# Supplementary material for: Crystal structure of di-μ-hydroxido-κ4 O:O-bis[bis(acetyl­acetonato-κ2 O,O′)cobalt(III)]
Source: Acta Crystallogr E Crystallogr Commun. 2015 Jul 29;71(Pt 8):983–5. doi: 10.1107/S2056989015013663 (PMC4571372; doi:10.1107/S2056989015013663)
Supplement: Supplementary file 1 [file e-71-00983-sup1.cif]

##############################################################################
#                                                                            #
# This CIF contains the data in a paper accepted for publication in          #
# Acta Crystallographica Section E. It conforms to the requirements of       #
# Notes for Authors for Acta Crystallographica Section E, and has been       #
# peer reviewed under the auspices of the IUCr Commission on Journals.       #
#                                                                            #
# Full details of the Crystallographic Information File format               #
# are given in the paper "The Crystallographic Information File (CIF):       #
# a New Standard Archive File for Crystallography" by S. R. Hall, F. H.      #
# Allen and I. D. Brown [Acta Cryst. (1991), A47, 655-685].                  #
#                                                                            #
# The current version of the core CIF dictionary is obtainable from          #
# ftp://ftp.iucr.org/pub/cif_core.dic.                                       #
#                                                                            #
# Software is freely available for graphical display of the structure(s)     #
# in this CIF. For information consult the CIF software page                 #
# http://www.iucr.org/resources/cif/software.                                #
#                                                                            #
# This file may be used for bona fide research purposes within the           #
# scientific community so long as proper attribution is given to the journal # 
# article from which it was obtained.                                        #
#                                                                            #
##############################################################################
data_I
_audit_creation_method     SHELXL-2014/6
_journal_date_recd_electronic     2015-07-09
_journal_date_accepted     2015-07-17
_journal_name_full     'Acta Crystallographica, Section E'
_journal_year     2015
_journal_volume     71
_journal_issue      8
_journal_page_first     983
_journal_page_last     985
_journal_paper_category     GM
_journal_paper_doi     10.1107/S2056989015013663
_journal_coeditor_code     WM5186
_publ_contact_author
;
Jeffery A. Bertke
School of Chemical Sciences
University of Illinois at Urbana-Champaign
Urbana, Illinois  61801
USA
;
_publ_contact_author_email     jbertke@illinois.edu
_publ_contact_author_phone     '1  217 300 6645'
_publ_section_title
;\
Crystal structure of
di-\m-hydroxido-\k^4^<i>O</i>:<i>O</i>-bis[bis(acetylacetonato-\k^2^<i>O</i>,\
<i>O</i>')cobalt(III)]
;
loop_
    _publ_author_name
    _publ_author_footnote
    _publ_author_address
    'Richers, Casseday P.' .
;
School of Chemical Sciences
University of Illinois at Urbana-Champaign
Urbana, Illinois 61801,
USA
;
    'Bertke, Jeffery A.' .
;
School of Chemical Sciences
University of Illinois at Urbana-Champaign
Urbana, Illinois 61801,
USA
;
    'Rauchfuss, Thomas B.' .
;
School of Chemical Sciences
University of Illinois at Urbana-Champaign
Urbana, Illinois 61801,
USA
;
_publ_section_synopsis
;
[Co(acac)~2~(\m-OH)]~2~ (acac = acetylacetonate) is the first crystal structure
reported of a dimeric transition metal bis-acac complex with OH^-^ as the
bridging group. The centrosymmetric molecular structure is a
[Co~2~(\m~2~-OH)~2~] dimer with each metal coordinated by two acac ligands in
a \k^2^-<i>O</i>,<i>O</i>' mode.
;
_database_code_depnum_ccdc_archive     'CCDC 1413567'
_chemical_name_systematic
;\
Di-\m-hydroxido-\k^4^<i>O</i>:<i>O</i>-bis[bis(acetylacetonato-\
\k^2^<i>O</i>,<i>O</i>')cobalt(III)]
;
_chemical_name_common     ?
_chemical_formula_moiety     'C20 H30 Co2 O10'
_chemical_formula_sum     'C20 H30 Co2 O10'
_chemical_formula_structural     ?
_chemical_formula_analytical     ?
_chemical_formula_iupac     '[Co2 (C5 H7 O2)4 (O H)2]'
_chemical_formula_weight     548.30
_chemical_melting_point     ?
_shelx_space_group_comment
;
The symmetry employed for this shelxl refinement is uniquely defined
by the following loop, which should always be used as a source of
symmetry information in preference to the above space-group names.
They are only intended as comments.
;
_space_group_crystal_system     triclinic
_space_group_name_H-M_alt     'P -1'
_space_group_name_Hall     '-P 1'
loop_
    _space_group_symop_operation_xyz
    'x, y, z'
    '-x, -y, -z'
_cell_length_a     7.8610(11)
_cell_length_b     8.2481(11)
_cell_length_c     9.8372(13)
_cell_angle_alpha     100.786(8)
_cell_angle_beta     106.708(8)
_cell_angle_gamma     99.492(9)
_cell_volume     583.67(14)
_cell_formula_units_Z     1
_cell_measurement_reflns_used     3791
_cell_measurement_theta_min     2.58
_cell_measurement_theta_max     25.50
_cell_measurement_temperature     173(2)
_exptl_crystal_description     'plate'
_exptl_crystal_colour     'blue'
_exptl_crystal_size_max     0.227
_exptl_crystal_size_mid     0.193
_exptl_crystal_size_min     0.042
_exptl_crystal_density_diffrn     1.560
_exptl_crystal_density_meas     ?
_exptl_crystal_density_method     'not measured'
_exptl_crystal_F_000     284
loop_
    _exptl_crystal_face_index_h
    _exptl_crystal_face_index_k
    _exptl_crystal_face_index_l
    _exptl_crystal_face_perp_dist
    0.00 -1.00 2.00 0.0910
    0.00 1.00 -2.00 0.0930
    2.00 1.00 -1.00 0.0670
    -2.00 -1.00 1.00 0.0690
    0.00 -1.00 0.00 0.0200
    0.00 1.00 0.00 0.0210
    3.00 -1.00 0.00 0.0670
_exptl_absorpt_coefficient_mu     1.472
_exptl_absorpt_correction_type     integration
_exptl_absorpt_process_details
;
(<i>SADABS</i>; Bruker, 2012)
;
_shelx_estimated_absorpt_T_min     0.731
_shelx_estimated_absorpt_T_max     0.941
_exptl_absorpt_correction_T_min     0.77613
_exptl_absorpt_correction_T_max     0.94474
_exptl_special_details
;
One distinct cell was identified using <i>APEX2</i> (Bruker, 2013). Fourteen
frame series were integrated and filtered for statistical outliers using
<i>SAINT</i> (Bruker, 2013) then corrected for absorption by integration using
<i>SAINT</i>/<i>SADABS</i>, v2012/1 (Bruker, 2012) to sort, merge, and scale
the combined data. No decay correction was applied.
;
_diffrn_ambient_temperature     173(2)
_diffrn_radiation_type     'MoK\a'
_diffrn_radiation_wavelength     0.71073
_diffrn_radiation_source     'fine-focus sealed tube'
_diffrn_radiation_monochromator     'graphite'
_diffrn_measurement_device_type     ?
_diffrn_measurement_device     'Bruker Kappa APEXII CCD'
_diffrn_measurement_method     'profile data from \f and \w scans'
_diffrn_detector_area_resol_mean     ?
_diffrn_reflns_number     16164
_diffrn_reflns_av_R_equivalents     0.0834
_diffrn_reflns_theta_min     2.231
_diffrn_reflns_theta_max     27.328
_diffrn_reflns_theta_full     25.242
_diffrn_measured_fraction_theta_max     0.991
_diffrn_measured_fraction_theta_full     1.000
_diffrn_reflns_limit_h_min     -10
_diffrn_reflns_limit_h_max     10
_diffrn_reflns_limit_k_min     -10
_diffrn_reflns_limit_k_max     10
_diffrn_reflns_limit_l_min     -12
_diffrn_reflns_limit_l_max     12
_diffrn_standards_number     ?
_diffrn_standards_interval_time     ?
_diffrn_standards_decay_%     ?
_refine_special_details
;
Structure was phased by direct methods (Sheldrick, 2008). Systematic conditions
suggested the ambiguous space group. The space group choice was confirmed by
successful convergence of the full-matrix least-squares refinement on
<i>F</i>^2^. The final map had no significant features. A final analysis of
variance between observed and calculated structure factors showed little
dependence on amplitude and resolution.
;
_reflns_number_total     2617
_reflns_number_gt     2228
_reflns_threshold_expression     'I > 2\s(I)'
_refine_ls_structure_factor_coef     Fsqd
_refine_ls_matrix_type     full
_refine_ls_R_factor_all     0.0442
_refine_ls_R_factor_gt     0.0357
_refine_ls_wR_factor_gt     0.0873
_refine_ls_wR_factor_ref     0.0929
_refine_ls_goodness_of_fit_ref     1.050
_refine_ls_restrained_S_all     1.050
_refine_ls_number_reflns     2617
_refine_ls_number_parameters     152
_refine_ls_number_restraints     0
_refine_ls_hydrogen_treatment     mixed
_refine_ls_weighting_scheme     calc
_refine_ls_weighting_details
              'w=1/[\s^2^(Fo^2^)+(0.0366P)^2^+0.1984P] where P=(Fo^2^+2Fc^2^)/3'
_atom_sites_solution_hydrogens     mixed
_atom_sites_solution_primary     ?
_atom_sites_solution_secondary     ?
_refine_ls_shift/su_max     0.001
_refine_ls_shift/su_mean     0.000
_refine_diff_density_max     0.390
_refine_diff_density_min     -0.526
_refine_ls_extinction_method     none
_refine_ls_extinction_coef     .
loop_
    _atom_type_symbol
    _atom_type_description
    _atom_type_scat_dispersion_real
    _atom_type_scat_dispersion_imag
    _atom_type_scat_source
    'C' 'C' 0.0033 0.0016
                         'International Tables Vol C Tables 4.2.6.8 and 6.1.1.4'
    'H' 'H' 0.0000 0.0000
                         'International Tables Vol C Tables 4.2.6.8 and 6.1.1.4'
    'O' 'O' 0.0106 0.0060
                         'International Tables Vol C Tables 4.2.6.8 and 6.1.1.4'
    'Co' 'Co' 0.3494 0.9721
                         'International Tables Vol C Tables 4.2.6.8 and 6.1.1.4'
_computing_data_collection
;
APEX2 (Bruker, 2013)
;
_computing_cell_refinement
;
SAINT (Bruker, 2013)
;
_computing_data_reduction
;
SAINT (Bruker, 2013)
;
_computing_structure_solution
;
SHELXS (Sheldrick, 2008)
;
_computing_structure_refinement
;
SHELXL-2013/4 (Sheldrick, 2015)
;
_computing_molecular_graphics
;
SHELXTL (Sheldrick, 2008), CrystalMaker (CrystalMaker, 1994)
;
_computing_publication_material
;
<i>XCIF</i> (Bruker, 2013) and publCIF (Westrip, 2010)
;
loop_
    _atom_site_type_symbol
    _atom_site_label
    _atom_site_fract_x
    _atom_site_fract_y
    _atom_site_fract_z
    _atom_site_U_iso_or_equiv
    _atom_site_adp_type
    _atom_site_calc_flag
    _atom_site_occupancy
    _atom_site_disorder_assembly
    _atom_site_disorder_group
    Co Co1 0.08356(4) 0.96491(4) 0.63894(3) 0.01839(12) Uani d 1 . .
    O O1 0.0955(2) 1.1492(2) 0.54669(18) 0.0197(4) Uani d 1 . .
    H H1 0.182(4) 1.158(4) 0.530(3) 0.030 Uiso d 1 . .
    O O2 0.0442(2) 0.7772(2) 0.71880(18) 0.0244(4) Uani d 1 . .
    O O3 0.2682(2) 0.9024(2) 0.56955(18) 0.0220(4) Uani d 1 . .
    C C1 0.0467(4) 0.5042(3) 0.7559(3) 0.0294(6) Uani d 1 . .
    H H1A 0.1238 0.5263 0.8584 0.044 Uiso calc 1 . .
    H H1B 0.0576 0.3969 0.7002 0.044 Uiso calc 1 . .
    H H1C -0.0808 0.4967 0.7508 0.044 Uiso calc 1 . .
    C C2 0.1074(3) 0.6460(3) 0.6920(2) 0.0216(5) Uani d 1 . .
    C C3 0.2293(3) 0.6301(3) 0.6154(3) 0.0239(5) Uani d 1 . .
    H H3 0.2605 0.5236 0.5962 0.029 Uiso calc 1 . .
    C C4 0.3092(3) 0.7594(3) 0.5647(2) 0.0204(5) Uani d 1 . .
    C C5 0.4588(3) 0.7360(3) 0.5010(3) 0.0291(6) Uani d 1 . .
    H H5A 0.4703 0.8171 0.4411 0.044 Uiso calc 1 . .
    H H5B 0.4290 0.6201 0.4398 0.044 Uiso calc 1 . .
    H H5C 0.5745 0.7556 0.5805 0.044 Uiso calc 1 . .
    O O4 -0.1041(2) 1.0298(2) 0.70365(18) 0.0211(3) Uani d 1 . .
    O O5 0.2764(2) 1.0871(2) 0.81009(18) 0.0258(4) Uani d 1 . .
    C C6 -0.2501(3) 1.1417(4) 0.8641(3) 0.0302(6) Uani d 1 . .
    H H6A -0.2682 1.2526 0.8490 0.045 Uiso calc 1 . .
    H H6B -0.2371 1.1397 0.9658 0.045 Uiso calc 1 . .
    H H6C -0.3556 1.0527 0.7980 0.045 Uiso calc 1 . .
    C C7 -0.0812(3) 1.1114(3) 0.8328(3) 0.0216(5) Uani d 1 . .
    C C8 0.0873(3) 1.1769(3) 0.9434(3) 0.0265(5) Uani d 1 . .
    H H8 0.0877 1.2323 1.0373 0.032 Uiso calc 1 . .
    C C9 0.2534(3) 1.1666(3) 0.9258(3) 0.0245(5) Uani d 1 . .
    C C10 0.4268(4) 1.2530(4) 1.0500(3) 0.0383(7) Uani d 1 . .
    H H10A 0.4992 1.1698 1.0733 0.057 Uiso calc 1 . .
    H H10B 0.3972 1.3033 1.1363 0.057 Uiso calc 1 . .
    H H10C 0.4973 1.3424 1.0215 0.057 Uiso calc 1 . .
loop_
    _atom_site_aniso_label
    _atom_site_aniso_U_11
    _atom_site_aniso_U_22
    _atom_site_aniso_U_33
    _atom_site_aniso_U_12
    _atom_site_aniso_U_13
    _atom_site_aniso_U_23
    Co1 0.01960(18) 0.01881(19) 0.02005(19) 0.00636(13) 0.01007(13) 0.00540(13)
    O1 0.0196(8) 0.0184(8) 0.0237(9) 0.0052(7) 0.0118(7) 0.0033(7)
    O2 0.0309(9) 0.0253(9) 0.0253(9) 0.0113(7) 0.0164(7) 0.0102(7)
    O3 0.0223(8) 0.0223(9) 0.0267(9) 0.0086(7) 0.0130(7) 0.0083(7)
    C1 0.0407(15) 0.0259(13) 0.0245(13) 0.0060(11) 0.0144(11) 0.0090(10)
    C2 0.0227(12) 0.0217(12) 0.0162(11) 0.0041(9) 0.0015(9) 0.0035(9)
    C3 0.0276(12) 0.0198(12) 0.0253(13) 0.0091(10) 0.0091(10) 0.0041(10)
    C4 0.0199(11) 0.0214(12) 0.0166(11) 0.0057(9) 0.0023(9) 0.0018(9)
    C5 0.0292(13) 0.0297(14) 0.0366(15) 0.0149(11) 0.0175(11) 0.0099(11)
    O4 0.0210(8) 0.0233(9) 0.0218(8) 0.0066(7) 0.0114(7) 0.0042(7)
    O5 0.0216(9) 0.0323(10) 0.0231(9) 0.0069(7) 0.0088(7) 0.0033(7)
    C6 0.0301(13) 0.0399(15) 0.0278(14) 0.0147(12) 0.0167(11) 0.0085(12)
    C7 0.0292(12) 0.0188(12) 0.0231(12) 0.0075(10) 0.0155(10) 0.0080(9)
    C8 0.0317(13) 0.0303(14) 0.0196(12) 0.0094(11) 0.0120(10) 0.0034(10)
    C9 0.0282(13) 0.0260(13) 0.0214(12) 0.0074(10) 0.0098(10) 0.0074(10)
    C10 0.0313(14) 0.0479(18) 0.0277(15) 0.0049(13) 0.0074(12) -0.0021(13)
_geom_special_details
;
All e.s.d.'s (except the e.s.d. in the dihedral angle between two l.s. planes)
are estimated using the full covariance matrix. The cell e.s.d.'s are taken
into account individually in the estimation of e.s.d.'s in distances, angles
and torsion angles; correlations between e.s.d.'s in cell parameters are only
used when they are defined by crystal symmetry. An approximate (isotropic)
treatment of cell e.s.d.'s is used for estimating e.s.d.'s involving l.s.
planes.
;
loop_
    _geom_bond_atom_site_label_1
    _geom_bond_atom_site_label_2
    _geom_bond_site_symmetry_2
    _geom_bond_distance
    _geom_bond_publ_flag
    Co1 O3 . 1.8770(16) ?
    Co1 O4 . 1.8814(16) ?
    Co1 O5 . 1.8820(17) ?
    Co1 O2 . 1.8830(16) ?
    Co1 O1 2_576 1.9087(17) ?
    Co1 O1 . 1.9131(16) ?
    Co1 Co1 2_576 2.8829(7) ?
    O1 Co1 2_576 1.9087(17) ?
    O1 H1 . 0.74(3) ?
    O2 C2 . 1.278(3) ?
    O3 C4 . 1.269(3) ?
    C1 C2 . 1.502(3) ?
    C1 H1A . 0.9800 ?
    C1 H1B . 0.9800 ?
    C1 H1C . 0.9800 ?
    C2 C3 . 1.387(3) ?
    C3 C4 . 1.393(3) ?
    C3 H3 . 0.9500 ?
    C4 C5 . 1.506(3) ?
    C5 H5A . 0.9800 ?
    C5 H5B . 0.9800 ?
    C5 H5C . 0.9800 ?
    O4 C7 . 1.268(3) ?
    O5 C9 . 1.279(3) ?
    C6 C7 . 1.495(3) ?
    C6 H6A . 0.9800 ?
    C6 H6B . 0.9800 ?
    C6 H6C . 0.9800 ?
    C7 C8 . 1.395(3) ?
    C8 C9 . 1.380(3) ?
    C8 H8 . 0.9500 ?
    C9 C10 . 1.502(3) ?
    C10 H10A . 0.9800 ?
    C10 H10B . 0.9800 ?
    C10 H10C . 0.9800 ?
loop_
    _geom_angle_atom_site_label_1
    _geom_angle_atom_site_label_2
    _geom_angle_atom_site_label_3
    _geom_angle_site_symmetry_1
    _geom_angle_site_symmetry_3
    _geom_angle
    _geom_angle_publ_flag
    O3 Co1 O4 . . 178.37(6) ?
    O3 Co1 O5 . . 85.06(7) ?
    O4 Co1 O5 . . 95.92(7) ?
    O3 Co1 O2 . . 95.73(7) ?
    O4 Co1 O2 . . 85.55(7) ?
    O5 Co1 O2 . . 91.96(7) ?
    O3 Co1 O1 . 2_576 90.26(7) ?
    O4 Co1 O1 . 2_576 88.67(7) ?
    O5 Co1 O1 . 2_576 173.53(7) ?
    O2 Co1 O1 . 2_576 92.95(7) ?
    O3 Co1 O1 . . 88.10(7) ?
    O4 Co1 O1 . . 90.54(7) ?
    O5 Co1 O1 . . 93.29(7) ?
    O2 Co1 O1 . . 173.75(7) ?
    O1 Co1 O1 2_576 . 82.07(7) ?
    O3 Co1 Co1 . 2_576 88.91(5) ?
    O4 Co1 Co1 . 2_576 89.47(5) ?
    O5 Co1 Co1 . 2_576 134.10(5) ?
    O2 Co1 Co1 . 2_576 133.93(6) ?
    O1 Co1 Co1 2_576 2_576 41.09(5) ?
    O1 Co1 Co1 . 2_576 40.98(5) ?
    Co1 O1 Co1 2_576 . 97.93(7) ?
    Co1 O1 H1 2_576 . 103(2) ?
    Co1 O1 H1 . . 106(2) ?
    C2 O2 Co1 . . 123.65(15) ?
    C4 O3 Co1 . . 124.41(15) ?
    C2 C1 H1A . . 109.5 ?
    C2 C1 H1B . . 109.5 ?
    H1A C1 H1B . . 109.5 ?
    C2 C1 H1C . . 109.5 ?
    H1A C1 H1C . . 109.5 ?
    H1B C1 H1C . . 109.5 ?
    O2 C2 C3 . . 125.1(2) ?
    O2 C2 C1 . . 115.2(2) ?
    C3 C2 C1 . . 119.6(2) ?
    C2 C3 C4 . . 124.5(2) ?
    C2 C3 H3 . . 117.8 ?
    C4 C3 H3 . . 117.8 ?
    O3 C4 C3 . . 125.0(2) ?
    O3 C4 C5 . . 115.1(2) ?
    C3 C4 C5 . . 120.0(2) ?
    C4 C5 H5A . . 109.5 ?
    C4 C5 H5B . . 109.5 ?
    H5A C5 H5B . . 109.5 ?
    C4 C5 H5C . . 109.5 ?
    H5A C5 H5C . . 109.5 ?
    H5B C5 H5C . . 109.5 ?
    C7 O4 Co1 . . 124.45(16) ?
    C9 O5 Co1 . . 123.82(16) ?
    C7 C6 H6A . . 109.5 ?
    C7 C6 H6B . . 109.5 ?
    H6A C6 H6B . . 109.5 ?
    C7 C6 H6C . . 109.5 ?
    H6A C6 H6C . . 109.5 ?
    H6B C6 H6C . . 109.5 ?
    O4 C7 C8 . . 125.1(2) ?
    O4 C7 C6 . . 116.0(2) ?
    C8 C7 C6 . . 118.9(2) ?
    C9 C8 C7 . . 124.4(2) ?
    C9 C8 H8 . . 117.8 ?
    C7 C8 H8 . . 117.8 ?
    O5 C9 C8 . . 125.7(2) ?
    O5 C9 C10 . . 114.7(2) ?
    C8 C9 C10 . . 119.6(2) ?
    C9 C10 H10A . . 109.5 ?
    C9 C10 H10B . . 109.5 ?
    H10A C10 H10B . . 109.5 ?
    C9 C10 H10C . . 109.5 ?
    H10A C10 H10C . . 109.5 ?
    H10B C10 H10C . . 109.5 ?
loop_
    _geom_hbond_atom_site_label_D
    _geom_hbond_atom_site_label_H
    _geom_hbond_atom_site_label_A
    _geom_hbond_site_symmetry_A
    _geom_hbond_distance_DH
    _geom_hbond_distance_HA
    _geom_hbond_distance_DA
    _geom_hbond_angle_DHA
    C1 H1B O1 1_545 0.98 2.42 3.395(3) 174.0
_shelx_hkl_file
;
  -1   0   0  741.91   72.01
  -1   0   0  703.93   77.70
  -1   0   0  825.42   68.73
  -1   0   0  773.31   74.01
  -1   0   0  693.85   77.74
  -1   0   0  799.34   76.00
   1   0   0  792.81   72.01
   1   0   0  668.33   71.74
   1   0   0  798.83   68.72
   1   0   0  752.66   77.74
   1   0   0  824.63   76.00
   1   0   0  692.32   77.69
   1   0   0  830.09   76.85
  -2   0   0   36.43    3.81
  -2   0   0   29.85    3.65
  -2   0   0   33.19    3.98
  -2   0   0   45.47    3.97
   2   0   0   34.03    3.57
   2   0   0   33.41    4.00
   2   0   0   35.22    3.69
   2   0   0   38.56    3.86
   2   0   0   38.08    3.74
   2   0   0   39.35    3.93
   2   0   0   37.51    3.97
  -3   0   0    3.24    0.75
  -3   0   0    2.60    0.80
  -3   0   0    0.63    0.61
  -3   0   0    2.55    0.74
  -3   0   0    3.39    0.91
  -3   0   0    1.64    0.63
   3   0   0    1.91    0.71
   3   0   0    3.60    0.87
   3   0   0    1.91    0.57
   3   0   0    1.13    0.64
   3   0   0    4.53    0.87
  -4   0   0    1.80    0.76
  -4   0   0    1.84    0.72
  -4   0   0    0.84    0.50
  -4   0   0    2.26    0.70
  -4   0   0    1.66    0.69
  -4   0   0    3.36    1.01
   4   0   0    1.43    0.59
   4   0   0    2.22    0.71
   4   0   0    1.56    0.68
   4   0   0    2.66    0.91
   4   0   0    3.24    0.76
  -5   0   0  261.57   30.72
  -5   0   0  314.15   28.20
   5   0   0  295.83   29.97
   5   0   0  300.74   27.11
   5   0   0  262.78   28.33
   5   0   0  324.66   30.73
  -6   0   0  266.18   26.19
  -6   0   0  230.09   23.90
  -6   0   0  222.31   26.24
   6   0   0  248.48   23.09
   6   0   0  237.79   26.99
   6   0   0  249.80   25.59
   6   0   0  256.58   24.26
   6   0   0  271.63   25.75
  -7   0   0   22.77    3.88
  -7   0   0   17.69    3.06
  -7   0   0   22.07    3.95
  -7   0   0   31.22    4.17
   7   0   0   28.58    3.88
   7   0   0   21.09    3.27
   7   0   0   22.42    3.53
   7   0   0   26.16    3.47
  -8   0   0    3.03    1.50
  -8   0   0    4.75    1.83
  -8   0   0    1.66    0.98
   8   0   0    2.23    1.36
   8   0   0    3.17    1.18
   8   0   0    3.54    1.32
   8   0   0    1.54    1.05
  -9   0   0   -0.50    1.02
   9   0   0   -0.30    0.83
   9   0   0   -0.15    0.99
   9   0   0    0.63    1.06
   9  -1   0   -0.16    1.06
   9  -1   0    1.01    1.00
   9  -1   0   -0.02    1.29
  -9   1   0   -0.11    1.17
  -9   1   0    1.59    1.24
   8  -1   0    0.62    0.83
   8  -1   0   -0.23    0.75
   8  -1   0    0.13    0.95
   8  -1   0   -0.19    0.91
  -8   1   0   -0.13    0.81
  -8   1   0   -0.45    0.65
  -8   1   0    0.85    0.98
  -8   1   0   -0.05    0.97
   7  -1   0   31.03    4.07
   7  -1   0   35.92    3.89
   7  -1   0   35.37    4.22
   7  -1   0   35.60    4.57
  -7   1   0   27.86    4.61
  -7   1   0   34.95    4.15
  -7   1   0   24.70    4.35
  -7   1   0   24.26    3.18
  -7   1   0   32.81    3.80
   6  -1   0  130.27   14.21
   6  -1   0  123.99   13.47
   6  -1   0  145.35   14.11
   6  -1   0  124.87   14.86
   6  -1   0  136.04   12.84
  -6   1   0  165.91   15.29
  -6   1   0  158.31   13.48
  -6   1   0  132.94   14.61
  -6   1   0  119.94   12.61
  -6   1   0  112.92   14.31
   5  -1   0  284.86   29.35
   5  -1   0  259.56   28.17
   5  -1   0  283.11   27.67
   5  -1   0  256.74   26.23
   5  -1   0  263.65   27.71
   5  -1   0  265.06   25.02
  -5   1   0  254.04   28.28
  -5   1   0  261.30   25.15
  -5   1   0  260.48   26.09
  -5   1   0  318.18   29.66
   4  -1   0   87.79    8.59
   4  -1   0   78.30    7.87
   4  -1   0   91.82    9.13
   4  -1   0   74.97    8.24
  -4   1   0   85.42    8.56
  -4   1   0   67.56    9.14
  -4   1   0   84.86    8.76
  -4   1   0   86.80    8.90
  -4   1   0   73.20    8.17
   3  -1   0    1.27    0.51
   3  -1   0    1.59    0.69
   3  -1   0    1.50    0.48
   3  -1   0    1.27    0.56
   3  -1   0    1.15    0.51
   3  -1   0    1.17    0.62
  -3   1   0    1.84    0.55
  -3   1   0    1.03    0.48
  -3   1   0    0.65    0.55
  -3   1   0    1.52    0.62
  -3   1   0    1.69    0.58
   2  -1   0   11.64    1.56
   2  -1   0    9.71    1.56
   2  -1   0   10.63    1.38
   2  -1   0   11.83    1.32
   2  -1   0   12.14    1.37
   2  -1   0   10.53    1.56
  -2   1   0   11.68    1.61
  -2   1   0   11.85    1.56
  -2   1   0   10.04    1.39
  -2   1   0   14.15    1.30
  -2   1   0   10.42    1.49
  -2   1   0    8.40    1.34
   1  -1   0   83.64    7.72
   1  -1   0   80.40    7.29
   1  -1   0   80.55    7.70
   1  -1   0   83.24    7.98
   1  -1   0   78.48    7.75
  -1   1   0   80.07    7.70
  -1   1   0   84.67    7.75
  -1   1   0   70.89    8.19
  -1   1   0   78.19    7.70
   0  -1   0  885.01   88.99
   0  -1   0  863.52   82.34
   0  -1   0  886.46   82.08
   0  -1   0  790.18   88.96
   0  -1   0  912.00   78.63
   0  -1   0  820.67   84.72
   0   1   0  783.18   88.97
   0   1   0  911.31   88.98
   0   1   0  883.73   88.01
   0   1   0  988.38   84.74
   0   1   0  839.03   82.33
   0   1   0  894.12   82.08
  -1  -1   0  439.25   49.62
  -1  -1   0  505.90   47.04
  -1  -1   0  551.09   50.88
  -1  -1   0  484.24   44.91
  -1  -1   0  504.26   46.99
   1   1   0  503.35   44.90
   1   1   0  541.35   49.64
   1   1   0  470.53   50.87
   1   1   0  468.73   50.18
  -2  -1   0    5.64    0.95
  -2  -1   0    7.56    1.42
  -2  -1   0    7.01    1.34
  -2  -1   0    9.60    1.34
   2   1   0    9.27    1.26
   2   1   0    8.79    1.10
   2   1   0    8.98    1.25
   2   1   0   13.53    1.14
   2   1   0    8.42    1.46
   2   1   0    8.04    1.25
  -3  -1   0    2.47    0.79
  -3  -1   0    0.84    0.63
  -3  -1   0    1.38    0.58
  -3  -1   0    0.35    0.35
   3   1   0    1.67    0.59
   3   1   0    1.02    0.46
   3   1   0    0.43    0.42
   3   1   0    0.86    0.58
   3   1   0    1.19    0.61
   3   1   0    1.52    0.62
  -4  -1   0   -0.04    0.30
  -4  -1   0   -0.33    0.35
  -4  -1   0    0.10    0.63
  -4  -1   0   -0.24    0.54
  -4  -1   0    0.24    0.60
   4   1   0    0.01    0.45
   4   1   0    0.01    0.54
   4   1   0   -0.04    0.44
   4   1   0    0.01    0.33
   4   1   0    0.33    0.55
   4   1   0   -0.46    0.40
  -5  -1   0   95.65    9.81
  -5  -1   0   94.65   10.47
  -5  -1   0  100.99   10.24
  -5  -1   0   78.36    8.78
  -5  -1   0   69.03    9.76
   5   1   0   89.09    9.48
   5   1   0  104.61    9.23
   5   1   0   93.82    8.74
   5   1   0   78.28    9.98
   5   1   0   98.36    9.66
  -6  -1   0  123.05    9.72
  -6  -1   0   86.46   11.18
  -6  -1   0   96.07   10.84
  -6  -1   0   98.17   11.01
   6   1   0   92.83   10.24
   6   1   0   70.10   10.67
   6   1   0   96.75    9.44
   6   1   0  110.72   10.04
  -7  -1   0    6.02    1.94
  -7  -1   0    7.94    2.15
  -7  -1   0    2.14    1.41
   7   1   0    7.87    1.82
   7   1   0    5.29    1.49
   7   1   0   10.11    1.85
   7   1   0    8.23    1.83
  -8  -1   0    3.90    1.76
  -8  -1   0    4.03    1.79
   8   1   0    3.62    1.40
   8   1   0    6.37    1.64
   8   1   0    3.95    1.50
  -9  -1   0    0.19    1.28
  -9  -1   0    0.72    1.52
   9   1   0   -1.02    0.67
   9   1   0   -0.40    0.85
   9  -2   0    1.69    1.08
   9  -2   0    0.20    1.04
  -9   2   0   -0.80    0.69
  -9   2   0   -0.28    1.01
   8  -2   0   -0.09    0.67
   8  -2   0   -0.17    0.77
   8  -2   0    0.31    0.84
  -8   2   0   -0.62    0.75
  -8   2   0   -0.05    0.86
  -8   2   0    0.01    0.58
   7  -2   0   29.59    3.21
   7  -2   0   21.09    3.50
   7  -2   0   26.51    3.46
  -7   2   0   18.94    3.44
  -7   2   0   19.36    2.73
  -7   2   0   20.82    3.32
  -7   2   0   25.52    3.60
  -7   2   0   20.98    3.60
   6  -2   0   63.19    7.27
   6  -2   0   57.34    7.36
   6  -2   0   65.35    7.52
   6  -2   0   75.08    7.36
   6  -2   0   59.82    6.78
  -6   2   0   82.12    7.62
  -6   2   0   62.57    7.10
  -6   2   0   60.40    7.57
  -6   2   0   63.43    6.59
  -6   2   0   86.65    8.14
   5  -2   0   83.58    9.87
   5  -2   0   74.38    9.59
   5  -2   0   89.07    9.19
   5  -2   0  113.70   10.30
  -5   2   0   94.13   10.14
  -5   2   0   85.34   10.25
  -5   2   0  120.35    9.88
  -5   2   0   93.71   10.77
  -5   2   0  105.28    9.16
   4  -2   0  115.14   10.34
   4  -2   0  116.00   10.54
   4  -2   0  105.63   10.02
   4  -2   0   84.07   10.57
   4  -2   0  101.43    9.65
  -4   2   0  127.68   11.45
  -4   2   0   82.31   10.62
  -4   2   0  103.98   10.76
  -4   2   0   86.79   10.45
   3  -2   0   13.20    2.04
   3  -2   0   13.03    2.05
   3  -2   0   12.98    1.81
   3  -2   0   15.02    1.79
  -3   2   0   17.23    2.14
  -3   2   0   10.62    1.97
  -3   2   0   17.21    1.73
  -3   2   0    9.58    1.83
   2  -2   0    0.12    0.41
   2  -2   0    0.18    0.55
   2  -2   0   -0.06    0.58
   2  -2   0    0.10    0.34
  -2   2   0    0.39    0.26
  -2   2   0    0.40    0.54
  -2   2   0    0.24    0.47
  -2   2   0    0.53    0.32
  -2   2   0    0.09    0.33
   1  -2   0  374.67   33.79
   1  -2   0  351.61   36.46
   1  -2   0  323.54   33.85
   1  -2   0  358.68   33.91
  -1   2   0  309.76   36.46
  -1   2   0  391.94   33.79
  -1   2   0  375.18   34.91
  -1   2   0  370.71   33.93
  -1   2   0  353.79   38.18
   0  -2   0   22.74    2.66
   0  -2   0   26.82    2.85
   0  -2   0   24.59    2.46
   0  -2   0   22.70    2.76
   0  -2   0   27.53    2.68
   0   2   0   25.69    2.64
   0   2   0   21.60    2.60
   0   2   0   22.86    2.44
   0   2   0   23.19    2.77
   0   2   0   24.57    2.72
  -1  -2   0  216.38   18.43
  -1  -2   0  208.51   18.90
  -1  -2   0  184.37   19.97
  -1  -2   0  193.72   19.37
   1   2   0  199.88   18.06
   1   2   0  162.77   19.91
   1   2   0  168.38   19.53
  -2  -2   0    9.08    1.39
  -2  -2   0    8.39    1.60
  -2  -2   0    7.35    1.30
  -2  -2   0    7.58    1.54
   2   2   0    9.59    1.39
   2   2   0    9.20    1.33
   2   2   0    7.72    1.56
   2   2   0    8.97    0.98
   2   2   0    8.29    1.36
  -3  -2   0    8.47    1.93
  -3  -2   0   12.56    2.20
  -3  -2   0   11.70    1.73
  -3  -2   0   14.96    2.04
   3   2   0    7.92    1.62
   3   2   0   12.59    1.80
   3   2   0    9.98    1.44
   3   2   0   12.91    1.95
   3   2   0   14.91    1.66
   3   2   0   11.81    2.16
  -4  -2   0    2.59    1.04
  -4  -2   0    3.64    1.24
  -4  -2   0    4.64    1.13
   4   2   0    2.36    0.74
   4   2   0    5.35    1.12
   4   2   0    1.52    0.70
   4   2   0    3.22    0.94
  -5  -2   0   18.63    3.78
  -5  -2   0   31.29    4.33
   5   2   0   20.85    3.22
   5   2   0   26.62    3.89
   5   2   0   27.03    3.24
   5   2   0   30.32    3.53
  -6  -2   0   22.94    3.86
  -6  -2   0   25.52    4.13
  -6  -2   0   15.61    3.52
   6   2   0   25.80    3.58
   6   2   0   18.64    3.05
   6   2   0   22.97    3.29
  -7  -2   0    7.32    2.26
  -7  -2   0   13.93    3.01
   7   2   0   13.25    2.49
   7   2   0   10.13    2.16
   7   2   0   11.97    2.26
  -8  -2   0   -0.18    1.13
  -8  -2   0   -0.22    1.60
   8   2   0    0.59    0.90
   8   2   0    0.79    1.04
   8   2   0   -0.06    0.71
   9  -3   0   18.16    3.58
   9  -3   0   18.86    3.25
  -9   3   0   19.57    3.59
  -9   3   0   19.63    3.36
   8  -3   0    7.79    1.73
   8  -3   0    3.68    1.55
  -8   3   0    3.05    1.39
  -8   3   0    3.08    1.36
  -8   3   0    7.00    1.31
   7  -3   0    7.59    1.90
   7  -3   0    7.96    1.66
   7  -3   0    5.66    1.59
  -7   3   0    6.66    1.63
  -7   3   0    4.92    1.34
  -7   3   0    6.37    1.68
  -7   3   0    6.46    1.60
  -7   3   0    3.21    1.00
   6  -3   0    9.63    2.21
   6  -3   0   10.31    2.18
   6  -3   0   13.30    2.22
   6  -3   0   12.58    2.32
   6  -3   0   14.22    2.09
  -6   3   0   11.76    2.10
  -6   3   0   13.56    2.37
  -6   3   0   10.29    1.76
  -6   3   0    9.33    2.12
  -6   3   0   14.21    2.07
   5  -3   0   46.50    5.56
   5  -3   0   49.57    5.28
   5  -3   0   48.99    5.09
   5  -3   0   43.78    5.45
  -5   3   0   47.44    4.98
  -5   3   0   52.14    5.47
  -5   3   0   46.49    5.47
  -5   3   0   43.93    5.39
  -5   3   0   56.14    5.95
   4  -3   0  129.52   11.17
   4  -3   0  118.15   11.99
   4  -3   0  132.55   11.80
   4  -3   0  114.12   12.23
  -4   3   0  115.23   11.85
  -4   3   0   97.42   12.23
  -4   3   0  120.39   12.40
  -4   3   0  112.68   13.11
   3  -3   0  132.70   12.42
   3  -3   0  135.01   12.93
   3  -3   0  135.19   12.59
   3  -3   0  130.68   11.68
  -3   3   0  143.48   13.03
  -3   3   0  101.35   13.73
  -3   3   0  112.99   13.06
  -3   3   0  137.13   12.46
  -3   3   0  122.22   13.01
   2  -3   0   24.56    2.77
   2  -3   0   22.66    2.80
   2  -3   0   23.55    3.02
   2  -3   0   27.19    2.95
  -2   3   0   22.73    2.81
  -2   3   0   26.14    3.03
  -2   3   0   24.63    2.71
  -2   3   0   23.65    2.95
  -2   3   0   24.31    2.81
   1  -3   0   16.24    2.20
   1  -3   0   17.06    2.47
   1  -3   0   16.00    2.11
   1  -3   0   14.45    2.35
   1  -3   0   20.02    2.19
   1  -3   0   18.64    2.20
  -1   3   0   13.33    2.26
  -1   3   0   20.56    2.12
  -1   3   0   22.89    2.25
  -1   3   0   19.86    2.28
   0  -3   0   -0.37    0.30
   0  -3   0    0.88    0.48
   0  -3   0    0.17    0.51
   0  -3   0    0.81    0.37
   0  -3   0    0.66    0.54
   0   3   0    0.45    0.40
   0   3   0   -0.20    0.29
   0   3   0    0.48    0.29
  -1  -3   0   85.45    8.05
  -1  -3   0   87.82    7.81
  -1  -3   0   75.87    7.91
  -1  -3   0   62.27    8.26
  -1  -3   0   75.65    8.41
  -1  -3   0   77.83    7.86
   1   3   0   82.06    7.81
   1   3   0   72.31    8.07
   1   3   0   72.14    7.27
   1   3   0   92.48    8.52
   1   3   0   64.74    8.59
   1   3   0   75.69    7.28
  -2  -3   0  171.94   15.27
  -2  -3   0  130.00   14.53
  -2  -3   0  132.23   14.49
  -2  -3   0  158.90   14.21
  -2  -3   0  162.53   13.93
   2   3   0  125.63   13.15
   2   3   0  155.13   15.22
   2   3   0  115.73   14.57
  -3  -3   0   15.69    2.69
  -3  -3   0   19.36    2.44
  -3  -3   0   10.42    1.96
  -3  -3   0   17.14    2.44
  -3  -3   0   19.47    2.94
  -3  -3   0   16.38    1.91
   3   3   0   11.39    2.05
   3   3   0   15.00    2.16
   3   3   0   15.74    1.59
   3   3   0   15.16    2.39
   3   3   0   11.83    2.06
   3   3   0   16.21    2.77
  -4  -3   0   15.32    2.57
  -4  -3   0   10.48    1.79
  -4  -3   0   13.58    2.17
  -4  -3   0    6.91    1.39
  -4  -3   0    6.28    1.81
   4   3   0    8.84    1.75
   4   3   0    9.24    1.27
   4   3   0   12.47    2.07
   4   3   0    5.72    1.46
   4   3   0    9.74    1.73
  -5  -3   0    0.13    0.86
  -5  -3   0    0.60    0.71
  -5  -3   0    1.82    1.19
   5   3   0    2.60    1.03
   5   3   0    0.40    0.68
   5   3   0    0.72    0.68
  -6  -3   0    6.89    1.59
  -6  -3   0    4.12    1.76
  -6  -3   0    6.48    2.13
  -6  -3   0    0.64    1.23
   6   3   0    3.90    1.29
   6   3   0    4.80    1.37
   6   3   0    5.48    1.45
  -7  -3   0   38.35    5.26
  -7  -3   0   36.32    6.19
  -7  -3   0   39.39    6.29
   7   3   0   37.02    5.22
   7   3   0   50.56    5.63
   7   3   0   40.12    5.01
  -8  -3   0   10.71    3.43
  -8  -3   0   17.08    3.62
  -8  -3   0   12.34    2.53
   8   3   0   19.63    3.21
   8   3   0   17.04    3.20
   8   3   0    9.90    2.71
   9  -4   0   14.10    3.22
   9  -4   0   20.99    3.28
  -9   4   0   14.27    3.10
  -9   4   0   17.16    3.29
  -9   4   0   15.14    2.48
   8  -4   0    0.30    0.69
   8  -4   0    1.02    1.28
  -8   4   0    0.33    0.70
  -8   4   0    1.17    1.21
  -8   4   0    1.37    1.10
   7  -4   0    9.11    2.31
   7  -4   0   12.56    2.09
   7  -4   0    7.33    2.09
   7  -4   0   10.69    2.09
  -7   4   0    9.43    2.06
  -7   4   0   10.78    2.31
  -7   4   0    9.07    1.71
   6  -4   0    1.82    1.03
   6  -4   0    2.90    1.02
   6  -4   0    3.86    1.47
   6  -4   0    4.00    1.31
  -6   4   0    1.44    0.86
  -6   4   0    2.04    1.08
  -6   4   0    3.24    0.92
  -6   4   0    1.89    0.79
  -6   4   0    2.69    0.92
   5  -4   0   34.41    3.77
   5  -4   0   30.17    3.45
   5  -4   0   30.13    4.31
   5  -4   0   31.00    4.46
  -5   4   0   31.49    3.44
  -5   4   0   29.04    3.56
  -5   4   0   26.88    3.90
  -5   4   0   37.33    4.03
   4  -4   0  142.97   16.44
   4  -4   0  174.55   15.94
   4  -4   0  163.92   16.12
   4  -4   0  150.97   14.95
  -4   4   0  176.80   17.74
  -4   4   0  155.19   15.93
  -4   4   0  158.11   16.68
   3  -4   0   75.99    9.24
   3  -4   0   93.03    9.30
   3  -4   0   80.07    9.62
  -3   4   0   97.81   10.19
  -3   4   0   76.85    9.11
  -3   4   0   99.25    9.53
  -3   4   0  106.44    9.81
   2  -4   0    0.25    0.51
   2  -4   0    0.04    0.57
   2  -4   0   -0.05    0.51
   2  -4   0   -0.09    0.25
   2  -4   0    0.88    0.64
  -2   4   0   -0.50    0.40
  -2   4   0    0.57    0.47
  -2   4   0    0.37    0.34
  -2   4   0    0.62    0.40
   1  -4   0   19.22    2.80
   1  -4   0   18.77    2.49
   1  -4   0   21.59    2.42
   1  -4   0   20.94    2.42
   1  -4   0   22.76    2.76
   1  -4   0   19.76    2.80
  -1   4   0   14.25    2.48
  -1   4   0   20.24    2.45
  -1   4   0   16.79    2.42
  -1   4   0   18.42    2.22
   0  -4   0   18.64    2.73
   0  -4   0   21.82    2.42
   0  -4   0   19.76    2.30
   0  -4   0   21.11    2.86
   0  -4   0   19.54    2.16
   0  -4   0   22.06    2.99
   0  -4   0   14.60    2.57
   0   4   0   19.14    2.64
   0   4   0   22.48    3.24
   0   4   0   16.79    2.68
   0   4   0   19.84    2.14
  -1  -4   0   85.41   10.69
  -1  -4   0   87.94   10.84
  -1  -4   0  107.12   10.63
  -1  -4   0  102.24   11.43
  -1  -4   0  103.59   11.51
   1   4   0  117.40   11.98
   1   4   0  134.02   10.82
   1   4   0  122.46   11.60
   1   4   0  102.87   11.13
  -2  -4   0  413.97   40.05
  -2  -4   0  315.22   36.72
  -2  -4   0  386.95   37.79
  -2  -4   0  380.40   38.76
  -2  -4   0  384.23   39.92
  -2  -4   0  340.24   38.91
   2   4   0  393.89   35.10
   2   4   0  425.41   41.60
   2   4   0  426.26   40.05
  -3  -4   0   92.54   11.48
  -3  -4   0   93.28   10.95
  -3  -4   0  100.60   11.34
  -3  -4   0  123.42   12.42
  -3  -4   0  117.26   12.24
  -3  -4   0  109.10   11.24
   3   4   0   99.79   10.46
   3   4   0  124.73    9.90
   3   4   0  124.13   11.67
   3   4   0  108.30   12.33
  -4  -4   0    4.67    1.03
  -4  -4   0    3.08    1.00
  -4  -4   0    1.48    1.30
  -4  -4   0    0.68    1.02
  -4  -4   0    6.23    1.41
   4   4   0    4.12    0.82
   4   4   0    2.60    1.06
   4   4   0    4.20    1.13
   4   4   0    3.28    1.11
  -5  -4   0   -0.59    0.75
  -5  -4   0    0.53    0.55
  -5  -4   0    0.61    0.60
  -5  -4   0   -0.22    0.81
  -5  -4   0    0.41    1.11
   5   4   0   -0.03    0.67
   5   4   0    1.24    0.83
   5   4   0    0.74    0.58
  -6  -4   0    2.47    1.11
  -6  -4   0    4.90    1.26
  -6  -4   0    2.19    1.25
  -6  -4   0    2.15    1.67
   6   4   0    2.98    1.14
   6   4   0    3.06    1.30
   6   4   0    2.82    1.25
  -7  -4   0   18.87    4.50
  -7  -4   0   27.12    4.17
  -7  -4   0   31.98    5.36
  -7  -4   0   23.65    3.71
   7   4   0   24.14    3.78
   7   4   0   35.98    4.38
   7   4   0   23.02    4.18
   9  -5   0   33.00    5.13
   9  -5   0   23.35    3.91
  -9   5   0   18.20    3.30
  -9   5   0   27.25    4.36
  -9   5   0   40.95    5.07
   8  -5   0    9.83    2.21
   8  -5   0    7.00    2.37
  -8   5   0   18.19    2.97
  -8   5   0   14.23    2.90
  -8   5   0   15.26    2.46
   7  -5   0    8.29    1.80
   7  -5   0    5.18    2.00
  -7   5   0    4.46    1.28
  -7   5   0    5.58    1.64
  -7   5   0    5.10    1.77
   6  -5   0   -0.04    0.75
   6  -5   0    0.21    0.74
   6  -5   0    0.09    0.92
   6  -5   0   -0.59    1.06
  -6   5   0   -0.30    0.46
  -6   5   0    0.25    0.65
  -6   5   0    0.93    0.93
   5  -5   0   33.47    3.53
   5  -5   0   26.19    4.33
   5  -5   0   28.70    4.41
   5  -5   0   29.66    4.12
  -5   5   0   29.52    4.23
  -5   5   0   32.22    3.52
  -5   5   0   27.83    3.91
   4  -5   0  196.07   21.78
   4  -5   0  218.19   19.82
   4  -5   0  240.73   21.17
   4  -5   0  216.78   21.26
  -4   5   0  239.89   23.50
  -4   5   0  234.44   21.08
  -4   5   0  189.40   22.03
  -4   5   0  195.33   22.08
   3  -5   0  155.17   18.44
   3  -5   0  205.80   17.99
   3  -5   0  157.88   17.79
  -3   5   0  196.05   18.77
  -3   5   0  181.41   19.81
  -3   5   0  176.43   17.66
   2  -5   0   25.31    3.56
   2  -5   0   20.05    3.02
   2  -5   0   23.66    3.14
   2  -5   0   28.39    3.85
   2  -5   0   30.66    3.30
  -2   5   0   29.05    3.12
  -2   5   0   23.82    3.50
  -2   5   0   22.82    3.21
  -2   5   0   29.12    3.08
   1  -5   0    0.56    0.54
   1  -5   0   -0.06    0.36
   1  -5   0    0.09    0.53
   1  -5   0   -0.25    0.49
   1  -5   0    0.24    0.62
   1  -5   0    0.06    0.52
  -1   5   0   -0.28    0.45
  -1   5   0    0.31    0.46
  -1   5   0    0.13    0.41
  -1   5   0   -0.31    0.45
  -1   5   0    0.09    0.46
   0  -5   0    5.85    1.50
   0  -5   0    7.74    1.65
   0  -5   0    6.21    1.58
   0  -5   0    8.65    1.58
   0  -5   0    4.46    1.47
   0  -5   0    8.33    1.32
   0   5   0    6.39    1.49
   0   5   0    7.32    1.47
   0   5   0    6.63    1.11
   0   5   0   10.60    2.15
   0   5   0    8.28    1.31
  -1  -5   0  108.78   11.89
  -1  -5   0  107.87   12.00
  -1  -5   0  120.58   11.23
  -1  -5   0   99.82   11.25
   1   5   0  134.11   11.28
   1   5   0  107.53   11.97
   1   5   0   93.93   10.32
   1   5   0  100.92   12.37
   1   5   0  117.99    9.90
  -2  -5   0  154.50   14.20
  -2  -5   0  122.84   14.92
  -2  -5   0  145.01   13.90
  -2  -5   0  156.16   15.25
  -2  -5   0  122.50   14.32
   2   5   0  145.26   15.54
   2   5   0  121.84   12.31
   2   5   0  130.71   14.49
  -3  -5   0   65.95    6.81
  -3  -5   0   60.68    7.45
  -3  -5   0   52.35    7.31
  -3  -5   0   69.38    6.63
  -3  -5   0   62.45    6.79
   3   5   0   61.36    6.29
   3   5   0   51.34    7.29
   3   5   0   58.69    5.71
   3   5   0   59.25    6.89
  -4  -5   0   16.79    3.34
  -4  -5   0   17.19    2.81
  -4  -5   0   16.60    2.88
  -4  -5   0   14.21    2.31
  -4  -5   0   16.26    3.40
   4   5   0   19.04    2.86
   4   5   0   18.90    2.16
   4   5   0   21.12    3.23
   4   5   0    9.90    2.40
  -5  -5   0    0.75    0.62
  -5  -5   0    1.46    1.13
  -5  -5   0    2.92    1.70
  -5  -5   0    0.53    0.87
   5   5   0    0.08    0.69
   5   5   0    1.66    1.01
   5   5   0    1.06    1.03
  -6  -5   0    4.82    1.71
  -6  -5   0    4.82    1.25
  -6  -5   0    2.33    1.84
   6   5   0    3.73    1.55
   6   5   0    6.12    1.70
   6   5   0    2.81    1.33
  -7  -5   0    9.89    3.08
  -7  -5   0   10.57    2.13
  -7  -5   0   10.67    2.72
   7   5   0    9.33    2.36
   7   5   0    7.46    2.14
   7   5   0   10.00    2.53
   8  -6   0   37.64    4.76
   8  -6   0   28.96    4.85
  -8   6   0   25.89    4.56
  -8   6   0   31.11    4.18
  -8   6   0   28.49    4.64
   7  -6   0    0.17    1.48
   7  -6   0   -0.47    0.88
  -7   6   0    1.05    0.74
  -7   6   0    0.42    1.03
  -7   6   0    0.36    0.73
   6  -6   0   12.96    2.90
   6  -6   0   12.10    2.43
   6  -6   0   12.94    2.26
  -6   6   0   10.33    2.14
  -6   6   0   10.00    2.36
  -6   6   0   11.39    2.28
   5  -6   0   17.48    3.21
   5  -6   0   18.43    2.60
   5  -6   0   19.28    3.10
   5  -6   0   18.24    3.38
  -5   6   0   24.00    3.28
  -5   6   0   14.60    2.38
  -5   6   0   11.61    2.55
   4  -6   0  127.53   11.70
   4  -6   0  112.43   12.68
   4  -6   0  116.12   12.58
   4  -6   0  135.73   13.34
  -4   6   0  117.12   12.39
  -4   6   0  121.86   13.79
   3  -6   0  129.70   16.41
   3  -6   0  159.42   15.86
   3  -6   0  150.07   16.45
   3  -6   0  162.32   15.88
  -3   6   0  184.07   17.49
  -3   6   0  163.71   15.55
  -3   6   0  152.54   16.44
   2  -6   0   44.74    5.55
   2  -6   0   57.15    5.89
   2  -6   0   53.69    5.86
   2  -6   0   47.12    5.81
   2  -6   0   53.75    6.16
  -2   6   0   46.92    5.73
  -2   6   0   56.24    5.21
  -2   6   0   45.22    5.35
  -2   6   0   49.84    6.04
   1  -6   0    2.84    1.16
   1  -6   0    1.37    0.93
   1  -6   0   -0.19    0.78
   1  -6   0    0.62    0.74
   1  -6   0    2.34    0.94
   1  -6   0   -0.25    0.45
  -1   6   0    0.88    0.62
  -1   6   0    2.12    1.17
  -1   6   0    0.52    0.60
  -1   6   0    0.72    0.69
   0  -6   0    3.60    1.04
   0  -6   0    4.38    1.30
   0  -6   0    2.16    1.17
   0  -6   0    3.66    0.94
   0  -6   0    3.71    1.25
   0  -6   0    2.82    1.30
   0   6   0    2.44    1.11
   0   6   0    3.49    0.76
   0   6   0    2.98    0.85
   0   6   0    3.37    1.33
  -1  -6   0  100.16   12.57
  -1  -6   0  115.55   11.92
  -1  -6   0  116.93   11.97
  -1  -6   0  103.00   12.02
  -1  -6   0  116.44   12.81
   1   6   0  131.70   13.41
   1   6   0  115.17   10.47
  -2  -6   0  101.85    9.54
  -2  -6   0   77.94    9.16
  -2  -6   0   94.58   10.12
  -2  -6   0   89.46    9.47
  -2  -6   0   88.23   10.18
   2   6   0   67.13   10.11
   2   6   0   88.15    9.69
   2   6   0   96.37    8.12
  -3  -6   0   31.93    4.53
  -3  -6   0   37.80    4.11
  -3  -6   0   24.43    3.41
  -3  -6   0   28.54    4.79
  -3  -6   0   31.74    4.99
   3   6   0   25.87    4.51
   3   6   0   34.77    4.06
   3   6   0   29.54    3.10
  -4  -6   0    9.55    2.16
  -4  -6   0    6.09    2.19
  -4  -6   0    8.97    1.91
  -4  -6   0    5.43    1.25
   4   6   0    2.79    1.43
   4   6   0    4.15    1.48
  -5  -6   0   -0.10    1.22
  -5  -6   0   -0.22    1.16
   5   6   0    0.51    1.11
   5   6   0   -0.25    0.94
   5   6   0   -0.12    0.79
  -6  -6   0    4.75    2.01
  -6  -6   0    0.51    1.28
   6   6   0    5.93    1.89
   6   6   0    5.30    1.95
   6   6   0    2.75    1.51
   8  -7   0   15.13    3.01
   8  -7   0   11.15    2.99
  -8   7   0   11.43    2.68
  -8   7   0    8.85    2.22
  -8   7   0   14.02    2.81
   7  -7   0    7.73    2.07
   7  -7   0    4.63    2.20
  -7   7   0    2.69    1.44
  -7   7   0    3.63    1.31
  -7   7   0    5.68    1.77
   6  -7   0    0.80    0.97
   6  -7   0    1.45    1.13
   6  -7   0   -1.10    0.99
  -6   7   0    1.05    1.13
  -6   7   0    1.40    1.01
  -6   7   0    0.78    0.77
   5  -7   0    0.93    1.14
   5  -7   0   -0.62    1.04
   5  -7   0    0.19    0.83
  -5   7   0    1.76    1.08
  -5   7   0    1.00    0.65
  -5   7   0    0.72    0.82
   4  -7   0   33.99    4.93
   4  -7   0   28.95    4.65
   4  -7   0   37.04    5.43
  -4   7   0   32.35    4.45
  -4   7   0   32.63    4.36
   3  -7   0  105.62   10.33
   3  -7   0   86.85   10.34
   3  -7   0   78.02   10.01
   3  -7   0  100.72   10.86
  -3   7   0  107.24    9.90
  -3   7   0   94.88   10.95
   2  -7   0   25.45    4.03
   2  -7   0   25.58    4.38
   2  -7   0   31.95    3.87
   2  -7   0   26.19    4.00
   2  -7   0   25.40    4.49
  -2   7   0   31.81    5.14
  -2   7   0   37.42    4.16
  -2   7   0   28.65    3.49
  -2   7   0   25.80    3.57
   1  -7   0    5.18    1.32
   1  -7   0    4.19    1.63
   1  -7   0    3.24    1.05
   1  -7   0    3.77    1.59
   1  -7   0    4.38    1.45
   1  -7   0    2.17    1.15
  -1   7   0    6.06    1.34
  -1   7   0    0.53    0.96
  -1   7   0    7.46    1.23
   0  -7   0    2.18    1.18
   0  -7   0   -0.06    0.96
   0  -7   0    0.05    1.02
   0  -7   0    0.78    1.01
   0  -7   0    1.50    0.88
   0  -7   0    3.21    1.11
   0   7   0    2.36    1.50
   0   7   0    3.13    0.86
  -1  -7   0   -0.76    0.58
  -1  -7   0   -0.68    0.61
  -1  -7   0    0.66    0.72
  -1  -7   0    0.57    0.54
  -1  -7   0   -0.61    0.68
  -1  -7   0    0.86    0.93
   1   7   0    0.05    0.48
   1   7   0    0.30    1.01
  -2  -7   0   22.97    3.88
  -2  -7   0   18.83    3.59
  -2  -7   0   25.11    4.24
  -2  -7   0   25.69    4.36
   2   7   0   21.01    3.95
   2   7   0   24.46    2.84
  -3  -7   0   16.02    2.98
  -3  -7   0   16.09    3.48
  -3  -7   0   16.40    3.26
   3   7   0   10.94    2.89
   3   7   0   29.98    3.84
  -4  -7   0    1.80    1.60
  -4  -7   0    1.36    1.41
   4   7   0    2.66    1.28
   4   7   0    3.25    1.56
  -5  -7   0   -0.38    1.33
  -5  -7   0   -1.08    0.98
   5   7   0    0.17    1.15
   5   7   0   -0.35    0.94
   7  -8   0    2.52    1.54
   7  -8   0    3.61    2.12
  -7   8   0    1.76    1.37
  -7   8   0    2.51    1.42
  -7   8   0    4.08    1.27
   6  -8   0    0.51    1.72
   6  -8   0   -0.52    1.03
  -6   8   0    0.00    0.82
  -6   8   0    0.59    1.04
  -6   8   0    0.44    0.70
   5  -8   0    1.76    1.04
   5  -8   0   -0.53    1.09
   5  -8   0   -0.86    1.18
  -5   8   0    1.49    1.07
  -5   8   0    0.03    0.63
  -5   8   0    0.05    0.80
   4  -8   0    1.84    1.44
   4  -8   0    1.41    1.45
  -4   8   0    1.06    0.94
  -4   8   0    1.41    0.88
  -4   8   0    2.10    1.11
   3  -8   0   14.56    3.37
   3  -8   0   22.51    3.34
   3  -8   0   18.00    3.60
  -3   8   0   21.79    3.15
  -3   8   0   22.43    3.19
   2  -8   0    6.50    1.99
   2  -8   0    6.02    2.13
   2  -8   0    8.32    2.07
   2  -8   0    5.09    1.89
   2  -8   0   10.45    2.15
  -2   8   0   11.14    1.88
  -2   8   0   12.02    1.93
  -2   8   0    7.73    2.59
   1  -8   0    1.81    1.45
   1  -8   0    0.77    1.09
   1  -8   0    0.85    1.21
   1  -8   0    1.15    0.81
   1  -8   0    2.63    1.15
   1  -8   0    1.75    1.30
  -1   8   0    1.77    0.87
  -1   8   0   -0.46    1.20
   0  -8   0    6.82    2.18
   0  -8   0    7.02    1.93
   0  -8   0    6.82    1.99
   0  -8   0    6.52    2.00
   0  -8   0    5.90    1.82
   0   8   0    6.25    1.31
   0   8   0    7.52    2.20
   0   8   0    4.31    1.19
  -1  -8   0   -0.09    0.99
  -1  -8   0    0.68    0.81
  -1  -8   0    0.90    1.02
  -1  -8   0   -0.04    0.97
   1   8   0   -0.39    1.18
  -2  -8   0    6.54    2.29
  -2  -8   0    8.14    2.49
  -2  -8   0    5.52    1.82
   2   8   0    3.45    1.77
  -3  -8   0   12.76    3.06
  -3  -8   0    8.75    2.92
   3   8   0    9.08    2.55
  -4  -8   0    1.65    1.88
  -4  -8   0    4.37    2.07
   4   8   0    2.43    1.69
   4   8   0    2.54    1.52
   6  -9   0    6.61    2.44
   6  -9   0    7.53    2.67
  -6   9   0    6.19    1.97
  -6   9   0    9.85    2.09
  -6   9   0    9.92    2.35
   5  -9   0    1.10    0.97
   5  -9   0    2.86    1.73
   5  -9   0    6.78    2.40
  -5   9   0    0.43    0.92
  -5   9   0    3.07    1.19
  -5   9   0    4.23    1.61
   4  -9   0   12.81    3.14
   4  -9   0   13.96    3.32
  -4   9   0   12.06    2.49
  -4   9   0   12.67    2.35
  -4   9   0   14.05    2.62
   3  -9   0    7.71    1.97
   3  -9   0    3.54    1.99
   3  -9   0    6.90    2.16
  -3   9   0    5.85    1.63
  -3   9   0    7.94    2.81
  -3   9   0    6.02    1.47
   2  -9   0   27.40    4.94
   2  -9   0   36.98    5.14
   2  -9   0   36.48    4.99
  -2   9   0   32.31    4.13
  -2   9   0   27.01    3.88
   1  -9   0   34.02    4.75
   1  -9   0   28.82    4.88
   1  -9   0   24.91    4.91
  -1   9   0   31.39    3.62
  -1   9   0   35.56    4.12
   0  -9   0    3.40    1.67
   0  -9   0    5.60    2.35
   0  -9   0    1.76    1.51
   0   9   0    1.19    1.23
  -1  -9   0    5.85    2.03
  -1  -9   0    4.72    2.01
  -1  -9   0   10.15    2.80
   1   9   0    4.83    2.02
  -2  -9   0    7.94    2.18
  -2  -9   0    1.81    1.79
  -2  -9   0   12.17    2.98
   2   9   0    5.75    2.15
   4 -10   0    1.21    1.85
   4 -10   0    3.25    2.14
  -4  10   0    1.61    1.56
  -4  10   0    7.72    2.01
  -4  10   0    9.78    1.84
   3 -10   0    8.67    2.77
   3 -10   0   10.48    3.09
  -3  10   0    2.60    2.11
  -3  10   0    9.47    1.85
  -3  10   0    9.03    2.01
   2 -10   0   20.69    4.29
   2 -10   0   20.75    3.96
   2 -10   0   28.59    4.75
  -2  10   0   28.12    3.71
  -2  10   0   20.77    4.76
   1 -10   0   23.31    3.98
   1 -10   0   15.44    3.29
   1 -10   0   11.79    3.21
  -1  10   0    6.32    2.71
  -1  10   0   19.87    2.75
   0 -10   0    4.80    2.35
   0 -10   0    9.25    2.46
   0 -10   0   12.46    3.18
  -1 -10   1   13.86    3.69
  -1 -10   1   15.07    3.69
   0  10  -1   12.59    3.42
   0  10  -1   19.40    2.97
   0 -10   1   21.31    3.87
   0 -10   1   19.43    3.85
   0 -10   1   23.83    4.61
  -1  10  -1    8.40    2.92
  -1  10  -1   10.83    1.86
  -1  10  -1    5.78    1.56
   1 -10   1    4.46    2.18
   1 -10   1    5.76    2.00
   1 -10   1    6.20    2.17
  -2  10  -1    5.26    1.33
  -2  10  -1    6.24    1.79
  -2  10  -1    0.52    1.49
   2 -10   1    2.32    1.93
   2 -10   1    3.72    2.03
  -3  10  -1    0.88    0.97
  -3  10  -1   -0.34    0.52
  -3  10  -1    0.07    1.81
   3 -10   1    0.20    1.21
   3 -10   1    0.44    1.33
  -4  10  -1    2.45    1.17
  -4  10  -1    5.18    1.79
  -4  10  -1    0.79    1.89
   4 -10   1    1.61    2.13
   4 -10   1    3.78    2.09
  -3  -9   1    0.97    1.49
  -3  -9   1    1.84    1.65
  -3  -9   1    0.31    1.59
   2   9  -1    5.33    2.02
  -2  -9   1    8.18    2.18
  -2  -9   1    9.70    2.72
  -2  -9   1   13.08    3.13
   1   9  -1    8.22    2.51
   1   9  -1    6.67    1.55
  -1  -9   1    7.32    2.52
  -1  -9   1    3.28    1.84
  -1  -9   1    9.91    2.45
   0   9  -1   19.17    2.71
   0   9  -1    8.72    3.17
   0  -9   1   17.68    3.54
   0  -9   1   24.03    3.60
   0  -9   1   20.24    3.96
  -1   9  -1   20.96    3.00
  -1   9  -1   16.72    2.61
  -1   9  -1   19.03    3.99
   1  -9   1   14.09    3.33
   1  -9   1   24.09    3.84
   1  -9   1   17.25    3.38
  -2   9  -1    5.61    1.70
  -2   9  -1    8.00    1.67
  -2   9  -1    9.51    2.76
   2  -9   1    4.89    2.16
   2  -9   1    8.98    2.11
   2  -9   1   13.74    2.92
  -3   9  -1    1.32    0.90
  -3   9  -1   -1.03    0.91
  -3   9  -1   -0.86    0.38
  -3   9  -1    0.49    1.01
   3  -9   1    0.60    1.39
   3  -9   1   -0.40    0.84
  -4   9  -1    4.99    1.78
  -4   9  -1    5.65    1.48
  -4   9  -1    5.11    1.75
  -4   9  -1    3.70    1.39
   4  -9   1    8.16    2.41
   4  -9   1    5.33    2.43
  -5   9  -1    9.28    2.40
  -5   9  -1   12.23    2.61
  -5   9  -1   14.26    2.47
  -5   9  -1    9.57    2.28
   5  -9   1    5.80    2.59
   5  -9   1    6.35    2.34
   5  -9   1    9.07    2.33
  -6   9  -1   12.60    2.84
  -6   9  -1    9.84    2.64
  -6   9  -1   13.13    2.53
   6  -9   1   15.68    3.33
   6  -9   1   10.39    3.29
   4   8  -1    3.44    1.78
   4   8  -1    6.43    2.19
  -4  -8   1    7.52    2.37
  -4  -8   1    3.03    2.09
   3   8  -1    6.72    2.18
   3   8  -1    5.85    2.00
  -3  -8   1    8.06    2.74
  -3  -8   1    5.92    2.24
   2   8  -1   -0.08    0.51
   2   8  -1    0.18    0.87
  -2  -8   1    0.12    0.87
  -2  -8   1    2.14    1.25
  -2  -8   1    1.32    1.27
  -2  -8   1    0.79    1.10
   1   8  -1    1.96    0.79
   1   8  -1    4.88    1.66
  -1  -8   1    2.26    1.33
  -1  -8   1    0.90    1.08
  -1  -8   1    4.38    1.70
  -1  -8   1    3.65    1.62
   0   8  -1    0.44    0.86
   0   8  -1    0.58    0.55
   0   8  -1   -0.38    0.45
   0  -8   1    1.64    1.11
   0  -8   1   -0.45    0.96
   0  -8   1    0.08    0.74
   0  -8   1    0.15    1.01
   0  -8   1    0.23    1.03
  -1   8  -1    0.67    1.10
  -1   8  -1    2.74    0.87
  -1   8  -1    4.37    1.20
   1  -8   1    4.72    1.67
   1  -8   1    1.00    1.34
   1  -8   1    2.95    1.33
   1  -8   1    2.81    1.60
   1  -8   1    5.09    1.27
  -2   8  -1   20.73    4.44
  -2   8  -1   26.16    3.36
  -2   8  -1   30.40    3.63
  -2   8  -1   28.22    3.47
   2  -8   1   30.88    4.85
   2  -8   1   22.83    4.00
   2  -8   1   23.89    4.15
   2  -8   1   21.00    3.65
  -3   8  -1   15.53    2.44
  -3   8  -1   15.69    2.89
  -3   8  -1   15.55    2.69
  -3   8  -1   12.42    2.37
   3  -8   1   14.97    3.22
   3  -8   1   13.47    2.93
   3  -8   1   22.48    2.92
  -4   8  -1    0.88    0.87
  -4   8  -1    1.87    0.93
  -4   8  -1    1.17    1.02
   4  -8   1    0.74    1.18
   4  -8   1    3.20    1.84
  -5   8  -1   -0.06    0.84
  -5   8  -1    0.35    0.88
  -5   8  -1    1.36    1.01
   5  -8   1    0.24    0.93
   5  -8   1   -0.57    1.42
   5  -8   1    1.22    1.03
  -6   8  -1    2.56    1.33
  -6   8  -1    2.24    1.13
  -6   8  -1    0.03    0.84
   6  -8   1    0.53    1.21
   6  -8   1   -0.07    1.35
   6  -8   1    2.65    1.33
  -7   8  -1    4.44    1.55
  -7   8  -1    2.62    1.54
  -7   8  -1    3.49    1.35
   7  -8   1    6.86    2.42
   7  -8   1    0.96    1.35
   5   7  -1    2.31    1.37
   5   7  -1    1.53    1.21
  -5  -7   1    0.68    1.52
  -5  -7   1    1.65    1.36
   4   7  -1    0.53    1.10
   4   7  -1    3.29    1.53
   4   7  -1    5.44    1.19
  -4  -7   1    3.48    1.55
  -4  -7   1    1.87    1.56
   3   7  -1   13.78    2.66
   3   7  -1    9.91    1.73
   3   7  -1    9.90    2.49
  -3  -7   1   11.69    2.58
  -3  -7   1   12.75    2.97
  -3  -7   1   12.06    3.01
  -3  -7   1   10.29    2.50
   2   7  -1   12.55    1.82
   2   7  -1    8.57    2.13
   2   7  -1    5.85    2.11
  -2  -7   1   12.51    2.82
  -2  -7   1   11.55    2.50
  -2  -7   1   11.23    2.52
  -2  -7   1   11.71    2.43
   1   7  -1   35.90    3.03
   1   7  -1   17.24    3.93
   1   7  -1   28.02    2.93
  -1  -7   1   22.62    4.06
  -1  -7   1   17.18    3.62
  -1  -7   1   26.04    3.83
  -1  -7   1   23.27    3.93
  -1  -7   1   25.95    4.15
   0   7  -1   17.04    2.16
   0   7  -1   17.23    3.18
   0   7  -1   21.73    2.51
   0  -7   1   13.97    2.51
   0  -7   1   12.92    2.79
   0  -7   1   14.04    2.91
   0  -7   1   14.60    2.72
   0  -7   1    8.38    2.37
  -1   7  -1    3.64    0.96
  -1   7  -1    2.60    0.80
  -1   7  -1    2.51    1.03
  -1   7  -1    2.87    0.98
  -1   7  -1    1.82    1.31
   1  -7   1    3.84    1.08
   1  -7   1    2.70    1.16
   1  -7   1    2.59    1.37
   1  -7   1    4.25    1.37
   1  -7   1    3.57    1.14
   1  -7   1    2.40    1.32
  -2   7  -1   28.04    3.37
  -2   7  -1   24.19    4.64
  -2   7  -1   26.50    3.52
  -2   7  -1   27.89    3.84
  -2   7  -1   34.05    3.91
   2  -7   1   21.06    3.91
   2  -7   1   33.54    4.69
   2  -7   1   35.67    4.91
   2  -7   1   30.93    3.74
  -3   7  -1   35.86    4.70
  -3   7  -1   37.73    4.50
  -3   7  -1   38.81    5.00
  -3   7  -1   34.85    4.28
   3  -7   1   40.74    5.49
   3  -7   1   48.55    4.75
   3  -7   1   36.10    5.68
   3  -7   1   35.13    5.33
  -4   7  -1    2.64    1.09
  -4   7  -1    4.17    1.37
  -4   7  -1    4.64    1.18
   4  -7   1    3.67    1.69
   4  -7   1    5.68    1.93
   4  -7   1    4.48    1.38
   4  -7   1    5.11    1.67
  -5   7  -1   12.04    2.45
  -5   7  -1   16.17    2.80
  -5   7  -1   14.12    2.32
   5  -7   1   14.84    3.12
   5  -7   1   14.82    2.54
   5  -7   1   14.91    2.84
  -6   7  -1    8.88    2.10
  -6   7  -1    8.10    1.86
  -6   7  -1    9.44    2.10
   6  -7   1    9.15    2.14
   6  -7   1    9.01    2.68
   6  -7   1    5.82    1.75
  -7   7  -1   23.77    4.17
  -7   7  -1   24.36    4.02
  -7   7  -1   27.05    3.84
   7  -7   1   36.22    4.70
   7  -7   1   21.10    4.41
  -8   7  -1   20.02    3.66
  -8   7  -1   17.92    3.04
  -8   7  -1   18.11    3.48
   8  -7   1   22.07    4.22
   8  -7   1   18.16    3.46
   6   6  -1    7.69    2.23
   6   6  -1    6.96    2.18
  -6  -6   1   13.13    2.94
  -6  -6   1   15.15    3.68
   5   6  -1   18.18    3.39
   5   6  -1   24.86    2.76
   5   6  -1   13.23    2.92
  -5  -6   1   20.16    4.14
  -5  -6   1   20.27    3.69
   4   6  -1   12.70    2.53
   4   6  -1   14.44    1.85
   4   6  -1    9.23    2.32
  -4  -6   1    9.99    2.73
  -4  -6   1    7.17    2.09
  -4  -6   1   11.66    2.35
   3   6  -1   57.49    6.29
   3   6  -1   45.37    6.54
   3   6  -1   51.63    5.17
  -3  -6   1   50.78    6.78
  -3  -6   1   55.77    6.24
  -3  -6   1   50.52    6.66
  -3  -6   1   55.73    6.22
   2   6  -1   76.33    6.73
   2   6  -1   71.15    8.57
   2   6  -1   75.83    8.06
  -2  -6   1   65.82    7.72
  -2  -6   1   70.97    8.36
  -2  -6   1   74.46    8.51
  -2  -6   1   51.97    7.60
  -2  -6   1   72.87    7.46
   1   6  -1   -0.35    0.70
   1   6  -1   -0.16    0.36
   1   6  -1   -0.45    0.64
   1   6  -1   -0.34    0.33
  -1  -6   1   -0.02    0.59
  -1  -6   1   -0.09    0.63
  -1  -6   1   -0.41    0.53
  -1  -6   1   -0.03    0.36
  -1  -6   1   -0.11    0.50
   0   6  -1   69.79    8.21
   0   6  -1   60.04    8.67
   0   6  -1   89.57    7.29
   0   6  -1   84.94    7.11
   0   6  -1   78.16    7.19
   0  -6   1   65.31    8.05
   0  -6   1   73.30    7.75
   0  -6   1   63.26    8.27
   0  -6   1   70.76    7.98
   0  -6   1   70.67    7.82
   0  -6   1   66.57    8.15
  -1   6  -1   74.52    7.14
  -1   6  -1   79.88    8.21
  -1   6  -1   65.57    8.87
  -1   6  -1   70.14    7.40
  -1   6  -1   72.79    8.51
  -1   6  -1   76.48    7.31
   1  -6   1   64.04    7.92
   1  -6   1   77.01    8.16
   1  -6   1   88.12    8.18
   1  -6   1   70.80    7.83
   1  -6   1   71.30    8.28
   1  -6   1   76.24    8.31
  -2   6  -1  122.74   11.98
  -2   6  -1  126.30   13.55
  -2   6  -1  111.79   11.26
  -2   6  -1  121.41   11.64
  -2   6  -1  116.22   12.75
   2  -6   1  115.48   12.87
   2  -6   1  100.58   12.30
   2  -6   1  141.69   13.11
   2  -6   1  136.31   12.47
  -3   6  -1  154.41   14.37
  -3   6  -1  149.52   15.55
  -3   6  -1  142.51   16.63
  -3   6  -1  154.64   14.86
   3  -6   1  149.23   15.86
   3  -6   1  148.79   15.23
   3  -6   1  180.19   15.36
   3  -6   1  131.64   15.63
  -4   6  -1   46.83    7.00
  -4   6  -1   61.77    6.24
  -4   6  -1   69.16    6.65
   4  -6   1   63.49    7.27
   4  -6   1   61.65    6.77
   4  -6   1   56.35    6.91
   4  -6   1   67.88    6.27
  -5   6  -1    0.79    0.82
  -5   6  -1    2.17    0.91
  -5   6  -1    3.37    1.11
   5  -6   1    2.06    1.12
   5  -6   1    2.61    1.61
   5  -6   1    2.40    1.36
   5  -6   1    2.29    1.06
  -6   6  -1    6.73    1.79
  -6   6  -1   11.09    2.28
  -6   6  -1    5.59    1.51
   6  -6   1    7.69    1.73
   6  -6   1    9.09    2.15
   6  -6   1    8.12    2.46
  -7   6  -1   45.05    4.87
  -7   6  -1   43.61    5.80
  -7   6  -1   46.37    5.62
   7  -6   1   36.96    6.09
   7  -6   1   38.20    5.40
   7  -6   1   36.43    5.34
  -8   6  -1   45.41    4.87
  -8   6  -1   36.12    5.83
  -8   6  -1   54.78    6.37
   8  -6   1   40.50    5.51
   8  -6   1   30.90    5.73
   7   5  -1    0.03    0.80
   7   5  -1   -0.91    1.00
   7   5  -1   -0.02    0.95
  -7  -5   1    0.29    1.11
  -7  -5   1    0.24    1.59
   6   5  -1    1.29    1.05
   6   5  -1    3.34    1.52
   6   5  -1    3.66    1.42
  -6  -5   1    1.76    1.64
  -6  -5   1    4.30    1.57
   5   5  -1   19.25    2.98
   5   5  -1   18.25    3.23
   5   5  -1   20.34    2.41
   5   5  -1   15.78    2.87
  -5  -5   1   13.59    2.74
  -5  -5   1   18.57    2.59
  -5  -5   1   19.83    3.96
  -5  -5   1   14.91    2.91
   4   5  -1   25.11    3.48
   4   5  -1   22.63    3.58
   4   5  -1   23.22    2.62
  -4  -5   1   23.13    3.41
  -4  -5   1   22.36    3.28
  -4  -5   1   16.81    3.69
  -4  -5   1   21.55    3.83
  -4  -5   1   17.47    2.50
   3   5  -1   82.18    9.62
   3   5  -1   62.38    8.85
   3   5  -1   86.50    7.66
  -3  -5   1   77.75    9.58
  -3  -5   1   92.97    8.92
  -3  -5   1   85.91    9.55
  -3  -5   1   82.10    8.73
  -3  -5   1   85.82    8.62
   2   5  -1   27.87    4.14
   2   5  -1   30.43    3.52
   2   5  -1   33.56    2.94
  -2  -5   1   17.54    3.38
  -2  -5   1   24.62    3.31
  -2  -5   1   29.47    4.29
  -2  -5   1   28.26    4.07
  -2  -5   1   25.68    3.04
  -2  -5   1   33.90    4.13
   1   5  -1   10.08    1.29
   1   5  -1    6.83    1.64
   1   5  -1   10.15    1.68
   1   5  -1   12.78    2.27
   1   5  -1    5.44    1.50
   1   5  -1    9.06    1.39
  -1  -5   1   10.10    1.85
  -1  -5   1    9.53    1.85
  -1  -5   1    4.16    1.49
  -1  -5   1    8.09    0.97
  -1  -5   1   10.72    1.35
  -1  -5   1    9.54    1.85
   0   5  -1   27.72    2.87
   0   5  -1   29.82    3.39
   0   5  -1   24.14    3.36
   0   5  -1   25.67    2.86
   0   5  -1   27.86    3.76
   0   5  -1   20.45    2.97
   0  -5   1   25.89    3.38
   0  -5   1   37.23    3.67
   0  -5   1   31.10    3.61
   0  -5   1   24.91    3.68
   0  -5   1   31.91    3.37
   0  -5   1   26.22    3.12
  -1   5  -1   59.79    7.68
  -1   5  -1   68.86    6.66
  -1   5  -1   71.77    6.83
  -1   5  -1   63.78    7.29
  -1   5  -1   71.29    7.42
  -1   5  -1   62.16    6.48
   1  -5   1   63.51    7.25
   1  -5   1   67.21    7.11
   1  -5   1   72.09    7.35
   1  -5   1   66.69    7.34
   1  -5   1   79.53    7.61
   1  -5   1   68.10    7.48
  -2   5  -1  116.98   11.30
  -2   5  -1   97.90   11.87
  -2   5  -1  100.80   10.56
  -2   5  -1   98.45   11.15
  -2   5  -1  113.05   10.28
   2  -5   1  117.78   11.31
   2  -5   1  108.39   11.36
   2  -5   1  111.45   10.96
   2  -5   1   97.09   10.81
  -3   5  -1  244.84   22.48
  -3   5  -1  246.69   24.55
  -3   5  -1  234.12   26.04
  -3   5  -1  223.09   23.13
   3  -5   1  216.40   24.21
   3  -5   1  253.02   23.43
   3  -5   1  246.46   23.56
  -4   5  -1   63.99    6.95
  -4   5  -1   78.13    8.15
  -4   5  -1   65.41    7.25
  -4   5  -1   70.66    7.27
  -4   5  -1   71.59    7.40
   4  -5   1   69.32    7.90
   4  -5   1   69.58    7.44
   4  -5   1   74.25    7.79
   4  -5   1   66.89    6.91
  -5   5  -1    6.54    1.54
  -5   5  -1    3.29    1.06
  -5   5  -1    7.31    1.68
   5  -5   1    6.62    1.56
   5  -5   1    5.00    1.85
   5  -5   1    6.12    1.40
   5  -5   1    7.78    1.91
  -6   5  -1   10.58    1.91
  -6   5  -1    8.28    1.98
  -6   5  -1    7.33    1.93
   6  -5   1   11.49    2.64
   6  -5   1    9.93    2.04
   6  -5   1   11.97    2.15
   6  -5   1   11.51    2.55
  -7   5  -1    8.00    2.07
  -7   5  -1    6.47    1.51
  -7   5  -1    8.03    2.03
   7  -5   1    7.16    2.34
   7  -5   1    8.15    2.13
   7  -5   1    8.08    1.88
  -8   5  -1   45.60    5.51
  -8   5  -1   39.17    5.42
  -8   5  -1   35.11    4.34
   8  -5   1   32.22    5.48
  -9   5  -1   32.48    5.07
  -9   5  -1   31.80    4.19
  -9   5  -1   29.31    5.11
   9  -5   1   32.68    4.77
   9  -5   1   33.87    5.30
   8   4  -1    4.83    1.71
   8   4  -1    7.10    2.08
   8   4  -1    6.87    2.09
  -8  -4   1    5.94    1.49
  -8  -4   1    3.68    2.35
  -8  -4   1    6.24    2.15
   7   4  -1    0.20    0.75
   7   4  -1    2.43    1.21
   7   4  -1    1.37    0.97
  -7  -4   1    0.40    1.07
  -7  -4   1    0.68    1.31
  -7  -4   1    0.62    1.58
  -7  -4   1    0.36    0.67
   6   4  -1   15.17    2.78
   6   4  -1    8.57    2.08
   6   4  -1   12.28    2.49
  -6  -4   1   13.95    3.23
  -6  -4   1   18.86    2.46
  -6  -4   1   13.95    2.69
  -6  -4   1   15.27    2.57
   5   4  -1   16.94    2.08
   5   4  -1   17.22    2.63
   5   4  -1   15.64    2.54
   5   4  -1    7.75    2.24
  -5  -4   1   14.89    3.10
  -5  -4   1   16.66    2.31
  -5  -4   1   17.72    2.60
  -5  -4   1   18.62    2.87
  -5  -4   1   16.89    3.29
   4   4  -1   94.58    7.75
   4   4  -1   89.20    9.05
   4   4  -1   80.93    8.19
   4   4  -1   77.94    9.55
  -4  -4   1   85.22    9.67
  -4  -4   1   67.89    9.45
  -4  -4   1   71.91    8.70
  -4  -4   1   77.68    8.72
  -4  -4   1  108.93    8.98
   3   4  -1  165.54   15.08
   3   4  -1  140.76   15.88
   3   4  -1  157.61   12.89
   3   4  -1  137.75   13.48
  -3  -4   1  137.31   14.68
  -3  -4   1  148.98   15.63
  -3  -4   1  132.71   14.19
  -3  -4   1  106.31   15.30
  -3  -4   1  152.97   14.90
   2   4  -1   79.15    6.89
   2   4  -1   70.17    8.36
   2   4  -1   86.59    8.13
  -2  -4   1   76.08    7.73
  -2  -4   1   70.44    7.81
  -2  -4   1   65.61    7.65
  -2  -4   1   64.09    8.36
  -2  -4   1   75.03    7.92
   1   4  -1    8.17    1.37
   1   4  -1    5.21    1.27
   1   4  -1    7.90    1.54
   1   4  -1    6.09    1.56
  -1  -4   1    8.53    1.56
  -1  -4   1    8.38    0.85
  -1  -4   1    5.34    1.48
  -1  -4   1    6.33    1.46
  -1  -4   1    7.83    1.50
   0   4  -1   -0.17    0.55
   0   4  -1    0.40    0.25
   0   4  -1    0.34    0.48
   0   4  -1   -0.08    0.36
   0  -4   1    0.13    0.31
   0  -4   1    0.29    0.46
   0  -4   1    0.92    0.63
   0  -4   1    0.14    0.46
   0  -4   1   -0.04    0.37
   0  -4   1    0.81    0.53
  -1   4  -1   41.60    4.30
  -1   4  -1   36.10    3.87
  -1   4  -1   43.92    4.43
  -1   4  -1   37.40    3.87
  -1   4  -1   38.26    4.53
  -1   4  -1   36.96    4.01
   1  -4   1   39.71    4.37
   1  -4   1   35.34    4.21
   1  -4   1   43.39    4.53
   1  -4   1   37.83    4.36
   1  -4   1   36.85    4.19
  -2   4  -1   66.11    6.70
  -2   4  -1   60.78    6.07
  -2   4  -1   54.05    6.46
  -2   4  -1   59.48    6.33
  -2   4  -1   59.85    6.71
   2  -4   1   72.24    6.62
   2  -4   1   66.99    6.88
   2  -4   1   59.36    6.50
   2  -4   1   57.30    6.51
  -3   4  -1   71.28    7.09
  -3   4  -1   63.80    6.57
  -3   4  -1   71.77    6.57
  -3   4  -1   61.36    6.25
  -3   4  -1   66.19    6.73
  -3   4  -1   62.21    6.60
  -3   4  -1   53.44    7.18
   3  -4   1   59.93    6.16
   3  -4   1   58.17    6.98
   3  -4   1   63.09    6.65
   3  -4   1   48.52    6.66
  -4   4  -1   43.76    4.24
  -4   4  -1   41.25    4.34
  -4   4  -1   35.98    4.84
  -4   4  -1   41.54    4.57
   4  -4   1   33.48    4.12
   4  -4   1   45.36    4.53
   4  -4   1   35.53    4.75
   4  -4   1   42.80    4.84
  -5   4  -1   31.90    3.95
  -5   4  -1   34.08    4.07
  -5   4  -1   34.85    4.22
  -5   4  -1   45.23    4.74
  -5   4  -1   35.95    3.91
   5  -4   1   44.94    5.43
   5  -4   1   37.57    4.55
   5  -4   1   34.98    4.13
   5  -4   1   35.40    3.97
  -6   4  -1    0.24    0.77
  -6   4  -1    1.58    0.84
  -6   4  -1    3.33    0.90
   6  -4   1    1.90    1.33
   6  -4   1    1.76    0.87
   6  -4   1    2.88    1.01
   6  -4   1    0.76    0.89
   6  -4   1    1.14    1.07
  -7   4  -1    1.42    1.00
  -7   4  -1    1.89    0.85
  -7   4  -1    2.89    1.31
   7  -4   1    3.61    1.50
   7  -4   1    3.38    1.46
   7  -4   1    1.48    1.14
  -8   4  -1    1.95    1.23
  -8   4  -1    2.89    1.04
  -8   4  -1    4.34    1.60
   8  -4   1    5.06    1.86
   8  -4   1    2.63    1.15
  -9   4  -1    7.85    1.67
  -9   4  -1    5.29    1.84
  -9   4  -1    9.02    2.37
   9  -4   1    2.93    1.79
   9  -4   1    7.21    1.94
   8   3  -1    9.92    2.34
   8   3  -1   11.50    2.36
   8   3  -1   12.00    2.59
  -8  -3   1   15.70    3.38
  -8  -3   1    6.36    2.09
  -8  -3   1   17.26    3.74
   7   3  -1   27.25    3.88
   7   3  -1   22.71    3.91
   7   3  -1   22.06    3.36
  -7  -3   1   28.94    4.70
  -7  -3   1   19.12    4.17
  -7  -3   1   25.12    3.79
   6   3  -1    5.15    1.53
   6   3  -1    7.71    1.58
   6   3  -1    5.98    1.52
  -6  -3   1    4.78    1.76
  -6  -3   1    5.59    1.51
  -6  -3   1    2.96    1.66
  -6  -3   1    5.41    1.93
   5   3  -1    0.14    0.51
   5   3  -1    0.36    0.66
   5   3  -1    0.57    0.44
   5   3  -1    0.17    0.47
  -5  -3   1    1.13    0.94
  -5  -3   1    0.15    0.66
  -5  -3   1   -0.24    0.77
   4   3  -1   44.95    5.31
   4   3  -1   45.10    4.60
   4   3  -1   43.35    4.92
   4   3  -1   41.96    4.31
   4   3  -1   36.08    4.90
   4   3  -1   47.68    4.25
  -4  -3   1   37.36    5.37
  -4  -3   1   52.56    5.19
  -4  -3   1   40.52    5.41
  -4  -3   1   47.81    4.90
   3   3  -1    5.72    1.15
   3   3  -1    8.16    1.06
   3   3  -1    5.12    1.21
   3   3  -1    6.95    1.43
   3   3  -1    5.72    0.63
   3   3  -1    6.82    1.55
  -3  -3   1    4.82    1.23
  -3  -3   1    9.76    1.83
  -3  -3   1    5.25    1.13
  -3  -3   1    6.62    1.58
  -3  -3   1    6.93    1.33
   2   3  -1   70.85    7.02
   2   3  -1   68.69    8.06
   2   3  -1   78.02    8.35
  -2  -3   1   58.67    7.46
  -2  -3   1   88.49    7.79
  -2  -3   1   79.91    7.59
  -2  -3   1   92.05    8.30
  -2  -3   1   62.53    7.37
  -2  -3   1   60.04    8.03
   1   3  -1  109.93   10.66
   1   3  -1  104.77   10.03
   1   3  -1   89.84   10.35
  -1  -3   1   96.33    9.40
  -1  -3   1   97.38   10.06
  -1  -3   1   89.28   10.56
  -1  -3   1  101.27   10.66
  -1  -3   1  109.18    9.90
   0   3  -1  200.51   19.54
   0   3  -1  205.21   20.41
   0   3  -1  178.06   18.68
   0   3  -1  197.91   20.25
   0   3  -1  192.33   21.27
   0  -3   1  197.73   19.06
   0  -3   1  217.64   20.42
   0  -3   1  204.61   20.51
   0  -3   1  197.76   18.98
   0  -3   1  177.28   19.54
   0  -3   1  196.92   18.74
  -1   3  -1   -0.17    0.42
  -1   3  -1    0.18    0.38
  -1   3  -1   -0.32    0.22
  -1   3  -1   -0.01    0.29
  -1   3  -1    0.30    0.31
   1  -3   1   -0.08    0.29
   1  -3   1    0.10    0.54
   1  -3   1    0.55    0.26
   1  -3   1   -0.53    0.36
   1  -3   1    0.58    0.46
  -2   3  -1   84.87    8.48
  -2   3  -1   85.02    8.33
  -2   3  -1   78.79    8.34
  -2   3  -1   95.42    9.13
  -2   3  -1   74.22    8.45
  -2   3  -1   76.52    7.76
  -2   3  -1   82.26    8.10
   2  -3   1   66.80    8.16
   2  -3   1   83.44    7.71
   2  -3   1   81.93    8.56
   2  -3   1   74.29    8.10
  -3   3  -1    3.11    0.61
  -3   3  -1    2.85    1.01
  -3   3  -1    3.39    0.61
  -3   3  -1    3.06    0.87
  -3   3  -1    3.63    0.99
  -3   3  -1    5.21    0.89
   3  -3   1    4.84    1.23
   3  -3   1    5.22    1.05
   3  -3   1    3.15    1.14
   3  -3   1    5.13    0.99
  -4   3  -1   12.89    2.44
  -4   3  -1   13.09    2.22
  -4   3  -1   19.01    2.66
  -4   3  -1   14.72    1.84
  -4   3  -1   15.69    1.96
  -4   3  -1   17.60    1.92
   4  -3   1   15.18    2.58
   4  -3   1   13.63    2.39
   4  -3   1   16.70    2.28
   4  -3   1   14.60    2.18
  -5   3  -1   32.12    3.33
  -5   3  -1   30.16    3.68
  -5   3  -1   25.41    3.07
  -5   3  -1   27.23    3.57
  -5   3  -1   22.91    2.85
   5  -3   1   31.83    3.18
   5  -3   1   31.87    3.92
   5  -3   1   19.97    2.98
   5  -3   1   30.89    3.69
   5  -3   1   24.07    3.56
   5  -3   1   24.05    3.73
  -6   3  -1   11.83    2.35
  -6   3  -1   12.86    1.95
  -6   3  -1   12.31    2.00
  -6   3  -1   14.67    2.31
  -6   3  -1   14.76    2.39
   6  -3   1   10.55    2.33
   6  -3   1   11.34    2.27
   6  -3   1   14.92    2.55
   6  -3   1   11.33    2.29
   6  -3   1   11.93    1.96
  -7   3  -1   18.75    2.87
  -7   3  -1   26.22    3.69
  -7   3  -1   34.47    4.41
   7  -3   1   23.61    3.37
   7  -3   1   22.77    3.87
   7  -3   1   21.98    3.69
  -8   3  -1   11.53    2.48
  -8   3  -1    9.35    1.78
  -8   3  -1   13.54    2.79
   8  -3   1   11.95    2.37
   8  -3   1    9.64    2.46
   8  -3   1   15.78    2.96
  -9   3  -1    6.45    2.15
  -9   3  -1   10.12    2.39
   9  -3   1    1.97    1.70
   9  -3   1    6.18    1.74
   9   2  -1    1.73    1.12
  -9  -2   1    4.90    2.10
   8   2  -1    0.26    1.01
   8   2  -1    1.14    0.97
   8   2  -1    0.31    0.65
  -8  -2   1    0.51    1.21
  -8  -2   1    0.62    1.41
   7   2  -1   13.20    2.29
   7   2  -1   10.84    2.19
   7   2  -1   12.65    2.40
  -7  -2   1   16.10    3.01
  -7  -2   1    9.33    2.53
   6   2  -1   57.80    5.60
   6   2  -1   50.79    6.32
  -6  -2   1   47.75    5.38
  -6  -2   1   56.57    6.63
  -6  -2   1   52.29    6.72
   5   2  -1    1.74    0.75
   5   2  -1    0.95    0.60
   5   2  -1    1.58    0.76
   5   2  -1    2.13    0.86
  -5  -2   1    2.11    0.89
  -5  -2   1    1.76    0.97
  -5  -2   1    1.98    1.07
  -5  -2   1    2.17    0.63
  -5  -2   1    2.09    1.08
   4   2  -1   21.93    2.45
   4   2  -1   24.64    3.31
   4   2  -1   19.71    2.72
   4   2  -1   18.65    2.53
   4   2  -1   22.61    2.19
  -4  -2   1   14.92    2.87
  -4  -2   1   25.49    3.50
  -4  -2   1   20.27    2.87
  -4  -2   1   20.58    2.23
   3   2  -1    0.69    0.50
   3   2  -1    0.97    0.49
   3   2  -1    0.37    0.47
   3   2  -1    1.95    0.55
   3   2  -1   -0.03    0.45
   3   2  -1    0.17    0.28
  -3  -2   1   -0.07    0.45
  -3  -2   1    1.11    0.73
  -3  -2   1   -0.03    0.19
  -3  -2   1    0.22    0.41
   2   2  -1    6.84    1.03
   2   2  -1    5.88    1.00
   2   2  -1    5.63    1.03
   2   2  -1    5.50    0.66
   2   2  -1    5.99    1.23
  -2  -2   1    7.12    0.69
  -2  -2   1    5.25    1.16
  -2  -2   1    4.47    0.90
  -2  -2   1    4.88    1.00
  -2  -2   1    6.07    1.27
   1   2  -1  224.85   22.08
  -1  -2   1  192.99   22.06
  -1  -2   1  226.39   21.00
  -1  -2   1  209.93   20.09
  -1  -2   1  204.78   20.09
  -1  -2   1  224.05   22.11
   0   2  -1  356.20   32.97
   0   2  -1  343.81   32.03
   0   2  -1  333.76   36.08
   0   2  -1  344.24   31.79
   0   2  -1  300.66   34.49
   0   2  -1  362.21   34.50
   0  -2   1  360.96   33.00
   0  -2   1  345.80   32.05
   0  -2   1  327.61   32.02
   0  -2   1  287.58   34.47
   0  -2   1  303.33   34.51
   0  -2   1  372.00   31.82
  -1   2  -1   16.78    1.90
  -1   2  -1   15.06    1.77
  -1   2  -1   15.37    1.69
  -1   2  -1   14.23    1.68
   1  -2   1   14.36    1.65
   1  -2   1   12.96    1.96
   1  -2   1   13.40    1.70
   1  -2   1   16.15    1.81
   1  -2   1   16.85    2.05
  -2   2  -1   30.57    3.06
  -2   2  -1   33.10    3.02
  -2   2  -1   29.28    3.08
  -2   2  -1   22.67    3.21
  -2   2  -1   29.10    3.44
   2  -2   1   27.56    3.25
   2  -2   1   28.62    3.30
   2  -2   1   28.59    2.94
   2  -2   1   32.76    3.11
   2  -2   1   23.33    2.99
  -3   2  -1   17.95    1.94
  -3   2  -1   16.88    2.50
  -3   2  -1   18.77    2.14
  -3   2  -1   16.84    1.89
  -3   2  -1   12.71    2.31
  -3   2  -1   18.12    2.07
   3  -2   1   15.95    1.97
   3  -2   1   14.69    2.29
   3  -2   1   15.95    1.97
   3  -2   1   19.15    2.62
   3  -2   1   18.93    2.30
  -4   2  -1   83.04    9.00
  -4   2  -1   79.78    8.85
  -4   2  -1   77.93    8.42
  -4   2  -1   95.34    9.63
  -4   2  -1  102.62    8.93
  -4   2  -1   66.54    7.97
   4  -2   1   88.05    8.91
   4  -2   1   81.33    8.29
   4  -2   1   84.64    8.23
   4  -2   1   77.34    8.90
   4  -2   1   73.41    8.58
   4  -2   1   92.15    8.81
  -5   2  -1   74.76    9.71
  -5   2  -1   97.45    9.34
  -5   2  -1   92.92   10.50
  -5   2  -1   86.60    9.95
  -5   2  -1  108.44    8.86
   5  -2   1   82.90    9.79
   5  -2   1   93.82    9.51
   5  -2   1  107.04    9.22
   5  -2   1   94.08    9.84
   5  -2   1   76.12    9.50
   5  -2   1   94.60    9.67
  -6   2  -1   50.51    4.59
  -6   2  -1   44.19    4.99
  -6   2  -1   43.19    5.37
  -6   2  -1   39.37    5.08
  -6   2  -1   34.99    5.49
   6  -2   1   43.21    5.18
   6  -2   1   33.18    5.05
   6  -2   1   46.06    5.34
   6  -2   1   51.83    5.30
   6  -2   1   50.83    5.10
  -7   2  -1    0.83    0.93
  -7   2  -1    0.60    0.76
  -7   2  -1   -0.31    0.65
  -7   2  -1    0.13    0.73
  -7   2  -1    0.06    0.48
   7  -2   1    0.05    0.48
   7  -2   1    1.22    0.93
   7  -2   1    0.26    0.87
  -8   2  -1    3.35    1.36
  -8   2  -1    5.28    1.84
   8  -2   1    7.06    2.05
   8  -2   1    1.88    1.40
   8  -2   1    6.81    1.55
  -9   2  -1   12.56    2.50
  -9   2  -1    6.88    2.29
   9  -2   1    7.72    2.42
   9  -2   1   13.29    2.55
   9   1  -1   12.52    2.76
   9   1  -1   13.98    2.64
  -9  -1   1    8.21    2.78
   8   1  -1    1.26    0.86
   8   1  -1    2.10    1.08
   8   1  -1    3.08    1.35
  -8  -1   1    1.42    1.36
  -8  -1   1    2.41    1.46
   7   1  -1    9.25    1.95
   7   1  -1   10.70    2.16
   7   1  -1   10.34    1.91
   7   1  -1    8.74    2.03
  -7  -1   1   11.35    2.44
  -7  -1   1    6.17    2.31
  -7  -1   1    6.87    2.22
  -7  -1   1    8.07    1.63
   6   1  -1   44.35    5.15
   6   1  -1   55.18    5.75
   6   1  -1   50.39    5.58
   6   1  -1   45.68    5.93
  -6  -1   1   40.88    5.95
  -6  -1   1   55.14    5.34
  -6  -1   1   50.00    6.24
  -6  -1   1   58.69    6.48
   5   1  -1    1.35    0.72
   5   1  -1    1.64    0.69
   5   1  -1    0.75    0.72
   5   1  -1    1.66    0.77
   5   1  -1    0.66    0.54
  -5  -1   1    2.65    0.75
  -5  -1   1   -0.11    0.71
  -5  -1   1    2.13    0.93
  -5  -1   1    2.63    0.97
  -5  -1   1    2.73    1.05
   4   1  -1    4.85    1.04
   4   1  -1    4.74    1.08
   4   1  -1    4.34    1.07
   4   1  -1    5.56    1.26
   4   1  -1    4.59    0.97
   4   1  -1    4.59    0.98
  -4  -1   1    3.56    0.94
  -4  -1   1    5.78    1.34
  -4  -1   1    3.34    0.85
  -4  -1   1    5.22    1.27
  -4  -1   1    5.91    1.30
   3   1  -1    4.34    0.88
   3   1  -1    4.41    0.88
   3   1  -1    3.51    0.77
   3   1  -1    3.02    0.72
   3   1  -1    4.69    1.03
   3   1  -1    4.25    0.83
  -3  -1   1    3.11    0.70
  -3  -1   1    3.27    0.94
  -3  -1   1    2.53    0.89
  -3  -1   1    2.58    0.72
   2   1  -1    5.52    1.05
   2   1  -1    6.30    0.92
   2   1  -1    5.45    0.89
   2   1  -1    5.60    0.86
   2   1  -1    6.30    0.87
  -2  -1   1    6.83    0.96
  -2  -1   1    5.18    1.05
  -2  -1   1    3.99    0.82
  -2  -1   1    6.29    1.10
  -2  -1   1    5.56    0.83
   1   1  -1  360.03   40.77
   1   1  -1  372.30   40.24
   1   1  -1  418.89   37.98
   1   1  -1  362.68   41.26
   1   1  -1  445.62   41.29
  -1  -1   1  435.59   41.30
  -1  -1   1  407.16   37.99
  -1  -1   1  431.38   40.27
  -1  -1   1  398.31   41.29
  -1  -1   1  398.70   36.45
   0   1  -1   12.71    1.65
   0   1  -1   13.10    1.65
   0   1  -1   15.75    1.70
   0   1  -1   13.46    1.64
   0   1  -1   13.39    1.62
   0   1  -1   14.59    1.61
   0  -1   1   13.71    1.60
   0  -1   1   13.11    1.64
   0  -1   1   14.25    1.62
   0  -1   1   17.42    1.70
   0  -1   1   13.94    1.66
  -1   1  -1   68.45    6.89
  -1   1  -1   69.37    6.61
  -1   1  -1   60.93    7.03
  -1   1  -1   68.45    6.73
   1  -1   1   74.16    7.05
   1  -1   1   66.46    6.89
   1  -1   1   72.49    6.76
   1  -1   1   71.84    6.38
   1  -1   1   70.44    6.59
   1  -1   1   60.79    6.60
  -2   1  -1   15.70    1.64
  -2   1  -1   15.33    1.68
  -2   1  -1   13.06    1.88
  -2   1  -1   15.31    1.94
  -2   1  -1   15.08    1.73
  -2   1  -1   13.26    1.56
   2  -1   1   15.15    1.87
   2  -1   1   13.60    1.53
   2  -1   1   14.09    1.72
   2  -1   1   12.57    1.59
   2  -1   1   16.16    1.71
   2  -1   1   12.08    1.86
   2  -1   1   11.58    1.68
  -3   1  -1   19.14    2.31
  -3   1  -1   15.98    2.13
  -3   1  -1   19.32    2.48
  -3   1  -1   17.64    2.12
  -3   1  -1   22.84    2.60
   3  -1   1   15.20    2.27
   3  -1   1   18.76    2.49
   3  -1   1   19.72    2.30
   3  -1   1   15.83    2.18
   3  -1   1   19.48    2.47
  -4   1  -1   94.29   11.95
  -4   1  -1   92.63   10.99
  -4   1  -1  123.33   11.91
  -4   1  -1  107.70   12.63
  -4   1  -1  133.82   10.62
  -4   1  -1  113.15   11.53
   4  -1   1   96.12   11.69
   4  -1   1  111.56   11.24
   4  -1   1  126.94   11.68
   4  -1   1   95.00   12.30
   4  -1   1  109.41   10.78
   4  -1   1  138.74   12.06
  -5   1  -1  168.66   15.72
  -5   1  -1  162.24   16.93
  -5   1  -1  143.29   14.98
  -5   1  -1  190.93   17.26
  -5   1  -1  155.35   17.87
   5  -1   1  148.54   16.91
   5  -1   1  171.39   15.30
   5  -1   1  171.93   15.95
   5  -1   1  183.35   17.64
   5  -1   1  143.37   16.65
   5  -1   1  138.35   16.51
  -6   1  -1    2.60    1.18
  -6   1  -1    1.69    0.93
  -6   1  -1    0.49    0.43
  -6   1  -1    1.84    0.90
  -6   1  -1    0.87    0.99
   6  -1   1    0.60    0.73
   6  -1   1    3.52    1.01
   6  -1   1    1.28    0.77
   6  -1   1    0.98    0.84
   6  -1   1    0.70    0.93
  -7   1  -1    1.84    1.08
  -7   1  -1   -0.58    0.71
  -7   1  -1    0.66    1.01
  -7   1  -1    1.57    1.06
   7  -1   1    0.02    0.61
   7  -1   1   -0.09    0.58
   7  -1   1    0.89    1.15
   7  -1   1    0.20    0.91
  -8   1  -1    0.65    1.22
  -8   1  -1    1.11    1.22
  -8   1  -1    0.82    1.02
   8  -1   1    0.86    1.12
   8  -1   1   -0.66    1.19
   8  -1   1    1.64    0.86
   8  -1   1    0.27    0.76
  -9   1  -1    3.04    1.75
   9  -1   1    8.77    2.35
   9  -1   1    5.93    1.85
   9  -1   1   10.94    2.20
   9   0  -1    0.88    0.96
   9   0  -1    1.37    1.05
   9   0  -1    3.23    1.51
  -9   0   1    1.29    1.25
  -9   0   1    1.58    1.08
  -9   0   1    1.49    1.49
   8   0  -1   13.68    2.43
   8   0  -1   12.04    2.43
   8   0  -1    9.59    2.29
   8   0  -1    9.79    1.99
  -8   0   1    9.87    2.73
  -8   0   1    9.99    2.16
  -8   0   1   10.01    2.49
  -8   0   1   12.68    2.49
   7   0  -1   24.61    3.72
   7   0  -1   28.11    3.36
   7   0  -1   17.51    3.36
   7   0  -1   22.17    3.39
  -7   0   1   28.21    3.44
  -7   0   1   27.47    4.02
  -7   0   1   24.04    3.77
  -7   0   1   18.94    3.72
   6   0  -1    9.19    1.82
   6   0  -1   13.18    2.23
   6   0  -1   14.51    2.21
   6   0  -1    9.57    2.09
  -6   0   1   12.91    1.63
  -6   0   1   12.70    2.08
  -6   0   1   11.47    2.46
  -6   0   1   12.95    2.43
  -6   0   1   21.11    2.79
   5   0  -1    0.08    0.34
   5   0  -1    0.46    0.55
   5   0  -1    0.04    0.42
   5   0  -1    0.46    0.43
   5   0  -1    0.42    0.56
   5   0  -1    0.12    0.45
  -5   0   1    0.09    0.48
  -5   0   1   -0.69    0.44
  -5   0   1   -0.30    0.43
  -5   0   1    0.11    0.59
   4   0  -1   90.86    8.31
   4   0  -1   82.46    7.97
   4   0  -1   73.88    8.38
   4   0  -1   69.95    7.56
   4   0  -1   80.32    7.18
   4   0  -1   66.76    7.92
  -4   0   1   63.03    8.41
  -4   0   1   84.11    7.90
  -4   0   1   80.41    8.32
  -4   0   1   63.66    7.48
  -4   0   1   75.42    8.19
   3   0  -1   24.05    2.97
   3   0  -1   25.85    3.15
   3   0  -1   27.23    2.71
   3   0  -1   26.49    2.94
   3   0  -1   26.58    3.03
  -3   0   1   27.94    2.79
  -3   0   1   30.29    3.24
  -3   0   1   28.28    2.95
  -3   0   1   27.64    3.15
  -3   0   1   25.76    3.02
   2   0  -1  265.36   24.35
   2   0  -1  220.81   26.27
   2   0  -1  249.18   25.93
   2   0  -1  253.41   23.14
   2   0  -1  248.32   24.33
  -2   0   1  278.66   26.34
  -2   0   1  257.59   24.36
  -2   0   1  275.48   24.34
  -2   0   1  256.05   26.30
  -2   0   1  249.08   23.17
   1   0  -1  531.30   53.79
   1   0  -1  536.51   58.25
   1   0  -1  620.56   53.94
   1   0  -1  590.51   57.59
  -1   0   1  515.94   51.40
  -1   0   1  599.32   53.82
  -1   0   1  596.73   53.93
  -1   0   1  571.74   58.26
   0   0  -1  226.13   24.26
   0   0  -1  273.73   25.63
   0   0  -1  236.60   24.20
   0   0  -1  287.22   26.24
   0   0  -1  265.15   23.23
   0   0   1  267.66   24.28
   0   0   1  250.82   24.21
   0   0   1  239.69   25.63
   0   0   1  251.41   23.23
   0   0   1  269.02   26.23
  -1   0  -1   23.28    2.58
  -1   0  -1   26.65    2.61
  -1   0  -1   28.58    2.67
  -1   0  -1   26.07    2.80
  -1   0  -1   24.09    2.83
   1   0   1   25.63    2.79
   1   0   1   20.98    2.71
   1   0   1   25.89    2.61
   1   0   1   22.01    2.62
   1   0   1   23.87    2.56
   1   0   1   29.42    2.88
   1   0   1   28.08    2.63
  -2   0  -1   53.72    5.30
  -2   0  -1   33.99    4.77
  -2   0  -1   42.36    4.41
  -2   0  -1   39.47    4.54
  -2   0  -1   41.42    4.88
   2   0   1   33.44    4.67
   2   0   1   50.70    4.48
   2   0   1   48.22    4.54
   2   0   1   43.91    4.91
   2   0   1   47.16    4.63
   2   0   1   47.44    4.48
   2   0   1   56.37    4.89
  -3   0  -1   40.80    3.94
  -3   0  -1   41.49    4.28
  -3   0  -1   39.08    4.70
  -3   0  -1   46.62    4.53
  -3   0  -1   32.64    4.04
  -3   0  -1   32.43    4.26
   3   0   1   33.93    4.35
   3   0   1   35.65    3.94
   3   0   1   37.57    4.04
   3   0   1   43.85    4.32
   3   0   1   35.63    4.05
   3   0   1   37.87    4.40
  -4   0  -1  197.81   22.10
  -4   0  -1  227.88   21.10
  -4   0  -1  206.08   22.24
  -4   0  -1  219.68   20.34
  -4   0  -1  187.98   23.24
   4   0   1  209.16   21.67
   4   0   1  199.42   19.65
   4   0   1  199.99   21.63
   4   0   1  255.06   22.31
  -5   0  -1  176.71   19.60
  -5   0  -1  160.69   19.39
  -5   0  -1  190.37   17.86
  -5   0  -1  180.43   20.53
   5   0   1  154.23   18.91
   5   0   1  172.53   19.02
   5   0   1  220.96   19.67
   5   0   1  194.19   18.10
   5   0   1  202.37   20.12
   5   0   1  192.23   17.38
  -6   0  -1   18.64    3.18
  -6   0  -1   17.51    3.17
  -6   0  -1   16.04    2.89
  -6   0  -1   18.51    2.56
   6   0   1   14.41    2.68
   6   0   1   18.42    2.62
   6   0   1   16.06    2.77
   6   0   1   13.37    2.58
   6   0   1   15.03    2.69
  -7   0  -1    4.09    1.39
  -7   0  -1    1.85    1.31
  -7   0  -1    5.38    1.71
   7   0   1    0.66    0.93
   7   0   1    2.23    1.02
   7   0   1    2.68    1.26
   7   0   1    3.14    1.00
  -8   0  -1    1.25    1.18
  -8   0  -1   -1.30    1.10
   8   0   1   -0.35    0.78
   8   0   1    0.53    0.87
   8   0   1    0.38    1.29
   8   0   1    0.09    1.14
  -9   0  -1    6.83    2.43
   9   0   1   10.65    2.52
   9   0   1   11.16    2.27
   9   0   1    8.63    2.43
   9  -1  -1    6.57    2.10
   9  -1  -1    6.51    1.77
  -9   1   1    4.01    1.60
  -9   1   1    3.37    1.56
   8  -1  -1   20.50    3.10
   8  -1  -1   14.67    3.02
   8  -1  -1   15.32    2.98
  -8   1   1   18.87    3.03
  -8   1   1   17.46    3.13
  -8   1   1   15.84    3.18
  -8   1   1   22.92    3.81
   7  -1  -1   29.95    3.81
   7  -1  -1   28.68    4.03
   7  -1  -1   32.57    4.46
   7  -1  -1   36.03    3.92
  -7   1   1   34.41    4.62
  -7   1   1   34.10    4.27
  -7   1   1   17.85    4.10
  -7   1   1   40.82    4.36
  -7   1   1   28.28    3.27
   6  -1  -1   12.83    2.14
   6  -1  -1    9.65    1.75
   6  -1  -1    7.81    1.88
   6  -1  -1   12.90    2.13
   6  -1  -1    9.39    1.81
  -6   1   1   13.82    2.22
  -6   1   1   10.92    2.05
  -6   1   1    8.22    1.99
  -6   1   1   14.60    2.28
  -6   1   1   10.78    1.54
   5  -1  -1   52.25    5.08
   5  -1  -1   41.51    4.35
   5  -1  -1   35.79    5.01
   5  -1  -1   53.70    5.03
   5  -1  -1   38.80    4.67
   5  -1  -1   38.50    4.72
  -5   1   1   48.02    4.81
  -5   1   1   40.53    4.93
  -5   1   1   42.39    5.04
   4  -1  -1    1.14    0.60
   4  -1  -1    1.74    0.63
   4  -1  -1    1.74    0.67
   4  -1  -1    1.31    0.51
   4  -1  -1    0.35    0.45
   4  -1  -1    2.36    0.69
  -4   1   1    3.03    0.84
  -4   1   1    1.41    0.75
  -4   1   1    0.48    0.50
  -4   1   1    2.03    0.67
  -4   1   1    1.91    0.71
   3  -1  -1    4.63    0.94
   3  -1  -1    3.21    0.70
   3  -1  -1    4.18    0.83
   3  -1  -1    4.16    0.83
   3  -1  -1    4.62    0.98
  -3   1   1    4.26    0.93
  -3   1   1    5.29    0.75
  -3   1   1    4.50    0.92
  -3   1   1    5.74    0.94
  -3   1   1    4.14    0.99
   2  -1  -1  344.71   29.59
   2  -1  -1  322.97   32.07
   2  -1  -1  350.92   31.14
   2  -1  -1  301.90   31.15
  -2   1   1  322.42   32.08
  -2   1   1  323.84   33.58
  -2   1   1  327.08   31.20
  -2   1   1  318.79   31.16
   1  -1  -1   23.03    2.38
   1  -1  -1   16.55    2.17
   1  -1  -1   21.97    2.25
   1  -1  -1   18.67    2.25
   1  -1  -1   21.10    2.01
   1  -1  -1   23.50    2.33
  -1   1   1   22.81    2.27
  -1   1   1   19.77    2.31
  -1   1   1   21.22    2.29
  -1   1   1   23.79    2.20
  -1   1   1   20.83    2.38
   0  -1  -1  145.89   14.44
   0  -1  -1  141.58   13.32
   0  -1  -1  147.03   14.44
   0  -1  -1  139.67   12.73
   0  -1  -1  152.48   13.23
   0   1   1  113.56   13.20
   0   1   1  140.48   14.43
   0   1   1  136.25   13.30
  -1  -1  -1  296.48   30.56
  -1  -1  -1  282.37   29.77
  -1  -1  -1  327.16   30.62
  -1  -1  -1  275.92   28.11
  -1  -1  -1  337.34   28.18
   1   1   1  253.35   26.94
   1   1   1  292.45   30.57
   1   1   1  259.61   28.13
   1   1   1  325.03   30.62
   1   1   1  317.27   29.79
  -2  -1  -1   39.26    4.32
  -2  -1  -1   45.60    4.18
  -2  -1  -1   34.55    4.26
   2   1   1   34.07    4.30
   2   1   1   42.60    4.13
   2   1   1   34.22    3.81
   2   1   1   32.70    3.69
   2   1   1   30.74    3.71
   2   1   1   39.95    3.97
  -3  -1  -1    0.45    0.54
  -3  -1  -1    0.17    0.49
  -3  -1  -1    0.17    0.49
   3   1   1    0.49    0.43
   3   1   1    0.13    0.53
   3   1   1   -0.22    0.34
   3   1   1   -0.05    0.30
   3   1   1    0.49    0.54
   3   1   1    0.32    0.37
  -4  -1  -1   99.53   10.16
  -4  -1  -1   77.32   10.53
  -4  -1  -1  109.41   10.35
  -4  -1  -1   91.47    9.45
   4   1   1   97.48    9.82
   4   1   1   85.25   10.11
   4   1   1   97.40    9.28
   4   1   1   78.63    9.57
   4   1   1   99.87   10.28
   4   1   1   84.74    8.91
  -5  -1  -1   25.84    4.06
  -5  -1  -1   19.98    3.53
  -5  -1  -1   15.46    3.25
   5   1   1   26.52    3.36
   5   1   1   24.10    3.38
   5   1   1   22.52    3.25
   5   1   1   22.93    3.07
   5   1   1   25.37    2.88
  -6  -1  -1   20.57    3.62
  -6  -1  -1   15.15    3.40
  -6  -1  -1   15.40    3.24
   6   1   1   20.22    3.14
   6   1   1   23.72    3.26
   6   1   1   21.81    3.14
   6   1   1   19.83    2.87
  -7  -1  -1    1.62    1.33
  -7  -1  -1    2.04    1.59
  -7  -1  -1    0.98    1.16
   7   1   1    3.00    1.23
   7   1   1    0.67    1.05
   7   1   1    2.44    1.35
   7   1   1    2.84    1.12
  -8  -1  -1    1.25    1.50
  -8  -1  -1    0.99    1.22
   8   1   1    1.43    1.00
   8   1   1    2.29    1.15
   8   1   1    4.15    1.59
   8   1   1    1.85    1.22
   9  -2  -1   11.30    2.24
   9  -2  -1    7.79    2.36
  -9   2   1   10.97    2.37
  -9   2   1    4.55    1.72
   8  -2  -1   35.58    4.85
   8  -2  -1   37.31    4.21
  -8   2   1   27.82    4.73
  -8   2   1   25.02    4.43
  -8   2   1   28.68    4.42
  -8   2   1   34.43    4.84
  -8   2   1   31.14    3.50
   7  -2  -1   28.84    3.75
   7  -2  -1   29.54    3.47
   7  -2  -1   30.82    4.35
  -7   2   1   24.25    3.25
  -7   2   1   36.69    4.18
  -7   2   1   31.80    4.01
  -7   2   1   35.77    4.44
  -7   2   1   32.74    4.55
   6  -2  -1   15.04    2.45
   6  -2  -1   22.22    2.56
   6  -2  -1   19.56    2.97
   6  -2  -1   16.60    2.74
   6  -2  -1   16.97    2.45
  -6   2   1   17.33    2.80
  -6   2   1   16.51    2.64
  -6   2   1   15.43    2.69
  -6   2   1   19.06    2.90
   5  -2  -1    0.29    0.69
   5  -2  -1    0.85    0.51
   5  -2  -1    0.67    0.51
   5  -2  -1    0.01    0.39
   5  -2  -1    0.09    0.45
  -5   2   1    0.45    0.45
  -5   2   1    0.49    0.45
  -5   2   1    0.15    0.41
  -5   2   1    0.13    0.55
   4  -2  -1   37.61    3.52
   4  -2  -1   33.03    3.81
   4  -2  -1   33.99    3.72
   4  -2  -1   38.09    4.02
  -4   2   1   32.99    3.97
  -4   2   1   25.63    3.74
  -4   2   1   32.83    4.04
  -4   2   1   36.49    3.95
   3  -2  -1   35.35    3.58
   3  -2  -1   28.31    3.30
   3  -2  -1   34.83    3.50
   3  -2  -1   39.19    3.06
  -3   2   1   20.24    3.52
  -3   2   1   29.78    3.45
  -3   2   1   27.24    3.39
  -3   2   1   28.87    3.58
   2  -2  -1  138.06   13.03
   2  -2  -1  107.16   12.10
   2  -2  -1  138.55   12.59
   2  -2  -1  116.50   12.13
  -2   2   1  129.71   12.61
  -2   2   1  125.87   12.99
  -2   2   1  110.01   12.13
  -2   2   1  134.05   12.16
   1  -2  -1   66.73    6.95
   1  -2  -1   60.60    7.01
   1  -2  -1   78.59    7.59
   1  -2  -1   80.31    7.14
   1  -2  -1   73.19    7.51
   1  -2  -1   65.81    6.63
   1  -2  -1   85.27    7.38
  -1   2   1   72.07    7.27
  -1   2   1   65.54    7.53
  -1   2   1   73.99    7.06
  -1   2   1   76.89    7.63
  -1   2   1   65.26    6.93
   0  -2  -1    0.27    0.25
   0  -2  -1    0.66    0.47
   0  -2  -1    1.15    0.55
   0  -2  -1    0.04    0.34
   0  -2  -1    0.31    0.41
   0   2   1    0.03    0.28
   0   2   1    0.68    0.46
   0   2   1    0.16    0.37
   0   2   1    0.25    0.37
   0   2   1    0.39    0.29
  -1  -2  -1   37.24    4.10
  -1  -2  -1   35.02    4.50
  -1  -2  -1   38.94    4.58
  -1  -2  -1   44.87    4.34
  -1  -2  -1   45.31    4.26
  -1  -2  -1   38.95    4.10
   1   2   1   32.99    3.89
   1   2   1   33.29    4.50
   1   2   1   40.35    3.87
   1   2   1   42.61    4.26
  -2  -2  -1   19.82    2.57
  -2  -2  -1   23.94    3.07
  -2  -2  -1   20.80    2.65
  -2  -2  -1   26.04    2.88
  -2  -2  -1   23.62    3.07
   2   2   1   30.41    2.47
   2   2   1   22.83    2.77
   2   2   1   22.42    2.91
   2   2   1   22.71    3.33
   2   2   1   21.53    2.60
   2   2   1   21.22    2.64
  -3  -2  -1   18.51    2.41
  -3  -2  -1   16.61    2.06
  -3  -2  -1   14.64    1.81
  -3  -2  -1   12.52    2.39
  -3  -2  -1   10.16    2.22
   3   2   1   11.93    2.03
   3   2   1   11.33    1.86
   3   2   1   12.97    2.14
   3   2   1   14.70    2.51
   3   2   1   18.23    2.31
  -4  -2  -1   12.13    2.45
  -4  -2  -1   12.90    1.96
  -4  -2  -1   12.29    2.40
   4   2   1   12.36    2.12
   4   2   1   11.64    2.08
   4   2   1   10.58    1.98
   4   2   1   15.91    2.07
  -5  -2  -1   11.93    1.96
  -5  -2  -1    6.97    2.17
  -5  -2  -1   14.86    2.79
   5   2   1   11.46    1.92
   5   2   1   11.92    2.15
   5   2   1   12.11    2.19
  -6  -2  -1   27.46    4.66
  -6  -2  -1   29.63    4.93
  -6  -2  -1   24.15    4.51
  -6  -2  -1   28.44    3.80
   6   2   1   19.51    3.59
   6   2   1   30.60    3.59
   6   2   1   32.31    3.90
  -7  -2  -1    5.86    1.65
  -7  -2  -1    4.32    1.93
  -7  -2  -1    3.69    1.96
   7   2   1    6.09    1.64
   7   2   1    3.76    1.32
   7   2   1    3.69    1.24
  -8  -2  -1    1.67    1.50
  -8  -2  -1    0.46    1.56
   8   2   1   -0.05    1.16
   8   2   1   -0.05    0.94
   8   2   1   -0.26    0.74
   9  -3  -1   -0.12    0.82
   9  -3  -1    1.39    1.31
  -9   3   1   -0.17    0.70
  -9   3   1    1.06    1.33
  -9   3   1    0.72    1.05
   8  -3  -1    9.42    2.29
   8  -3  -1   15.36    2.46
  -8   3   1   12.06    2.61
  -8   3   1   14.35    2.56
  -8   3   1    8.81    1.81
   7  -3  -1   23.04    3.53
   7  -3  -1   33.33    3.75
   7  -3  -1   27.89    4.18
  -7   3   1   20.71    3.89
  -7   3   1   35.79    4.06
  -7   3   1   28.14    3.73
  -7   3   1   30.16    3.34
  -7   3   1   32.59    4.38
   6  -3  -1   76.89    7.30
   6  -3  -1   79.15    8.11
   6  -3  -1   68.86    7.81
   6  -3  -1   66.34    8.07
   6  -3  -1   78.19    7.65
  -6   3   1   60.98    8.03
  -6   3   1   78.23    8.11
  -6   3   1   75.89    7.95
  -6   3   1   72.43    8.43
   5  -3  -1   22.71    3.26
   5  -3  -1   23.80    2.85
   5  -3  -1   26.44    3.61
   5  -3  -1   26.61    3.61
  -5   3   1   30.41    3.84
  -5   3   1   30.71    3.26
  -5   3   1   21.84    3.24
   4  -3  -1   29.11    3.33
   4  -3  -1   30.07    3.41
   4  -3  -1   24.63    3.11
   4  -3  -1   22.55    2.73
  -4   3   1   32.78    3.22
  -4   3   1   30.35    3.35
  -4   3   1   21.18    3.54
  -4   3   1   24.46    3.27
   3  -3  -1    1.11    0.60
   3  -3  -1    1.85    0.76
   3  -3  -1    1.77    0.75
  -3   3   1    2.28    0.86
  -3   3   1    1.20    0.67
  -3   3   1    2.09    0.60
   2  -3  -1   -0.32    0.35
   2  -3  -1   -0.26    0.30
   2  -3  -1    1.05    0.58
   2  -3  -1   -0.09    0.44
   2  -3  -1   -0.75    0.53
  -2   3   1   -0.25    0.40
  -2   3   1   -0.17    0.23
  -2   3   1    0.36    0.44
  -2   3   1    0.27    0.35
   1  -3  -1   56.89    5.74
   1  -3  -1   48.62    5.80
   1  -3  -1   51.53    5.86
   1  -3  -1   67.24    6.12
   1  -3  -1   52.37    5.50
  -1   3   1   52.48    5.75
  -1   3   1   53.09    5.99
  -1   3   1   56.28    5.54
   0  -3  -1   51.54    5.50
   0  -3  -1   51.41    6.23
   0  -3  -1   54.15    5.83
   0  -3  -1   53.05    5.93
   0  -3  -1   64.21    6.31
   0  -3  -1   59.02    5.93
   0   3   1   64.47    5.88
   0   3   1   58.23    5.59
   0   3   1   49.08    5.39
   0   3   1   58.89    6.31
  -1  -3  -1   53.68    6.17
  -1  -3  -1   52.07    5.76
  -1  -3  -1   46.06    5.82
  -1  -3  -1   71.14    5.81
   1   3   1   46.94    6.15
   1   3   1   56.15    5.30
   1   3   1   57.17    5.38
  -2  -3  -1    4.01    0.94
  -2  -3  -1    4.06    1.25
  -2  -3  -1    5.09    0.97
  -2  -3  -1    2.30    1.05
  -2  -3  -1    3.48    1.00
  -2  -3  -1    6.46    1.28
   2   3   1    4.60    0.98
   2   3   1    5.00    0.69
   2   3   1    3.99    1.12
   2   3   1    4.92    1.12
   2   3   1    4.74    1.31
  -3  -3  -1   59.86    5.23
  -3  -3  -1   38.33    4.87
  -3  -3  -1   48.23    5.37
  -3  -3  -1   51.50    5.04
  -3  -3  -1   43.36    5.62
  -3  -3  -1   41.84    5.63
   3   3   1   43.76    5.51
   3   3   1   40.22    4.77
   3   3   1   43.30    5.21
   3   3   1   46.94    5.13
  -4  -3  -1    4.79    1.60
  -4  -3  -1    1.51    0.79
  -4  -3  -1    2.16    0.79
  -4  -3  -1    0.89    1.03
   4   3   1    0.99    0.60
   4   3   1    2.47    0.97
   4   3   1    1.00    0.65
   4   3   1    1.65    0.91
  -5  -3  -1   18.34    3.39
  -5  -3  -1   12.84    2.91
  -5  -3  -1   15.05    2.44
  -5  -3  -1   10.51    2.12
   5   3   1   14.02    2.60
   5   3   1   17.36    2.68
   5   3   1   15.91    2.42
  -6  -3  -1   25.64    4.36
  -6  -3  -1   29.60    3.21
  -6  -3  -1   22.89    4.37
  -6  -3  -1   20.50    3.38
   6   3   1   20.13    3.43
   6   3   1   20.05    3.59
   6   3   1   18.58    3.24
  -7  -3  -1   19.15    3.10
  -7  -3  -1   21.65    4.26
  -7  -3  -1   14.52    3.85
   7   3   1   22.23    3.38
   7   3   1   18.61    3.28
   7   3   1   19.63    3.48
  -8  -3  -1    1.03    1.56
  -8  -3  -1    1.92    1.03
   8   3   1   -0.88    1.08
   8   3   1    2.02    1.41
   9  -4  -1    0.82    1.04
   9  -4  -1   -0.45    1.12
  -9   4   1   -0.36    0.94
  -9   4   1    0.30    0.52
  -9   4   1   -1.25    0.99
   8  -4  -1    2.09    1.09
   8  -4  -1    1.84    1.31
  -8   4   1    0.49    0.59
  -8   4   1    1.15    1.14
  -8   4   1    4.34    1.45
   7  -4  -1    0.58    0.91
   7  -4  -1    1.86    0.94
   7  -4  -1    1.79    1.19
  -7   4   1    1.69    0.79
  -7   4   1    2.99    1.06
  -7   4   1    1.82    0.94
  -7   4   1    1.84    1.19
   6  -4  -1    0.96    0.67
   6  -4  -1    1.40    0.86
   6  -4  -1    1.29    0.96
   6  -4  -1    0.92    0.89
  -6   4   1    3.26    1.22
  -6   4   1    0.73    0.74
  -6   4   1    0.14    0.50
   5  -4  -1   51.78    5.46
   5  -4  -1   50.42    4.92
   5  -4  -1   34.77    5.67
   5  -4  -1   50.24    5.76
  -5   4   1   51.66    5.83
  -5   4   1   45.72    5.47
  -5   4   1   53.89    5.63
   4  -4  -1   -0.02    0.45
   4  -4  -1    1.59    0.80
   4  -4  -1    0.80    0.79
   4  -4  -1    1.24    0.91
  -4   4   1    2.32    0.94
  -4   4   1    0.26    0.39
  -4   4   1    1.22    0.56
   3  -4  -1    3.68    1.02
   3  -4  -1    5.24    1.37
   3  -4  -1    1.37    0.73
   3  -4  -1    3.73    1.06
  -3   4   1    0.85    0.81
  -3   4   1    2.06    0.84
  -3   4   1    1.91    0.69
  -3   4   1    2.72    0.65
   2  -4  -1    9.68    1.94
   2  -4  -1   14.22    2.11
   2  -4  -1   13.01    2.12
   2  -4  -1    8.60    1.69
   2  -4  -1   12.93    1.92
  -2   4   1   14.24    1.96
  -2   4   1    8.79    1.66
  -2   4   1   14.61    2.13
  -2   4   1   13.78    2.00
   1  -4  -1    1.08    0.70
   1  -4  -1    1.30    0.71
   1  -4  -1    2.06    0.72
   1  -4  -1    2.13    0.93
   1  -4  -1    2.43    0.68
   1  -4  -1    0.86    0.60
  -1   4   1    1.37    0.65
  -1   4   1    2.03    0.75
  -1   4   1    1.55    0.59
   0  -4  -1   47.86    6.02
   0  -4  -1   52.45    6.02
   0  -4  -1   64.94    6.56
   0  -4  -1   53.58    6.03
   0   4   1   61.50    5.68
   0   4   1   51.09    6.70
   0   4   1   64.21    6.52
  -1  -4  -1   98.45   10.15
  -1  -4  -1  102.34   10.88
  -1  -4  -1   78.01   10.72
  -1  -4  -1  108.42   10.33
  -1  -4  -1   95.38   10.01
  -1  -4  -1  112.22   10.51
   1   4   1   92.67    9.52
   1   4   1   96.46   10.89
   1   4   1   91.58    9.41
   1   4   1  108.66   11.31
   1   4   1   98.82   10.04
  -2  -4  -1   15.97    2.80
  -2  -4  -1   17.96    2.42
  -2  -4  -1   16.22    2.07
  -2  -4  -1   19.50    3.08
  -2  -4  -1   19.96    2.71
  -2  -4  -1   13.35    2.38
   2   4   1   18.21    2.47
   2   4   1   14.20    1.71
   2   4   1   15.88    2.43
   2   4   1   18.87    2.92
  -3  -4  -1    1.53    1.07
  -3  -4  -1    0.79    0.95
  -3  -4  -1    2.68    0.80
  -3  -4  -1    2.33    0.84
  -3  -4  -1    3.64    1.16
   3   4   1    2.94    0.94
   3   4   1    2.61    0.57
   3   4   1    0.88    0.33
   3   4   1    1.29    0.81
   3   4   1    1.46    0.84
  -4  -4  -1   13.10    2.19
  -4  -4  -1   16.15    3.12
  -4  -4  -1   11.52    2.14
  -4  -4  -1   13.28    2.35
  -4  -4  -1   13.24    2.85
   4   4   1   12.56    2.28
   4   4   1   15.42    2.53
   4   4   1   13.33    2.51
  -5  -4  -1   27.84    3.26
  -5  -4  -1   29.34    4.68
  -5  -4  -1   30.78    3.92
  -5  -4  -1   25.03    3.47
   5   4   1   20.21    3.67
   5   4   1   19.97    3.42
   5   4   1   20.54    3.41
  -6  -4  -1   40.81    4.95
  -6  -4  -1   41.32    6.12
  -6  -4  -1   32.09    4.23
  -6  -4  -1   30.74    4.46
   6   4   1   35.68    4.85
   6   4   1   42.58    4.86
   6   4   1   23.92    4.35
  -7  -4  -1   33.15    4.48
  -7  -4  -1   29.94    5.55
  -7  -4  -1   24.26    5.23
   7   4   1   29.00    4.47
   7   4   1   28.81    4.47
   7   4   1   35.16    5.05
   9  -5  -1   -1.31    1.15
   9  -5  -1    0.01    0.82
  -9   5   1    0.59    1.11
  -9   5   1    0.48    0.88
  -9   5   1    0.00    0.86
   8  -5  -1    6.01    2.22
   8  -5  -1    8.17    2.06
  -8   5   1   10.32    1.95
  -8   5   1   15.87    3.15
  -8   5   1   10.21    2.17
   7  -5  -1   34.11    4.11
   7  -5  -1   20.16    3.67
  -7   5   1   18.40    3.10
  -7   5   1   25.06    3.76
  -7   5   1   29.49    4.22
   6  -5  -1    3.86    1.05
   6  -5  -1    1.28    0.91
   6  -5  -1    2.94    1.34
   6  -5  -1    3.51    1.37
  -6   5   1    4.17    1.38
  -6   5   1    1.87    0.96
   5  -5  -1   42.17    5.09
   5  -5  -1   42.03    5.38
   5  -5  -1   36.09    5.54
   5  -5  -1   45.83    4.61
  -5   5   1   45.95    5.02
  -5   5   1   47.49    5.25
   4  -5  -1   33.36    4.06
   4  -5  -1   29.61    4.05
   4  -5  -1   21.20    3.81
  -4   5   1   38.47    3.76
  -4   5   1   21.03    3.18
  -4   5   1   33.41    3.71
   3  -5  -1    0.75    0.73
   3  -5  -1    1.19    0.66
   3  -5  -1   -0.64    0.66
   3  -5  -1    1.22    0.76
   3  -5  -1    0.82    0.70
  -3   5   1    1.03    0.56
  -3   5   1    2.00    0.76
  -3   5   1    1.53    0.73
   2  -5  -1   47.58    5.04
   2  -5  -1   33.09    5.20
   2  -5  -1   35.50    4.78
   2  -5  -1   37.83    4.67
   2  -5  -1   49.09    5.06
  -2   5   1   46.68    5.06
  -2   5   1   43.07    4.96
  -2   5   1   45.15    4.72
   1  -5  -1   20.63    2.76
   1  -5  -1   12.06    2.60
   1  -5  -1   18.02    2.67
   1  -5  -1   19.83    3.05
   1  -5  -1   15.30    2.83
   1  -5  -1   21.02    2.73
  -1   5   1   18.81    3.34
  -1   5   1   22.58    2.44
  -1   5   1   23.67    3.08
  -1   5   1   21.61    2.35
  -1   5   1   12.98    2.48
   0  -5  -1   84.93    9.29
   0  -5  -1  100.32    9.83
   0  -5  -1   77.90    9.74
   0  -5  -1   76.09    9.12
   0  -5  -1   78.27    9.27
   0  -5  -1  101.32    8.96
   0   5   1  106.15    9.28
   0   5   1   73.75    9.68
   0   5   1   87.76   10.30
   0   5   1   89.05    8.68
  -1  -5  -1  114.56   12.87
  -1  -5  -1  138.77   12.74
  -1  -5  -1  107.50   12.70
  -1  -5  -1  140.71   12.58
  -1  -5  -1  106.08   13.32
   1   5   1  124.51   11.76
   1   5   1  123.91   12.45
   1   5   1  132.68   13.99
   1   5   1  118.98   11.66
  -2  -5  -1   22.81    3.86
  -2  -5  -1   21.82    3.54
  -2  -5  -1   20.51    3.72
  -2  -5  -1   31.56    3.06
  -2  -5  -1   23.91    3.38
   2   5   1   19.35    3.10
   2   5   1   23.92    2.58
   2   5   1   28.77    3.70
   2   5   1   22.24    3.87
  -3  -5  -1   15.61    2.96
  -3  -5  -1   18.01    2.85
  -3  -5  -1   10.76    2.07
  -3  -5  -1   15.77    3.16
  -3  -5  -1   14.77    2.48
   3   5   1   17.36    2.61
   3   5   1   13.40    2.62
   3   5   1   14.39    2.44
  -4  -5  -1    0.48    0.85
  -4  -5  -1    0.72    0.95
  -4  -5  -1   -0.14    0.86
  -4  -5  -1   -0.04    0.53
  -4  -5  -1    0.28    0.99
   4   5   1   -0.09    0.75
   4   5   1   -0.72    0.60
   4   5   1    0.00    0.72
  -5  -5  -1    2.00    1.33
  -5  -5  -1    2.56    1.18
  -5  -5  -1    3.15    1.49
  -5  -5  -1    3.52    1.17
   5   5   1    3.94    1.54
   5   5   1    3.81    1.47
   5   5   1    7.11    1.70
  -6  -5  -1   32.01    4.92
  -6  -5  -1   31.75    4.11
  -6  -5  -1   31.84    5.67
   6   5   1   35.66    4.91
   6   5   1   29.48    4.89
   6   5   1   32.16    4.81
   9  -6  -1    3.73    2.10
  -9   6   1    4.26    1.78
  -9   6   1    5.41    1.56
  -9   6   1    5.87    1.74
   8  -6  -1   -0.02    0.94
   8  -6  -1   -0.19    1.09
  -8   6   1   -0.29    0.74
  -8   6   1    0.91    1.23
  -8   6   1    1.98    1.13
   7  -6  -1    7.36    2.33
   7  -6  -1    5.38    1.70
  -7   6   1   11.17    2.44
  -7   6   1    9.16    2.08
  -7   6   1    7.22    1.60
   6  -6  -1   32.63    5.16
   6  -6  -1   28.44    4.76
   6  -6  -1   34.60    4.77
  -6   6   1   30.95    4.75
  -6   6   1   36.55    4.51
   5  -6  -1   40.12    6.12
   5  -6  -1   50.22    5.74
   5  -6  -1   37.67    5.64
   5  -6  -1   44.28    4.78
  -5   6   1   55.05    5.85
  -5   6   1   41.38    5.75
   4  -6  -1  102.06   10.82
   4  -6  -1   86.49   10.20
   4  -6  -1  104.16   10.42
  -4   6   1  106.78   10.22
  -4   6   1   90.95   11.09
   3  -6  -1    6.75    1.79
   3  -6  -1    8.42    1.90
   3  -6  -1    8.75    1.73
   3  -6  -1   11.24    2.44
   3  -6  -1    6.08    1.78
  -3   6   1   10.82    1.90
  -3   6   1    7.45    1.61
  -3   6   1    7.14    1.52
   2  -6  -1   -0.06    0.67
   2  -6  -1    0.24    0.79
   2  -6  -1    1.73    0.90
   2  -6  -1    1.59    0.94
   2  -6  -1    2.81    1.09
  -2   6   1    2.98    0.94
  -2   6   1    2.12    0.84
  -2   6   1    2.07    0.92
   1  -6  -1   17.11    2.75
   1  -6  -1   16.50    2.94
   1  -6  -1   22.80    3.23
   1  -6  -1   17.30    2.62
   1  -6  -1   12.85    2.85
   1  -6  -1   15.10    2.63
  -1   6   1   19.08    3.49
  -1   6   1   17.85    2.41
  -1   6   1   19.46    2.35
   0  -6  -1   56.14    6.47
   0  -6  -1   52.91    6.78
   0  -6  -1   49.59    6.39
   0  -6  -1   61.06    6.12
   0  -6  -1   66.35    6.34
   0  -6  -1   56.18    6.68
   0   6   1   52.81    5.38
   0   6   1   51.73    5.70
   0   6   1   60.72    7.23
  -1  -6  -1  116.08   13.51
  -1  -6  -1  120.66   13.33
  -1  -6  -1  142.04   14.50
  -1  -6  -1  136.32   13.65
  -1  -6  -1  146.58   14.49
   1   6   1  126.53   14.89
   1   6   1  122.77   11.74
  -2  -6  -1   51.74    6.20
  -2  -6  -1   72.78    7.40
  -2  -6  -1   55.16    6.47
  -2  -6  -1   51.08    6.38
  -2  -6  -1   38.42    6.98
   2   6   1   71.38    6.84
   2   6   1   58.36    7.18
  -3  -6  -1    1.12    1.18
  -3  -6  -1    2.18    1.40
  -3  -6  -1    1.54    1.11
  -3  -6  -1   -0.51    0.81
  -3  -6  -1    1.42    0.69
   3   6   1    0.73    0.94
   3   6   1    0.26    0.78
   3   6   1    1.29    1.02
  -4  -6  -1    0.51    0.69
  -4  -6  -1   -0.49    0.74
  -4  -6  -1   -0.54    0.76
  -4  -6  -1   -0.36    1.12
   4   6   1    1.73    1.06
   4   6   1   -0.31    0.87
   4   6   1    0.32    0.91
  -5  -6  -1    3.52    1.99
  -5  -6  -1    3.45    1.21
  -5  -6  -1    0.94    1.38
   5   6   1    2.66    1.40
   5   6   1    1.37    1.09
   5   6   1    3.46    1.46
  -6  -6  -1   18.38    4.32
   6   6   1   19.89    3.59
   8  -7  -1    0.19    1.18
   8  -7  -1   -0.01    1.07
  -8   7   1    0.08    0.59
  -8   7   1   -1.16    0.66
  -8   7   1   -0.79    0.97
   7  -7  -1    0.59    1.02
   7  -7  -1    1.12    1.09
  -7   7   1    0.35    0.87
  -7   7   1   -0.01    0.80
  -7   7   1    0.26    1.07
   6  -7  -1   21.15    3.59
   6  -7  -1   24.92    4.14
  -6   7   1   18.03    3.49
  -6   7   1   20.18    3.52
   5  -7  -1   66.04    7.55
   5  -7  -1   56.32    8.41
   5  -7  -1   59.19    7.23
   5  -7  -1   60.37    6.45
  -5   7   1   57.87    7.09
  -5   7   1   75.76    7.86
   4  -7  -1  107.36   11.66
   4  -7  -1  105.37   11.15
   4  -7  -1   92.30   10.98
  -4   7   1  103.26   11.94
  -4   7   1  108.74   10.83
   3  -7  -1   38.21    5.85
   3  -7  -1   37.37    5.35
   3  -7  -1   43.29    4.96
   3  -7  -1   39.01    4.96
   3  -7  -1   40.58    5.54
  -3   7   1   37.01    4.57
   2  -7  -1    4.20    1.82
   2  -7  -1    8.10    1.78
   2  -7  -1    5.93    1.66
   2  -7  -1    7.29    1.94
   2  -7  -1    4.18    1.47
  -2   7   1    5.20    1.36
  -2   7   1    9.12    2.56
  -2   7   1    7.61    1.58
   1  -7  -1    0.60    0.70
   1  -7  -1   -0.05    0.68
   1  -7  -1    1.18    1.12
   1  -7  -1   -0.51    0.79
   1  -7  -1    1.24    1.00
   1  -7  -1    1.08    0.93
  -1   7   1    1.46    1.20
  -1   7   1    1.33    0.74
  -1   7   1   -0.14    0.48
   0  -7  -1    7.47    2.00
   0  -7  -1   11.45    2.50
   0  -7  -1    6.22    1.67
   0  -7  -1    7.62    2.09
   0  -7  -1    8.22    2.01
   0  -7  -1    8.10    1.74
   0   7   1   11.38    1.57
   0   7   1    5.54    2.04
  -1  -7  -1   46.23    5.35
  -1  -7  -1   48.31    5.78
  -1  -7  -1   46.64    6.06
  -1  -7  -1   52.07    6.23
  -1  -7  -1   52.65    5.94
   1   7   1   34.35    6.40
  -2  -7  -1  109.35   10.10
  -2  -7  -1   66.56   10.15
  -2  -7  -1   96.23    9.58
  -2  -7  -1   92.89   10.87
  -2  -7  -1   97.95    9.89
   2   7   1   70.37   10.46
  -3  -7  -1   12.02    2.63
  -3  -7  -1   10.15    2.62
  -3  -7  -1   17.83    3.49
   3   7   1   12.04    2.79
   3   7   1   14.22    2.86
  -4  -7  -1    0.70    1.39
  -4  -7  -1    0.60    1.43
   4   7   1    1.43    1.36
   4   7   1   -0.56    0.93
  -5  -7  -1   -0.20    1.09
  -5  -7  -1   -0.54    1.15
   5   7   1   -0.56    0.88
   7  -8  -1   -1.63    1.42
   7  -8  -1   -0.22    1.25
  -7   8   1    1.20    1.19
  -7   8   1    0.59    0.91
  -7   8   1   -0.04    0.73
   6  -8  -1    5.27    1.67
   6  -8  -1    3.16    2.08
  -6   8   1    2.43    1.31
  -6   8   1    0.87    1.09
   5  -8  -1   18.91    3.57
   5  -8  -1   17.25    3.59
   5  -8  -1   14.95    2.73
  -5   8   1   23.97    3.59
  -5   8   1   21.32    3.45
   4  -8  -1    7.24    2.10
   4  -8  -1    7.33    2.24
  -4   8   1    6.01    1.72
   3  -8  -1   25.75    3.97
   3  -8  -1   21.80    4.15
   3  -8  -1   22.60    4.56
   3  -8  -1   27.67    4.36
   3  -8  -1   23.90    3.99
  -3   8   1   34.37    3.88
  -3   8   1   20.98    4.55
  -3   8   1   24.82    3.65
   2  -8  -1    4.20    1.68
   2  -8  -1    6.18    1.78
   2  -8  -1    9.68    2.63
   2  -8  -1    8.87    2.12
   2  -8  -1    6.24    1.77
  -2   8   1   12.56    1.97
  -2   8   1    6.18    2.43
  -2   8   1    6.40    1.54
   1  -8  -1    0.55    0.97
   1  -8  -1   -0.85    0.89
   1  -8  -1    0.42    1.11
   1  -8  -1   -0.26    0.79
   1  -8  -1    0.63    0.91
  -1   8   1    0.90    1.02
  -1   8   1    0.78    0.78
   0  -8  -1    5.39    1.84
   0  -8  -1    2.99    1.66
   0  -8  -1    7.71    2.07
   0  -8  -1    8.63    2.02
   0  -8  -1    8.44    1.76
   0  -8  -1    7.85    2.15
   0   8   1    2.87    1.59
  -1  -8  -1    0.36    0.91
  -1  -8  -1    1.64    1.49
  -1  -8  -1    4.02    1.79
  -1  -8  -1    5.14    1.87
   1   8   1    2.73    1.53
  -2  -8  -1    6.32    2.21
  -2  -8  -1    4.99    1.62
  -2  -8  -1   10.40    2.65
   2   8   1    3.60    1.74
  -3  -8  -1   10.99    3.14
  -3  -8  -1    8.95    2.83
   3   8   1   10.16    2.77
   6  -9  -1    3.04    2.39
   6  -9  -1    0.82    1.45
  -6   9   1    3.79    1.48
  -6   9   1    2.90    1.54
  -6   9   1    3.20    1.71
   5  -9  -1   12.88    2.93
   5  -9  -1    9.52    2.86
  -5   9   1   11.66    2.61
   4  -9  -1    5.61    1.70
   4  -9  -1    2.40    1.73
   4  -9  -1    2.46    1.68
  -4   9   1    6.49    1.72
  -4   9   1    3.79    1.39
   3  -9  -1   10.38    2.55
   3  -9  -1   10.66    2.59
   3  -9  -1   14.27    3.26
   3  -9  -1   12.43    3.08
  -3   9   1   17.12    2.61
  -3   9   1   13.39    3.67
   2  -9  -1   15.69    3.41
   2  -9  -1   14.39    2.82
   2  -9  -1   15.06    3.09
   2  -9  -1   16.94    3.27
  -2   9   1   20.00    2.71
  -2   9   1   10.27    3.25
   1  -9  -1   -0.28    1.10
   1  -9  -1   -0.56    1.06
   1  -9  -1   -1.30    1.04
  -1   9   1    0.21    1.13
   0  -9  -1    4.16    2.05
   0  -9  -1    9.95    2.71
   0  -9  -1    6.77    2.10
   0   9   1    9.59    2.89
  -1  -9  -1    7.86    2.47
  -1  -9  -1   12.60    2.69
  -1  -9  -1    6.03    2.61
   1   9   1    3.62    2.14
  -2  -9  -1    5.51    1.86
  -2  -9  -1    8.25    2.83
  -2  -9  -1    2.09    2.05
   4 -10  -1    3.06    2.13
  -4  10   1    6.27    1.67
   3 -10  -1    9.10    3.04
   3 -10  -1   15.18    3.10
  -3  10   1   10.16    2.07
  -3  10   1   10.46    3.31
   2 -10  -1   13.33    3.49
   2 -10  -1   17.68    3.43
  -2  10   1   15.63    2.60
  -2  10   1   12.25    3.61
   1 -10  -1    1.51    1.64
   1 -10  -1    1.91    1.72
   1  10  -2   34.20    3.91
  -1 -10   2   28.88    5.07
  -1 -10   2   22.82    4.27
  -1 -10   2   13.03    4.01
   0  10  -2    6.01    2.46
   0  10  -2   13.47    2.27
   0 -10   2    8.21    2.93
   0 -10   2   11.85    3.02
   0 -10   2    9.67    2.61
  -1  10  -2   -0.30    0.85
  -1  10  -2    1.14    0.66
  -1  10  -2    0.47    0.97
   1 -10   2    1.42    1.48
   1 -10   2    0.84    1.45
  -2  10  -2    0.68    0.62
  -2  10  -2   -0.43    0.82
  -2  10  -2   -0.90    1.08
   2 -10   2    0.03    1.56
   2 -10   2    0.16    1.48
  -3  10  -2    6.50    1.62
  -3  10  -2    3.45    2.19
  -3  10  -2    7.23    1.77
   3 -10   2   11.86    3.06
   3 -10   2    5.91    2.27
  -4  10  -2    7.25    3.31
  -4  10  -2   16.50    2.77
  -4  10  -2   27.17    4.03
  -4  10  -2   16.13    3.00
   4 -10   2   14.71    3.10
   4 -10   2   11.61    3.69
   4 -10   2   17.18    3.82
   3   9  -2    3.09    1.50
  -3  -9   2    2.98    1.83
  -3  -9   2    1.45    1.45
  -3  -9   2    5.86    2.32
   2   9  -2   11.69    2.30
   2   9  -2   14.89    3.40
  -2  -9   2   17.23    3.84
  -2  -9   2   21.67    3.59
  -2  -9   2   25.65    4.43
   1   9  -2   29.74    3.69
   1   9  -2   26.82    4.92
  -1  -9   2   26.92    4.48
  -1  -9   2   23.73    4.61
  -1  -9   2   30.07    4.96
   0   9  -2   23.44    4.65
   0   9  -2   26.13    3.16
   0   9  -2   30.65    3.79
   0  -9   2   31.44    4.74
   0  -9   2   26.62    4.56
   0  -9   2   28.77    4.84
  -1   9  -2    3.06    1.69
  -1   9  -2    4.09    1.32
  -1   9  -2    3.79    1.14
   1  -9   2    6.63    1.91
   1  -9   2    4.92    2.00
   1  -9   2    3.69    1.68
  -2   9  -2   -1.35    0.72
  -2   9  -2    0.70    0.70
  -2   9  -2    1.23    1.66
   2  -9   2    1.67    1.37
   2  -9   2    1.43    1.37
  -3   9  -2   14.04    2.36
  -3   9  -2   14.32    2.58
  -3   9  -2    9.37    2.99
  -3   9  -2   10.92    2.51
   3  -9   2   15.38    3.19
   3  -9   2   11.17    3.09
  -4   9  -2   10.17    2.07
  -4   9  -2   11.83    2.48
  -4   9  -2    8.02    1.92
  -4   9  -2   11.82    2.62
   4  -9   2   11.92    3.28
   4  -9   2    9.80    2.72
   4  -9   2    8.42    2.15
  -5   9  -2    7.63    2.00
  -5   9  -2   11.29    2.49
  -5   9  -2    7.75    2.22
  -5   9  -2   11.71    2.22
   5  -9   2   15.63    3.77
   5  -9   2    5.36    2.14
   5  -9   2   11.64    2.52
  -6   9  -2    7.98    1.97
  -6   9  -2   12.95    2.58
  -6   9  -2    8.92    2.55
   6  -9   2   13.24    2.91
   6  -9   2    7.28    3.02
   6  -9   2    9.06    2.49
   5   8  -2    3.71    1.63
   4   8  -2   -0.84    0.98
   4   8  -2    0.10    0.57
   4   8  -2    0.52    0.83
  -4  -8   2   -0.15    1.29
  -4  -8   2   -0.53    1.39
   3   8  -2    0.59    1.19
   3   8  -2    0.35    1.17
   3   8  -2    0.27    0.69
  -3  -8   2    0.35    1.23
  -3  -8   2    1.61    1.34
   2   8  -2   13.84    2.28
   2   8  -2   20.14    3.61
  -2  -8   2   13.36    2.85
  -2  -8   2   22.17    3.74
  -2  -8   2   17.61    3.51
  -2  -8   2   15.07    3.13
   1   8  -2   27.79    3.60
   1   8  -2   25.04    4.63
  -1  -8   2   28.22    4.66
  -1  -8   2   30.98    4.45
  -1  -8   2   36.50    4.79
  -1  -8   2   28.46    4.74
   0   8  -2    7.99    2.34
   0   8  -2    7.99    1.38
   0   8  -2    8.09    1.62
   0  -8   2    5.59    2.05
   0  -8   2    9.21    1.92
   0  -8   2    5.88    1.85
   0  -8   2    5.88    1.82
   0  -8   2    7.23    2.18
  -1   8  -2   28.74    3.47
  -1   8  -2   32.75    5.34
  -1   8  -2   37.99    4.26
   1  -8   2   30.56    4.94
   1  -8   2   27.07    4.46
   1  -8   2   27.12    4.81
   1  -8   2   33.11    4.68
  -2   8  -2    5.83    1.28
  -2   8  -2    2.52    1.62
  -2   8  -2    5.33    1.29
  -2   8  -2    7.29    1.78
  -2   8  -2    4.51    1.34
   2  -8   2    5.95    1.50
   2  -8   2    5.28    1.79
   2  -8   2    1.56    1.59
   2  -8   2    1.64    1.55
  -3   8  -2    0.56    0.72
  -3   8  -2    1.63    0.91
  -3   8  -2    0.52    0.91
  -3   8  -2    1.22    0.98
   3  -8   2    1.93    1.29
   3  -8   2    0.77    1.45
  -4   8  -2   15.32    2.55
  -4   8  -2   16.48    2.76
  -4   8  -2   14.93    2.84
  -4   8  -2   13.17    2.65
   4  -8   2   13.89    2.99
   4  -8   2   12.08    3.04
   4  -8   2   14.94    2.59
  -5   8  -2    1.70    1.12
  -5   8  -2    1.75    0.92
  -5   8  -2    3.92    1.59
   5  -8   2   -0.17    1.60
   5  -8   2    2.00    1.35
   5  -8   2    2.24    1.32
  -6   8  -2    3.68    1.39
  -6   8  -2    6.21    1.86
  -6   8  -2    6.18    1.91
   6  -8   2    7.56    2.05
   6  -8   2    3.70    2.11
   6  -8   2    5.84    1.84
  -7   8  -2    9.12    2.02
  -7   8  -2    5.21    1.94
  -7   8  -2    6.76    2.02
   7  -8   2    5.43    2.14
   7  -8   2    0.88    1.75
   6   7  -2    6.66    2.16
  -6  -7   2    7.55    2.73
  -6  -7   2    9.21    2.69
   5   7  -2    0.42    1.17
   5   7  -2    0.18    0.67
   5   7  -2   -0.10    0.87
  -5  -7   2    1.87    1.39
  -5  -7   2   -0.13    1.28
   4   7  -2    0.56    0.68
   4   7  -2    0.12    0.83
   4   7  -2    1.10    1.14
  -4  -7   2    1.50    1.55
  -4  -7   2   -0.70    1.11
   3   7  -2    0.96    0.90
   3   7  -2    0.60    0.64
   3   7  -2    0.24    1.05
  -3  -7   2    1.15    0.89
  -3  -7   2   -0.26    0.89
  -3  -7   2    0.06    1.02
   2   7  -2   10.42    2.73
   2   7  -2   15.18    2.24
   2   7  -2   21.32    3.30
  -2  -7   2   16.71    3.36
  -2  -7   2   13.30    2.91
  -2  -7   2   16.46    3.09
  -2  -7   2   17.34    3.20
   1   7  -2   46.42    4.14
   1   7  -2   40.53    4.16
   1   7  -2   37.58    5.27
  -1  -7   2   39.83    4.72
  -1  -7   2   39.20    5.04
  -1  -7   2   35.52    5.34
  -1  -7   2   32.65    5.42
  -1  -7   2   28.75    5.12
   0   7  -2    0.00    0.50
   0   7  -2    0.30    0.62
   0   7  -2    0.31    0.40
   0   7  -2   -0.07    0.79
   0  -7   2    1.21    1.11
   0  -7   2   -0.45    0.62
   0  -7   2    0.32    0.84
   0  -7   2    0.70    0.92
   0  -7   2    0.18    0.63
  -1   7  -2    4.02    1.23
  -1   7  -2    2.53    0.82
  -1   7  -2    5.97    1.19
  -1   7  -2    3.59    1.12
  -1   7  -2    2.36    1.29
   1  -7   2    2.26    1.26
   1  -7   2    3.96    1.26
   1  -7   2    2.79    0.97
   1  -7   2    4.21    1.53
   1  -7   2    3.45    1.26
  -2   7  -2    1.09    0.72
  -2   7  -2    0.75    0.56
  -2   7  -2    0.85    0.71
  -2   7  -2    0.67    0.59
   2  -7   2    1.11    1.12
   2  -7   2    0.90    0.96
   2  -7   2    0.49    0.61
   2  -7   2    0.99    1.02
  -3   7  -2    0.43    0.83
  -3   7  -2    1.17    0.79
  -3   7  -2    1.43    0.76
  -3   7  -2    0.93    0.70
   3  -7   2    2.38    1.52
   3  -7   2    1.20    1.18
   3  -7   2    3.83    1.41
   3  -7   2    2.68    0.84
  -4   7  -2   37.16    3.81
  -4   7  -2   20.37    4.20
  -4   7  -2   31.00    4.20
   4  -7   2   30.12    4.97
   4  -7   2   36.22    4.88
   4  -7   2   37.78    3.94
   4  -7   2   35.48    5.31
  -5   7  -2   16.54    2.89
  -5   7  -2   15.41    2.79
  -5   7  -2   13.39    2.48
   5  -7   2   15.14    3.51
   5  -7   2   16.24    2.72
   5  -7   2   15.17    2.94
  -6   7  -2    1.61    1.02
  -6   7  -2    2.22    1.38
  -6   7  -2    2.65    1.23
   6  -7   2    3.23    2.04
   6  -7   2    1.89    1.10
   6  -7   2    1.71    1.44
  -7   7  -2    5.77    1.94
  -7   7  -2    3.62    1.32
  -7   7  -2    5.67    1.79
   7  -7   2    9.64    2.24
   7  -7   2    4.93    2.08
   7  -7   2    7.55    2.72
  -8   7  -2   -0.48    0.91
  -8   7  -2    0.00    0.89
   8  -7   2    1.63    1.53
   8  -7   2   -0.05    1.00
   7   6  -2    3.90    1.76
   6   6  -2   13.71    2.03
   6   6  -2    8.43    2.41
   6   6  -2   15.67    2.76
  -6  -6   2    8.25    2.99
  -6  -6   2   11.01    2.75
   5   6  -2    3.77    1.42
   5   6  -2    5.57    1.73
   5   6  -2    4.60    1.18
  -5  -6   2    5.21    1.67
  -5  -6   2    2.08    1.83
   4   6  -2    4.34    1.13
   4   6  -2    6.37    1.77
   4   6  -2    4.31    1.46
  -4  -6   2    5.13    1.62
  -4  -6   2    9.25    2.58
  -4  -6   2    6.27    1.96
  -4  -6   2    8.32    1.98
   3   6  -2    0.44    0.60
   3   6  -2   -0.10    0.60
   3   6  -2    0.93    0.81
  -3  -6   2   -0.32    0.74
  -3  -6   2   -0.14    0.75
  -3  -6   2   -0.01    0.76
  -3  -6   2   -0.04    1.02
   2   6  -2   13.62    2.79
   2   6  -2   21.64    2.62
   2   6  -2   17.88    3.21
  -2  -6   2   24.93    3.58
  -2  -6   2   22.72    3.35
  -2  -6   2   14.88    3.15
  -2  -6   2   23.35    3.27
   1   6  -2   50.09    6.01
   1   6  -2   48.71    5.04
   1   6  -2   48.26    5.03
   1   6  -2   42.79    6.24
   1   6  -2   50.67    6.01
  -1  -6   2   52.00    5.68
  -1  -6   2   65.98    6.20
  -1  -6   2   57.91    6.35
  -1  -6   2   46.29    5.76
  -1  -6   2   52.95    6.10
   0   6  -2   73.00    7.08
   0   6  -2   69.67    7.17
   0   6  -2   74.85    8.83
   0   6  -2   72.16    8.11
   0  -6   2   78.76    7.88
   0  -6   2   76.17    8.37
   0  -6   2   75.39    8.21
   0  -6   2   71.26    8.12
   0  -6   2   69.95    7.95
  -1   6  -2   10.36    1.66
  -1   6  -2   11.28    2.02
  -1   6  -2   13.50    1.84
  -1   6  -2   13.20    2.63
  -1   6  -2   11.01    1.66
  -1   6  -2    8.74    1.66
   1  -6   2    9.55    1.62
   1  -6   2    9.72    1.88
   1  -6   2    8.49    2.10
   1  -6   2   12.05    2.15
   1  -6   2   11.41    2.25
  -2   6  -2   30.52    3.32
  -2   6  -2   31.29    3.23
  -2   6  -2   25.88    3.52
  -2   6  -2   30.21    3.18
  -2   6  -2   25.58    3.62
   2  -6   2   23.80    3.32
   2  -6   2   31.77    4.24
   2  -6   2   24.62    4.12
   2  -6   2   28.23    4.00
  -3   6  -2    1.45    0.85
  -3   6  -2    2.49    0.91
  -3   6  -2    2.35    0.82
   3  -6   2    1.85    0.86
   3  -6   2    2.13    0.61
   3  -6   2    1.10    1.03
   3  -6   2    0.88    0.87
   3  -6   2   -0.37    0.73
  -4   6  -2   26.97    4.00
  -4   6  -2   26.52    3.80
  -4   6  -2   27.08    3.52
   4  -6   2   25.54    3.87
   4  -6   2   25.88    4.21
   4  -6   2   26.89    3.67
   4  -6   2   30.17    4.49
  -5   6  -2   28.74    4.21
  -5   6  -2   42.24    4.77
  -5   6  -2   36.46    4.79
   5  -6   2   30.38    4.55
   5  -6   2   30.14    4.40
   5  -6   2   42.14    5.63
   5  -6   2   37.65    5.33
  -6   6  -2   15.90    2.84
  -6   6  -2   10.41    2.15
  -6   6  -2   13.35    2.73
   6  -6   2   16.00    2.86
   6  -6   2   15.45    2.66
   6  -6   2   13.00    3.23
  -7   6  -2   17.93    3.32
  -7   6  -2   16.66    2.70
  -7   6  -2   16.41    3.19
   7  -6   2   14.93    2.83
   7  -6   2   14.86    3.15
   7  -6   2   12.81    3.28
   7  -6   2   15.99    3.07
  -8   6  -2   13.75    3.00
  -8   6  -2   13.65    2.90
  -8   6  -2   11.02    2.18
   8  -6   2   13.37    3.40
   8  -6   2   12.43    2.49
   7   5  -2    6.16    1.77
   7   5  -2    4.62    1.54
  -7  -5   2    3.88    1.69
  -7  -5   2    2.33    1.86
   6   5  -2    1.29    0.74
   6   5  -2    2.46    1.10
   6   5  -2    3.32    1.29
  -6  -5   2    1.26    1.13
  -6  -5   2    0.34    1.33
   5   5  -2   28.65    3.97
   5   5  -2   26.38    2.88
   5   5  -2   19.35    3.78
  -5  -5   2   26.74    4.63
  -5  -5   2   25.30    3.91
  -5  -5   2   32.80    4.06
  -5  -5   2   22.70    4.33
   4   5  -2   31.24    3.35
   4   5  -2   30.98    4.42
   4   5  -2   28.71    4.19
  -4  -5   2   34.00    5.03
  -4  -5   2   35.49    4.60
  -4  -5   2   32.83    5.02
  -4  -5   2   33.30    4.43
   3   5  -2    0.50    0.66
   3   5  -2    0.06    0.40
   3   5  -2    0.17    0.55
  -3  -5   2    0.68    0.71
  -3  -5   2   -0.32    0.54
  -3  -5   2    1.90    1.02
  -3  -5   2    0.05    0.27
  -3  -5   2    1.20    0.68
  -3  -5   2    0.24    0.54
   2   5  -2   19.83    2.45
   2   5  -2   21.00    3.32
   2   5  -2   13.64    2.69
   2   5  -2   23.50    3.30
  -2  -5   2   16.40    3.02
  -2  -5   2   19.69    2.75
  -2  -5   2   22.29    3.09
  -2  -5   2   23.02    3.25
  -2  -5   2   22.74    3.43
   1   5  -2   14.94    1.90
   1   5  -2   13.63    2.24
   1   5  -2   12.65    2.15
   1   5  -2   11.34    1.58
   1   5  -2   14.51    2.48
  -1  -5   2   13.68    2.45
  -1  -5   2   14.28    2.33
  -1  -5   2   11.58    2.17
  -1  -5   2   11.06    2.07
   0   5  -2   38.02    4.95
   0   5  -2   40.22    4.00
   0   5  -2   41.14    4.52
   0   5  -2   39.24    4.47
   0   5  -2   34.67    4.57
   0   5  -2   34.54    3.91
   0  -5   2   42.04    4.58
   0  -5   2   43.65    4.70
   0  -5   2   40.17    4.41
   0  -5   2   40.67    4.66
   0  -5   2   37.41    4.50
  -1   5  -2   81.99    8.25
  -1   5  -2   99.58    8.74
  -1   5  -2   85.99    9.25
  -1   5  -2   91.41    9.25
  -1   5  -2   81.50    9.81
  -1   5  -2   95.11    8.50
   1  -5   2   85.82    9.42
   1  -5   2   80.02    9.22
   1  -5   2   95.64    9.54
   1  -5   2   82.38    9.09
   1  -5   2   81.70    8.94
  -2   5  -2   71.83    6.87
  -2   5  -2   70.25    7.08
  -2   5  -2   66.95    7.15
  -2   5  -2   64.84    7.89
   2  -5   2   73.21    7.40
   2  -5   2   74.69    7.54
   2  -5   2   58.66    7.61
   2  -5   2   73.31    7.43
  -3   5  -2    4.85    0.90
  -3   5  -2    3.59    1.12
  -3   5  -2    6.19    1.35
  -3   5  -2    4.95    1.14
   3  -5   2    8.35    1.95
   3  -5   2    7.22    1.91
   3  -5   2    5.39    1.42
   3  -5   2    4.82    1.23
  -4   5  -2    3.90    1.17
  -4   5  -2    4.27    1.06
  -4   5  -2    5.32    1.38
   4  -5   2    2.70    1.35
   4  -5   2    4.41    1.29
   4  -5   2    6.72    1.55
   4  -5   2    4.30    1.44
  -5   5  -2   26.92    3.29
  -5   5  -2   28.56    4.00
  -5   5  -2   31.53    3.99
   5  -5   2   24.89    4.15
   5  -5   2   31.48    4.77
   5  -5   2   27.41    3.80
   5  -5   2   28.93    3.89
  -6   5  -2   19.68    2.75
  -6   5  -2   18.98    3.15
  -6   5  -2   18.78    3.23
   6  -5   2   13.01    3.12
   6  -5   2   19.69    3.34
   6  -5   2   18.55    2.95
   6  -5   2   18.69    3.40
   6  -5   2   20.37    3.37
  -7   5  -2    7.79    1.61
  -7   5  -2    7.09    1.96
  -7   5  -2    9.67    2.25
   7  -5   2    8.88    1.87
   7  -5   2   12.85    2.60
   7  -5   2    5.61    2.06
   7  -5   2    5.52    1.84
  -8   5  -2   16.75    3.65
  -8   5  -2   17.27    2.92
  -8   5  -2   17.76    3.43
   8  -5   2   29.19    3.80
   8  -5   2   27.27    4.47
   8   4  -2    2.32    1.34
   8   4  -2    0.85    1.21
   8   4  -2    3.83    1.58
  -8  -4   2    1.03    1.60
  -8  -4   2    2.12    1.55
   7   4  -2   17.97    3.53
   7   4  -2   24.07    3.57
   7   4  -2   25.47    4.13
  -7  -4   2   29.10    4.12
  -7  -4   2   30.31    4.97
   6   4  -2   34.68    4.39
   6   4  -2   36.36    4.65
   6   4  -2   34.32    4.43
   6   4  -2   31.39    3.57
  -6  -4   2   37.53    4.91
  -6  -4   2   28.80    5.21
  -6  -4   2   38.00    4.79
   5   4  -2   84.16    7.88
   5   4  -2   83.30    9.75
   5   4  -2   90.15    9.30
  -5  -4   2   71.40    9.77
  -5  -4   2   91.35    8.89
  -5  -4   2   74.26    8.86
  -5  -4   2   89.94    8.97
  -5  -4   2   74.84    9.75
   4   4  -2   49.94    5.82
   4   4  -2   43.46    4.59
   4   4  -2   50.70    5.48
  -4  -4   2   48.06    5.39
  -4  -4   2   56.78    5.45
  -4  -4   2   54.45    5.53
  -4  -4   2   44.42    5.96
  -4  -4   2   43.92    5.08
  -4  -4   2   34.41    6.01
   3   4  -2    3.01    0.77
   3   4  -2    2.78    0.96
   3   4  -2    3.29    1.01
  -3  -4   2    1.40    0.74
  -3  -4   2    3.24    0.98
  -3  -4   2    1.93    0.95
  -3  -4   2    3.04    0.85
  -3  -4   2    2.80    0.59
  -3  -4   2    1.00    0.91
   2   4  -2   31.87    3.49
   2   4  -2   17.79    3.19
   2   4  -2   25.36    3.42
   2   4  -2   28.58    2.76
  -2  -4   2   30.36    3.54
  -2  -4   2   23.51    3.00
  -2  -4   2   28.70    3.21
  -2  -4   2   28.17    3.51
  -2  -4   2   25.47    3.16
   1   4  -2  120.73   14.05
   1   4  -2  171.17   14.89
   1   4  -2  139.99   15.51
   1   4  -2  118.01   12.59
   1   4  -2  156.11   14.69
  -1  -4   2  126.51   14.14
  -1  -4   2  139.66   13.88
  -1  -4   2  151.77   14.91
  -1  -4   2  128.91   13.34
  -1  -4   2  160.72   15.01
   0   4  -2  146.70   18.90
   0   4  -2  175.54   18.11
   0   4  -2  172.17   18.12
   0   4  -2  192.25   16.31
   0   4  -2  186.55   17.53
   0   4  -2  163.25   19.15
   0   4  -2  181.12   15.73
   0  -4   2  169.88   17.07
   0  -4   2  189.52   17.08
   0  -4   2  192.05   17.66
   0  -4   2  172.01   18.29
   0  -4   2  159.23   18.13
  -1   4  -2  360.03   35.96
  -1   4  -2  355.57   32.98
  -1   4  -2  324.78   31.70
  -1   4  -2  331.04   34.11
  -1   4  -2  344.75   30.93
  -1   4  -2  325.46   34.27
  -1   4  -2  347.37   29.66
   1  -4   2  356.98   34.31
   1  -4   2  344.99   32.11
   1  -4   2  289.41   32.96
   1  -4   2  288.03   34.11
   1  -4   2  333.14   32.03
  -2   4  -2   18.08    2.61
  -2   4  -2   16.27    1.94
  -2   4  -2   20.10    2.43
  -2   4  -2   23.40    2.44
  -2   4  -2   18.52    2.03
   2  -4   2   17.54    2.66
   2  -4   2   15.69    2.25
   2  -4   2   15.15    2.37
   2  -4   2   13.29    2.55
   2  -4   2   14.65    1.89
  -3   4  -2   18.92    2.83
  -3   4  -2   21.57    2.69
  -3   4  -2   18.76    2.39
  -3   4  -2   20.65    2.54
  -3   4  -2   17.36    1.93
   3  -4   2   14.82    2.33
   3  -4   2   12.64    2.66
   3  -4   2   19.60    2.63
   3  -4   2   14.30    2.69
  -4   4  -2    2.71    0.50
  -4   4  -2    4.04    0.54
  -4   4  -2    2.97    0.87
  -4   4  -2    3.38    0.53
  -4   4  -2    3.12    1.09
  -4   4  -2    4.71    1.24
   4  -4   2    2.21    0.92
   4  -4   2    3.85    1.27
   4  -4   2    4.13    1.17
   4  -4   2    3.34    1.44
  -5   4  -2    7.14    1.17
  -5   4  -2    6.47    1.54
  -5   4  -2    4.84    1.15
  -5   4  -2    9.34    1.89
   5  -4   2    6.52    1.70
   5  -4   2    5.49    1.29
   5  -4   2    9.81    2.00
   5  -4   2    7.40    1.70
   5  -4   2    9.80    2.43
  -6   4  -2   41.28    4.86
  -6   4  -2   33.97    5.13
  -6   4  -2   33.79    4.22
   6  -4   2   44.32    5.11
   6  -4   2   55.27    6.25
   6  -4   2   47.18    4.98
   6  -4   2   38.71    5.02
   6  -4   2   41.37    4.53
  -7   4  -2   10.13    1.82
  -7   4  -2    9.09    2.28
  -7   4  -2   10.43    2.25
   7  -4   2   10.70    2.48
   7  -4   2   11.87    2.79
   7  -4   2   12.69    2.20
   7  -4   2   10.51    2.63
  -8   4  -2   -0.41    0.83
  -8   4  -2   -0.72    0.62
  -8   4  -2    1.07    1.12
   8  -4   2    1.60    1.50
   8  -4   2    0.68    0.83
   8  -4   2   -1.50    1.37
  -9   4  -2    5.88    1.47
   9  -4   2    8.23    2.11
   9  -4   2    4.33    2.16
   8   3  -2    1.10    1.17
   8   3  -2    0.27    0.87
   8   3  -2    0.15    0.85
  -8  -3   2    1.72    1.48
  -8  -3   2    0.20    0.81
   7   3  -2    1.57    0.99
   7   3  -2    0.49    0.79
   7   3  -2    0.99    0.89
  -7  -3   2   -0.35    1.11
  -7  -3   2   -0.16    1.12
   6   3  -2  109.78   10.76
   6   3  -2   96.35   12.53
   6   3  -2  133.98   12.15
  -6  -3   2  118.65   12.94
  -6  -3   2  103.12   12.72
  -6  -3   2  101.76   12.56
   5   3  -2  141.36   16.13
   5   3  -2  170.29   14.58
   5   3  -2  162.38   13.95
   5   3  -2  143.58   17.03
  -5  -3   2  168.79   17.04
  -5  -3   2  138.01   16.68
   4   3  -2   50.94    6.27
   4   3  -2   63.83    6.58
   4   3  -2   59.93    5.71
   4   3  -2   62.90    5.61
   4   3  -2   59.13    6.88
   4   3  -2   62.62    5.90
  -4  -3   2   69.68    7.20
  -4  -3   2   55.81    6.45
  -4  -3   2   54.78    5.72
  -4  -3   2   55.08    6.86
   3   3  -2   20.94    2.47
   3   3  -2   26.28    3.55
   3   3  -2   22.37    3.06
   3   3  -2   27.43    3.01
  -3  -3   2   23.64    2.42
  -3  -3   2   23.88    3.50
  -3  -3   2   23.25    3.54
  -3  -3   2   23.69    2.89
  -3  -3   2   26.90    2.93
  -3  -3   2   26.87    2.98
   2   3  -2   44.07    4.72
   2   3  -2   54.77    5.89
   2   3  -2   49.70    5.49
   2   3  -2   57.04    5.74
  -2  -3   2   51.76    5.76
  -2  -3   2   40.99    5.28
  -2  -3   2   49.25    4.86
  -2  -3   2   50.42    5.31
  -2  -3   2   57.77    5.40
  -2  -3   2   50.11    5.77
   1   3  -2    7.54    1.38
   1   3  -2    9.18    1.45
   1   3  -2    8.82    1.41
  -1  -3   2   10.49    1.61
  -1  -3   2    8.89    1.47
  -1  -3   2    8.66    1.43
  -1  -3   2    9.41    1.06
  -1  -3   2   12.41    1.72
   0   3  -2  411.13   42.26
   0   3  -2  392.90   41.90
   0   3  -2  428.19   40.42
   0   3  -2  366.70   44.17
   0   3  -2  410.76   42.19
   0  -3   2  433.58   42.26
   0  -3   2  432.31   39.33
   0  -3   2  446.69   39.33
   0  -3   2  394.09   38.97
   0  -3   2  393.99   42.29
   0  -3   2  428.16   40.48
  -1   3  -2  232.96   21.92
  -1   3  -2  237.17   21.34
  -1   3  -2  238.31   23.55
  -1   3  -2  253.33   22.83
  -1   3  -2  194.42   24.77
   1  -3   2  222.52   23.57
   1  -3   2  234.55   22.16
   1  -3   2  225.97   22.82
   1  -3   2  225.11   22.11
   1  -3   2  231.87   23.46
  -2   3  -2   -0.06    0.29
  -2   3  -2    0.66    0.47
  -2   3  -2    0.08    0.36
  -2   3  -2   -0.81    0.29
   2  -3   2   -0.05    0.60
   2  -3   2    0.08    0.35
   2  -3   2   -0.24    0.60
   2  -3   2    0.79    0.50
  -3   3  -2    1.17    0.77
  -3   3  -2    1.94    0.73
  -3   3  -2    1.85    0.37
  -3   3  -2    1.59    0.59
  -3   3  -2    1.32    0.65
   3  -3   2    2.16    0.75
   3  -3   2    1.63    0.80
   3  -3   2    1.52    0.61
   3  -3   2    2.04    0.35
   3  -3   2    0.65    0.80
  -4   3  -2    0.35    0.57
  -4   3  -2    0.58    0.35
  -4   3  -2    0.02    0.42
  -4   3  -2   -0.25    0.60
  -4   3  -2    0.27    0.32
  -4   3  -2    0.37    0.35
   4  -3   2    0.44    0.74
   4  -3   2    0.60    0.50
   4  -3   2   -0.52    0.60
   4  -3   2    0.56    0.59
   4  -3   2   -0.31    0.31
   4  -3   2    0.29    0.29
  -5   3  -2   13.59    1.98
  -5   3  -2   12.56    2.14
  -5   3  -2   17.12    2.74
  -5   3  -2   13.51    2.34
  -5   3  -2   14.13    2.03
   5  -3   2   13.58    2.52
   5  -3   2   11.70    2.55
   5  -3   2   16.04    2.57
   5  -3   2   19.91    2.06
   5  -3   2   14.70    2.54
   5  -3   2   14.26    2.12
  -6   3  -2   56.37    6.19
  -6   3  -2   59.48    6.98
  -6   3  -2   55.07    6.67
  -6   3  -2   74.60    7.78
   6  -3   2   66.56    7.05
   6  -3   2   52.94    6.86
   6  -3   2   62.77    6.85
   6  -3   2   65.73    6.86
   6  -3   2   63.02    7.18
  -7   3  -2   28.77    4.51
  -7   3  -2   23.73    3.75
  -7   3  -2   30.79    3.21
   7  -3   2   27.10    4.27
   7  -3   2   20.41    3.89
   7  -3   2   26.36    3.44
  -8   3  -2    0.57    0.61
  -8   3  -2    0.56    0.98
  -8   3  -2    0.08    1.22
   8  -3   2    1.54    1.64
   8  -3   2   -0.55    0.81
   8  -3   2    0.18    0.89
   9  -3   2   -0.02    1.27
   9  -3   2    0.65    0.81
   9   2  -2    1.44    1.02
   9   2  -2    0.49    0.95
  -9  -2   2    2.08    1.93
   8   2  -2    0.59    0.90
   8   2  -2    0.56    0.87
   8   2  -2    1.42    0.99
  -8  -2   2    0.75    1.26
   7   2  -2    0.04    0.54
   7   2  -2    1.18    0.74
   7   2  -2    1.26    0.88
  -7  -2   2    0.67    1.11
  -7  -2   2    1.33    1.10
  -7  -2   2    0.24    1.06
   6   2  -2   55.53    5.97
   6   2  -2   49.65    5.31
   6   2  -2   44.35    6.15
  -6  -2   2   63.37    5.49
  -6  -2   2   50.83    6.44
  -6  -2   2   39.01    6.70
   5   2  -2  117.33   10.19
   5   2  -2  110.17   10.59
   5   2  -2  121.58   12.54
   5   2  -2  100.98   11.71
   5   2  -2  140.72   11.95
  -5  -2   2  121.19   12.52
  -5  -2   2  116.17   11.82
  -5  -2   2  101.54   10.88
  -5  -2   2   88.56   12.47
  -5  -2   2  100.68   12.24
   4   2  -2   20.21    2.11
   4   2  -2   17.89    2.38
   4   2  -2   16.28    2.58
   4   2  -2   20.39    2.60
   4   2  -2   21.24    3.03
   4   2  -2   18.14    2.37
  -4  -2   2   18.55    2.98
  -4  -2   2   23.01    2.26
  -4  -2   2   14.63    2.90
  -4  -2   2   21.47    2.51
   3   2  -2    6.95    1.10
   3   2  -2    6.19    0.91
   3   2  -2    4.61    1.15
   3   2  -2    5.06    0.80
   3   2  -2    8.46    1.33
   3   2  -2    5.21    0.92
   3   2  -2    6.43    1.14
  -3  -2   2    5.45    0.89
  -3  -2   2    4.61    1.25
  -3  -2   2    3.91    0.92
  -3  -2   2    5.51    1.28
   2   2  -2    2.16    0.67
   2   2  -2    0.55    0.44
  -2  -2   2    2.90    0.82
  -2  -2   2    1.64    0.43
  -2  -2   2    1.49    0.64
  -2  -2   2    2.34    0.50
   1   2  -2    9.70    1.23
   1   2  -2    9.37    1.36
   1   2  -2    7.92    1.26
  -1  -2   2    9.31    1.33
  -1  -2   2    8.31    1.38
  -1  -2   2    9.00    1.32
  -1  -2   2    9.97    1.39
   0   2  -2  844.56   86.43
   0   2  -2  941.21   83.98
   0   2  -2  850.75   94.90
   0   2  -2  869.70   89.74
   0   2  -2  936.99   90.63
   0   2  -2  890.30   90.60
   0  -2   2  856.86   86.45
   0  -2   2  887.02   83.98
   0  -2   2  873.10   84.10
   0  -2   2  905.72   90.62
   0  -2   2  902.56   90.64
  -1   2  -2   32.90    3.40
  -1   2  -2   28.46    2.98
  -1   2  -2   26.21    3.13
   1  -2   2   28.34    2.95
   1  -2   2   27.75    2.93
   1  -2   2   28.26    2.96
   1  -2   2   27.64    3.01
   1  -2   2   26.37    3.18
   1  -2   2   27.20    3.15
  -2   2  -2   11.51    1.25
  -2   2  -2    9.39    1.32
  -2   2  -2   13.59    1.62
  -2   2  -2    9.15    1.63
  -2   2  -2    7.38    1.57
  -2   2  -2    9.40    1.49
   2  -2   2   12.03    1.75
   2  -2   2    9.48    1.23
   2  -2   2   11.07    1.44
   2  -2   2   11.26    1.84
   2  -2   2    9.93    1.60
  -3   2  -2    6.69    1.33
  -3   2  -2    5.99    0.85
  -3   2  -2    3.81    1.09
  -3   2  -2    5.29    0.95
  -3   2  -2    6.13    1.15
  -3   2  -2    3.20    0.74
   3  -2   2    5.14    0.90
   3  -2   2    4.35    1.05
   3  -2   2    5.12    0.89
   3  -2   2    4.75    1.26
   3  -2   2    4.23    0.96
   3  -2   2    4.47    1.19
  -4   2  -2   21.09    2.54
  -4   2  -2   15.89    1.87
  -4   2  -2   13.43    1.97
  -4   2  -2   26.73    2.76
  -4   2  -2   13.51    2.40
  -4   2  -2   15.73    2.30
   4  -2   2   21.04    2.66
   4  -2   2   12.34    1.93
   4  -2   2   15.15    2.05
   4  -2   2   18.03    2.72
   4  -2   2   17.86    2.60
   4  -2   2   16.38    2.41
  -5   2  -2   25.65    3.99
  -5   2  -2   27.04    2.92
  -5   2  -2   29.10    3.30
  -5   2  -2   25.73    3.41
  -5   2  -2   28.78    3.30
   5  -2   2   34.49    3.59
   5  -2   2   29.18    3.92
   5  -2   2   25.09    3.16
   5  -2   2   33.01    4.05
   5  -2   2   27.69    3.82
   5  -2   2   20.69    3.22
  -6   2  -2   64.91    6.29
  -6   2  -2   60.84    6.48
  -6   2  -2   54.57    6.59
  -6   2  -2   72.39    7.31
  -6   2  -2   56.24    5.69
   6  -2   2   57.39    6.70
   6  -2   2   45.89    6.34
   6  -2   2   48.01    6.17
   6  -2   2   59.92    6.45
   6  -2   2   51.55    6.21
  -7   2  -2    6.60    2.02
  -7   2  -2    5.87    1.33
   7  -2   2   11.35    2.45
   7  -2   2   14.20    2.02
   7  -2   2   10.15    2.48
  -8   2  -2   14.61    3.02
   8  -2   2   10.00    2.49
   8  -2   2    9.48    2.05
   8  -2   2   12.53    2.69
   9  -2   2    4.27    2.07
   9  -2   2    8.24    1.98
   9   1  -2    4.61    1.65
   9   1  -2    8.81    2.14
  -9  -1   2    6.29    2.39
   8   1  -2    6.15    1.78
   8   1  -2    6.97    1.72
  -8  -1   2    7.17    1.58
  -8  -1   2    8.64    2.29
   7   1  -2    1.09    0.78
   7   1  -2    1.78    0.84
   7   1  -2    1.86    0.91
  -7  -1   2   -0.23    0.89
  -7  -1   2    0.86    0.96
  -7  -1   2    1.80    0.87
  -7  -1   2    0.58    0.97
   6   1  -2    8.82    1.90
   6   1  -2   12.28    2.02
   6   1  -2   13.72    1.94
  -6  -1   2   11.14    1.92
  -6  -1   2   16.72    2.48
  -6  -1   2   10.53    2.36
  -6  -1   2    8.79    2.29
   5   1  -2   84.48    8.41
   5   1  -2   72.71    8.27
   5   1  -2   75.77    7.46
   5   1  -2   85.35    8.86
  -5  -1   2   89.29    8.47
  -5  -1   2   73.53    7.84
  -5  -1   2   71.04    8.80
  -5  -1   2   78.49    8.87
  -5  -1   2   65.00    8.62
   4   1  -2   13.82    1.84
   4   1  -2   10.03    1.95
   4   1  -2   13.11    1.97
   4   1  -2   13.74    1.88
   4   1  -2   12.87    1.63
   4   1  -2   13.56    1.60
  -4  -1   2   15.20    2.24
  -4  -1   2    9.00    1.95
  -4  -1   2    8.88    1.69
  -4  -1   2   12.06    1.92
  -4  -1   2   12.16    1.78
   3   1  -2    0.86    0.54
   3   1  -2    0.36    0.34
   3   1  -2    0.26    0.34
   3   1  -2    0.47    0.35
  -3  -1   2    0.74    0.43
  -3  -1   2    0.78    0.38
  -3  -1   2    0.63    0.49
  -3  -1   2    0.88    0.49
   2   1  -2   66.29    6.66
   2   1  -2   61.82    6.82
   2   1  -2   62.49    6.34
   2   1  -2   58.39    6.98
  -2  -1   2   54.99    6.97
  -2  -1   2   59.20    6.99
  -2  -1   2   72.25    6.71
  -2  -1   2   69.24    6.42
  -2  -1   2   79.26    6.13
   1   1  -2   13.97    1.42
   1   1  -2   12.46    1.49
  -1  -1   2   12.10    1.48
  -1  -1   2   10.54    1.31
  -1  -1   2   11.45    1.24
   0   1  -2  317.45   31.37
   0   1  -2  281.83   29.44
   0   1  -2  308.03   30.24
   0   1  -2  310.79   28.12
   0  -1   2  311.67   29.36
   0  -1   2  323.02   29.46
   0  -1   2  320.76   28.14
   0  -1   2  304.25   30.96
   0  -1   2  309.90   30.26
  -1   1  -2   63.05    6.48
  -1   1  -2   64.10    6.22
  -1   1  -2   63.63    6.41
  -1   1  -2   63.23    6.29
  -1   1  -2   59.66    5.97
  -1   1  -2   63.62    6.98
   1  -1   2   63.44    6.52
   1  -1   2   60.97    6.29
   1  -1   2   63.29    6.24
   1  -1   2   64.32    5.94
   1  -1   2   58.29    6.43
   1  -1   2   62.22    5.97
   1  -1   2   57.02    6.38
  -2   1  -2   41.37    4.93
  -2   1  -2   50.77    4.90
  -2   1  -2   40.26    4.80
  -2   1  -2   43.79    5.37
  -2   1  -2   45.35    4.51
   2  -1   2   48.69    4.84
   2  -1   2   51.36    5.04
   2  -1   2   44.58    4.45
   2  -1   2   46.94    4.78
   2  -1   2   43.50    4.90
   2  -1   2   43.21    4.63
  -3   1  -2   19.81    2.86
  -3   1  -2   18.40    1.94
  -3   1  -2   20.35    2.28
  -3   1  -2   16.80    2.38
  -3   1  -2   15.51    2.42
   3  -1   2   19.19    2.60
   3  -1   2   16.02    2.12
   3  -1   2   20.09    2.74
   3  -1   2   13.92    2.01
   3  -1   2   23.55    2.28
   3  -1   2   16.84    2.28
   3  -1   2   23.62    2.43
  -4   1  -2   57.55    5.10
  -4   1  -2   67.26    6.57
  -4   1  -2   42.49    5.70
  -4   1  -2   54.19    5.96
   4  -1   2   46.22    5.52
   4  -1   2   46.05    5.80
   4  -1   2   50.40    5.92
   4  -1   2   60.31    5.59
   4  -1   2   46.37    5.76
   4  -1   2   44.85    5.43
  -5   1  -2    3.32    1.10
  -5   1  -2    2.52    1.04
  -5   1  -2    3.88    0.88
  -5   1  -2    5.88    1.55
   5  -1   2    3.68    0.92
   5  -1   2    5.77    1.37
   5  -1   2    4.82    1.24
   5  -1   2    5.67    1.48
   5  -1   2    2.77    0.94
   5  -1   2    6.15    1.60
  -6   1  -2   27.99    2.89
  -6   1  -2   27.97    3.96
  -6   1  -2   19.80    3.73
  -6   1  -2   26.16    4.30
   6  -1   2   29.41    4.08
   6  -1   2   19.28    3.48
   6  -1   2   27.32    3.87
   6  -1   2   27.30    3.29
   6  -1   2   28.35    3.52
  -7   1  -2    4.25    1.66
  -7   1  -2    2.05    1.21
   7  -1   2    1.52    1.12
   7  -1   2    3.18    1.22
   7  -1   2    2.23    1.03
   7  -1   2    2.69    1.42
  -8   1  -2    2.84    1.53
   8  -1   2    3.38    1.34
   8  -1   2    2.51    1.78
   8  -1   2    5.94    1.50
   8  -1   2    6.24    1.84
   9   0  -2   15.38    2.78
   9   0  -2   14.45    2.88
   9   0  -2   17.42    3.21
  -9   0   2    7.94    2.56
  -9   0   2   13.05    2.54
   8   0  -2   28.65    4.37
   8   0  -2   32.69    3.86
   8   0  -2   28.25    4.38
  -8   0   2   28.93    4.61
  -8   0   2   28.27    3.94
  -8   0   2   20.76    3.94
  -8   0   2   32.16    5.08
   7   0  -2    1.49    0.90
   7   0  -2    3.53    1.05
   7   0  -2    4.10    1.21
   7   0  -2    2.94    1.10
  -7   0   2    1.90    1.18
  -7   0   2    3.17    1.18
  -7   0   2    3.75    1.37
  -7   0   2    2.95    1.11
   6   0  -2    2.25    1.00
   6   0  -2    2.62    0.73
   6   0  -2    2.47    0.87
   6   0  -2    2.38    0.91
  -6   0   2    1.77    0.78
  -6   0   2    1.22    0.86
  -6   0   2    1.61    1.02
  -6   0   2    3.33    1.27
   5   0  -2   76.86    8.00
   5   0  -2   89.12    9.60
   5   0  -2   67.36    8.53
   5   0  -2   87.36    9.37
   5   0  -2   85.49    9.08
  -5   0   2   94.86    9.43
  -5   0   2   95.41    8.73
  -5   0   2   90.24    9.50
   4   0  -2  195.71   19.94
   4   0  -2  189.50   20.66
   4   0  -2  207.05   19.41
   4   0  -2  203.35   17.41
   4   0  -2  202.96   18.47
  -4   0   2  174.94   17.46
  -4   0   2  191.71   20.01
  -4   0   2  179.56   19.01
  -4   0   2  188.63   19.94
  -4   0   2  198.58   20.62
  -4   0   2  155.03   18.39
   3   0  -2   42.52    4.44
   3   0  -2   48.08    5.10
   3   0  -2   45.72    5.25
   3   0  -2   50.34    4.87
   3   0  -2   45.00    5.04
  -3   0   2   51.71    5.35
  -3   0   2   51.63    4.52
  -3   0   2   51.46    5.08
  -3   0   2   45.40    4.94
   2   0  -2   68.36    6.22
   2   0  -2   65.83    6.14
   2   0  -2   56.69    6.50
  -2   0   2   60.44    6.13
  -2   0   2   62.10    5.72
  -2   0   2   64.99    6.70
  -2   0   2   62.03    6.26
   1   0  -2    0.01    0.24
   1   0  -2    0.06    0.16
   1   0  -2    0.10    0.20
  -1   0   2    0.39    0.30
  -1   0   2   -0.20    0.15
  -1   0   2    0.17    0.21
   0   0  -2    0.38    0.30
   0   0  -2   -0.12    0.19
   0   0  -2    0.65    0.29
   0   0  -2   -0.02    0.38
   0   0   2    0.63    0.16
   0   0   2    0.48    0.32
   0   0   2    0.59    0.31
   0   0   2    0.53    0.15
   0   0   2    0.04    0.23
   0   0   2    0.95    0.28
   0   0   2    0.71    0.44
  -1   0  -2  927.29   87.20
  -1   0  -2  979.87   89.67
  -1   0  -2  921.29   91.74
  -1   0  -2  918.77   84.97
  -1   0  -2  837.83   84.61
  -1   0  -2  889.24   90.72
  -1   0  -2  805.42   91.65
   1   0   2  880.40   89.65
   1   0   2 1000.00   91.80
   1   0   2  850.12   84.90
   1   0   2  889.72   91.70
   1   0   2  868.65   81.19
  -2   0  -2  236.25   21.59
  -2   0  -2  238.55   23.69
  -2   0  -2  207.89   23.57
  -2   0  -2  269.67   25.00
  -2   0  -2  215.43   22.36
   2   0   2  225.56   23.68
   2   0   2  235.75   21.87
   2   0   2  239.81   23.11
   2   0   2  206.43   23.09
   2   0   2  211.03   21.03
  -3   0  -2  179.23   19.54
  -3   0  -2  174.42   20.64
  -3   0  -2  225.07   19.79
  -3   0  -2  194.06   18.57
   3   0   2  175.66   19.05
   3   0   2  200.30   20.22
   3   0   2  166.84   18.06
   3   0   2  204.26   19.18
   3   0   2  187.95   19.66
   3   0   2  159.64   17.41
  -4   0  -2   47.11    5.26
  -4   0  -2   47.21    5.35
  -4   0  -2   36.88    4.29
  -4   0  -2   52.23    5.80
   4   0   2   37.47    5.18
   4   0   2   44.91    5.12
   4   0   2   43.30    4.82
   4   0   2   48.52    4.86
   4   0   2   38.93    4.72
   4   0   2   49.28    5.19
  -5   0  -2   15.53    2.89
  -5   0  -2   18.47    3.07
  -5   0  -2   29.03    3.91
  -5   0  -2   13.76    1.90
   5   0   2   19.04    2.32
   5   0   2   20.49    3.02
   5   0   2   14.56    2.53
   5   0   2   20.21    2.98
   5   0   2   21.59    2.54
  -6   0  -2    0.95    1.04
  -6   0  -2   -0.14    0.88
  -6   0  -2   -0.63    0.78
   6   0   2    0.16    0.57
   6   0   2    0.19    0.70
   6   0   2    0.88    0.81
   6   0   2    0.14    0.56
   6   0   2   -0.83    0.57
  -7   0  -2   18.97    3.41
  -7   0  -2   15.03    3.22
  -7   0  -2   12.69    3.25
   7   0   2   22.70    3.40
   7   0   2   17.80    2.70
   7   0   2   13.10    2.75
   7   0   2   20.12    3.18
  -8   0  -2   12.76    3.40
   8   0   2   15.34    3.09
   8   0   2   19.83    2.89
   8   0   2   10.05    2.78
   8   0   2   18.90    3.28
   9  -1  -2   39.10    5.67
   9  -1  -2   35.20    5.53
  -9   1   2   49.16    6.42
  -9   1   2   45.68    5.71
   8  -1  -2   19.80    3.34
   8  -1  -2   17.78    3.25
   8  -1  -2   20.43    3.39
  -8   1   2   20.62    3.37
  -8   1   2   22.07    3.77
  -8   1   2   26.58    3.67
  -8   1   2   20.90    3.82
   7  -1  -2   30.10    3.38
   7  -1  -2   31.28    3.88
   7  -1  -2   34.16    4.18
   7  -1  -2   31.75    4.33
  -7   1   2   34.02    4.41
  -7   1   2   23.97    4.35
  -7   1   2   33.49    4.09
  -7   1   2   27.69    4.40
   6  -1  -2    0.45    0.49
   6  -1  -2    0.23    0.40
   6  -1  -2    0.08    0.48
   6  -1  -2    0.78    0.55
   6  -1  -2    0.38    0.47
  -6   1   2    0.71    0.73
  -6   1   2    0.00    0.48
  -6   1   2    0.03    0.49
  -6   1   2    0.16    0.70
   5  -1  -2   15.18    2.33
   5  -1  -2   15.81    2.35
   5  -1  -2   13.36    2.21
   5  -1  -2   10.59    1.96
   5  -1  -2   15.65    1.71
   5  -1  -2   14.76    2.24
  -5   1   2   14.19    2.38
  -5   1   2   15.28    2.42
  -5   1   2   15.84    2.04
  -5   1   2   15.47    2.38
   4  -1  -2  398.70   40.43
   4  -1  -2  399.56   35.99
   4  -1  -2  454.02   41.01
   4  -1  -2  376.42   40.04
   4  -1  -2  419.23   42.72
   4  -1  -2  405.65   37.98
  -4   1   2  396.40   39.18
  -4   1   2  375.60   41.00
  -4   1   2  355.99   38.00
  -4   1   2  386.28   42.68
   3  -1  -2  711.28   69.36
   3  -1  -2  776.30   69.36
   3  -1  -2  738.65   65.95
   3  -1  -2  738.23   71.39
  -3   1   2  690.90   74.90
  -3   1   2  712.30   69.33
  -3   1   2  748.64   78.23
   2  -1  -2  180.37   17.09
   2  -1  -2  173.97   17.65
   2  -1  -2  167.70   17.14
  -2   1   2  173.90   17.26
  -2   1   2  189.28   17.71
  -2   1   2  186.67   17.15
   1  -1  -2  308.15   28.54
   1  -1  -2  299.48   26.34
   1  -1  -2  245.06   27.05
   1  -1  -2  237.14   26.20
   1  -1  -2  254.76   28.19
   1  -1  -2  279.74   25.13
   1  -1  -2  279.84   26.35
  -1   1   2  243.03   25.08
  -1   1   2  272.64   27.10
  -1   1   2  309.85   26.22
  -1   1   2  282.04   26.35
  -1   1   2  324.16   26.42
   0  -1  -2  285.96   25.52
   0  -1  -2  205.63   25.79
   0  -1  -2  240.91   25.19
   0  -1  -2  279.89   24.42
   0  -1  -2  250.35   23.81
   0  -1  -2  244.19   22.89
   0  -1  -2  259.20   23.73
   0   1   2  226.79   25.85
  -1  -1  -2   -0.32    0.25
  -1  -1  -2    0.51    0.34
  -1  -1  -2    0.53    0.36
  -1  -1  -2    1.03    0.61
  -1  -1  -2    0.69    0.50
  -1  -1  -2    0.73    0.36
   1   1   2    0.48    0.28
   1   1   2    1.10    0.58
   1   1   2    0.21    0.35
   1   1   2   -0.55    0.38
   1   1   2   -0.32    0.27
   1   1   2    0.71    0.28
  -2  -1  -2  526.49   50.86
  -2  -1  -2  469.91   51.56
  -2  -1  -2  488.67   47.45
  -2  -1  -2  476.22   51.61
   2   1   2  484.95   45.63
   2   1   2  569.37   47.64
   2   1   2  485.23   50.68
   2   1   2  436.92   50.31
   2   1   2  572.54   51.78
  -3  -1  -2  209.67   22.19
  -3  -1  -2  180.74   20.81
  -3  -1  -2  209.07   20.22
  -3  -1  -2  194.71   22.22
   3   1   2  218.88   19.70
   3   1   2  193.15   21.52
   3   1   2  223.50   21.64
   3   1   2  237.05   22.90
   3   1   2  236.28   20.44
  -4  -1  -2   27.08    4.72
  -4  -1  -2   33.71    4.63
  -4  -1  -2   34.31    4.92
  -4  -1  -2   43.27    4.25
   4   1   2   41.03    4.46
   4   1   2   32.94    4.44
   4   1   2   34.93    4.13
   4   1   2   41.03    4.51
  -5  -1  -2   49.45    5.71
  -5  -1  -2   41.72    5.66
  -5  -1  -2   44.93    6.01
   5   1   2   41.85    5.00
   5   1   2   45.93    5.43
   5   1   2   48.66    5.39
   5   1   2   40.07    4.94
  -6  -1  -2   16.99    3.38
  -6  -1  -2   18.85    3.36
  -6  -1  -2    8.58    2.45
   6   1   2   12.52    2.20
   6   1   2   16.17    2.84
   6   1   2   17.07    2.77
   6   1   2   18.06    2.83
  -7  -1  -2    6.31    2.30
  -7  -1  -2    8.29    2.28
   7   1   2    5.83    1.47
   7   1   2    6.97    1.77
   7   1   2    4.12    1.55
   7   1   2    5.86    1.88
  -8  -1  -2   10.17    3.15
   8   1   2   12.25    2.44
   8   1   2   16.25    2.99
   8   1   2   15.88    3.25
   8   1   2   14.22    2.92
  10  -2  -2   28.07    4.52
   9  -2  -2   56.99    7.57
   9  -2  -2   71.69    7.86
  -9   2   2   72.04    8.26
  -9   2   2   77.41    7.86
  -9   2   2   56.23    7.93
   8  -2  -2   42.62    5.46
   8  -2  -2   50.15    5.56
  -8   2   2   38.00    5.77
  -8   2   2   62.36    6.35
  -8   2   2   40.25    4.76
  -8   2   2   55.65    5.83
  -8   2   2   39.42    5.60
   7  -2  -2   22.94    3.33
   7  -2  -2   23.24    3.45
  -7   2   2   25.68    3.68
  -7   2   2   21.61    3.51
  -7   2   2   25.57    3.54
  -7   2   2   17.33    3.14
   6  -2  -2    0.14    0.45
   6  -2  -2    0.48    0.52
   6  -2  -2   -0.20    0.46
   6  -2  -2   -0.13    0.46
  -6   2   2    0.32    0.63
  -6   2   2   -0.49    0.51
  -6   2   2   -0.02    0.52
  -6   2   2   -0.42    0.42
   5  -2  -2   23.47    3.03
   5  -2  -2   16.09    2.66
   5  -2  -2   19.84    2.69
   5  -2  -2   21.69    2.17
  -5   2   2   16.82    2.73
  -5   2   2   20.17    2.60
  -5   2   2   21.06    3.07
   4  -2  -2  209.76   20.39
   4  -2  -2  215.27   19.18
   4  -2  -2  211.71   20.37
   4  -2  -2  218.61   21.05
  -4   2   2  175.84   20.44
  -4   2   2  212.73   21.92
  -4   2   2  197.07   21.08
  -4   2   2  230.04   22.79
   3  -2  -2  490.07   48.13
   3  -2  -2  524.68   48.15
   3  -2  -2  454.63   45.64
   3  -2  -2  597.81   51.66
   3  -2  -2  470.88   49.54
  -3   2   2  493.50   54.21
  -3   2   2  495.31   49.62
  -3   2   2  535.28   48.20
   2  -2  -2  108.83   11.15
   2  -2  -2  105.11   12.00
   2  -2  -2  120.87   11.28
   2  -2  -2  122.31   10.53
   2  -2  -2  114.97   11.58
  -2   2   2  137.90   11.74
  -2   2   2  110.16   11.33
  -2   2   2  119.77   12.53
  -2   2   2   97.53   11.09
   1  -2  -2   39.21    4.21
   1  -2  -2   44.47    4.37
   1  -2  -2   37.68    4.01
   1  -2  -2   38.60    3.76
  -1   2   2   46.22    4.12
  -1   2   2   30.08    3.66
  -1   2   2   42.30    4.03
  -1   2   2   33.60    4.27
   0  -2  -2    5.27    0.83
   0  -2  -2    3.54    0.89
   0  -2  -2    2.71    0.81
   0  -2  -2    2.78    0.81
   0  -2  -2    4.43    0.75
   0   2   2    2.69    0.65
   0   2   2    4.53    0.85
   0   2   2    2.75    0.88
   0   2   2    4.09    0.68
  -1  -2  -2    0.17    0.33
  -1  -2  -2    0.06    0.23
  -1  -2  -2    0.11    0.48
  -1  -2  -2   -0.18    0.34
  -1  -2  -2    0.03    0.36
   1   2   2    0.38    0.47
   1   2   2   -0.15    0.30
   1   2   2   -0.13    0.41
   1   2   2    0.26    0.31
  -2  -2  -2  195.86   19.81
  -2  -2  -2  245.42   21.40
  -2  -2  -2  172.32   19.32
  -2  -2  -2  167.64   20.62
   2   2   2  220.06   18.76
   2   2   2  236.75   21.45
  -3  -2  -2   65.47    6.23
  -3  -2  -2   46.71    6.49
  -3  -2  -2   72.37    6.90
  -3  -2  -2   55.72    5.78
   3   2   2   52.16    5.76
   3   2   2   78.24    7.30
   3   2   2   60.24    6.56
   3   2   2   50.55    6.19
   3   2   2   45.73    6.00
  -4  -2  -2    8.31    1.45
  -4  -2  -2    8.82    2.02
  -4  -2  -2    6.44    1.32
  -4  -2  -2    9.45    2.00
   4   2   2    6.02    1.25
   4   2   2    7.99    1.59
   4   2   2    3.57    1.13
   4   2   2    6.28    1.55
  -5  -2  -2   16.57    2.28
  -5  -2  -2   10.10    2.07
  -5  -2  -2   12.58    2.75
  -5  -2  -2   10.71    2.54
  -5  -2  -2    9.80    2.71
   5   2   2   13.18    2.41
   5   2   2   18.21    2.33
   5   2   2   12.06    2.35
  -6  -2  -2    4.64    1.78
  -6  -2  -2   10.24    2.76
  -6  -2  -2    8.60    2.44
  -6  -2  -2    8.71    1.72
  -6  -2  -2    7.87    1.74
   6   2   2    7.57    2.02
   6   2   2    9.70    1.82
   6   2   2    8.96    1.90
  -7  -2  -2    8.23    2.46
  -7  -2  -2    2.96    1.75
  -7  -2  -2    2.72    1.13
   7   2   2    3.34    1.69
   7   2   2    7.07    1.72
   7   2   2    4.09    1.31
  -8  -2  -2   20.11    3.40
  -8  -2  -2   19.68    4.07
  -8  -2  -2    9.45    3.49
   8   2   2   29.34    4.29
   8   2   2   21.71    3.69
   9  -3  -2   47.22    6.05
   9  -3  -2   52.22    5.35
  -9   3   2   35.59    4.38
  -9   3   2   36.11    5.17
  -9   3   2   32.98    5.43
   8  -3  -2   89.56    9.36
   8  -3  -2   80.17    9.48
  -8   3   2   90.51    8.64
  -8   3   2   90.46    9.54
  -8   3   2   93.87   10.03
  -8   3   2   80.01    9.94
  -8   3   2   80.72    9.71
   7  -3  -2   21.61    3.21
   7  -3  -2   17.87    2.77
  -7   3   2   16.90    2.78
  -7   3   2   13.89    2.83
  -7   3   2   17.39    2.89
  -7   3   2   17.94    2.94
   6  -3  -2   20.67    3.51
   6  -3  -2   26.55    3.42
   6  -3  -2   23.30    3.52
   6  -3  -2   24.47    2.78
  -6   3   2   23.98    3.71
  -6   3   2   23.07    3.21
  -6   3   2   30.40    3.40
   5  -3  -2    2.84    1.01
   5  -3  -2    0.98    0.68
   5  -3  -2    0.87    0.58
   5  -3  -2    2.46    0.88
  -5   3   2    1.02    0.58
  -5   3   2    2.13    1.01
  -5   3   2    1.79    0.71
   4  -3  -2   81.02    9.34
   4  -3  -2  109.14   10.29
   4  -3  -2   97.06   10.59
   4  -3  -2  100.85   10.23
  -4   3   2  119.92   10.88
  -4   3   2  114.44   11.30
  -4   3   2   99.63   10.38
  -4   3   2   96.21   10.68
   3  -3  -2  203.59   22.82
   3  -3  -2  199.76   23.51
   3  -3  -2  239.49   24.52
   3  -3  -2  273.23   21.57
   3  -3  -2  241.62   22.87
  -3   3   2  253.22   25.63
  -3   3   2  226.39   22.91
  -3   3   2  241.27   23.70
   2  -3  -2  101.88   12.04
   2  -3  -2  104.50   11.69
   2  -3  -2  118.58   12.18
   2  -3  -2  127.87   11.29
   2  -3  -2  114.15   11.41
  -2   3   2  106.62   11.34
  -2   3   2  127.10   12.17
   1  -3  -2   11.33    1.85
   1  -3  -2   13.63    1.95
   1  -3  -2   14.41    1.91
   1  -3  -2    9.60    1.78
   1  -3  -2    9.65    1.53
  -1   3   2   13.89    1.49
  -1   3   2   13.76    1.84
  -1   3   2   13.01    1.97
  -1   3   2   10.59    1.71
   0  -3  -2   27.26    3.10
   0  -3  -2   27.13    3.12
   0  -3  -2   28.09    3.44
   0  -3  -2   23.68    3.11
   0  -3  -2   31.40    3.46
   0   3   2   27.40    2.92
   0   3   2   25.21    2.98
   0   3   2   23.73    2.89
   0   3   2   28.65    3.54
   0   3   2   32.75    3.54
  -1  -3  -2    4.25    0.93
  -1  -3  -2    6.43    1.04
  -1  -3  -2    3.82    1.15
  -1  -3  -2    5.93    1.36
  -1  -3  -2    4.20    1.02
   1   3   2    3.20    0.76
   1   3   2    5.48    1.30
   1   3   2    6.87    1.15
   1   3   2    5.64    1.34
   1   3   2    5.11    1.08
  -2  -3  -2   57.82    5.39
  -2  -3  -2   53.40    6.04
  -2  -3  -2   45.54    5.47
  -2  -3  -2   61.51    5.41
  -2  -3  -2   69.45    6.30
   2   3   2   51.69    5.50
   2   3   2   57.09    6.37
   2   3   2   42.06    4.96
   2   3   2   35.53    5.81
   2   3   2   50.14    5.20
  -3  -3  -2   61.63    5.53
  -3  -3  -2   50.96    5.37
  -3  -3  -2   61.03    5.69
  -3  -3  -2   47.64    6.11
  -3  -3  -2   39.50    5.96
   3   3   2   43.28    5.89
   3   3   2   53.57    5.57
   3   3   2   49.77    5.72
   3   3   2   39.97    5.16
  -4  -3  -2    1.79    0.69
  -4  -3  -2    0.88    0.64
  -4  -3  -2    0.64    0.91
  -4  -3  -2    2.29    0.81
  -4  -3  -2    1.73    1.01
   4   3   2    0.32    0.62
   4   3   2    0.97    0.62
   4   3   2    0.62    0.67
   4   3   2    0.88    0.73
  -5  -3  -2    2.37    1.22
  -5  -3  -2    0.59    1.04
  -5  -3  -2    0.05    0.62
  -5  -3  -2    0.22    0.73
   5   3   2    0.59    0.61
   5   3   2    1.39    0.89
   5   3   2    0.90    0.78
  -6  -3  -2    4.58    2.08
  -6  -3  -2    5.98    1.52
  -6  -3  -2    4.06    1.65
   6   3   2    2.48    1.37
   6   3   2    4.38    1.27
   6   3   2    4.09    1.36
  -7  -3  -2    1.19    1.42
  -7  -3  -2    1.12    0.82
  -7  -3  -2    0.33    1.50
   7   3   2    0.22    1.37
   7   3   2    1.06    0.82
   7   3   2    0.08    0.94
   9  -4  -2   17.35    3.36
   9  -4  -2   11.74    2.57
  -9   4   2   21.40    3.18
  -9   4   2   11.27    2.21
  -9   4   2   21.19    3.68
   8  -4  -2   21.73    3.66
   8  -4  -2   18.62    3.26
  -8   4   2   25.32    3.55
  -8   4   2   18.20    3.56
   7  -4  -2    0.99    0.94
   7  -4  -2    0.14    0.95
   7  -4  -2    0.31    0.70
  -7   4   2    0.19    0.58
  -7   4   2   -0.36    0.69
  -7   4   2   -0.75    0.62
   6  -4  -2   12.67    2.33
   6  -4  -2    9.88    2.13
   6  -4  -2   10.00    1.65
   6  -4  -2   12.50    2.17
  -6   4   2   11.20    2.30
  -6   4   2    7.77    1.73
  -6   4   2   12.41    2.04
   5  -4  -2   40.90    4.99
   5  -4  -2   46.39    5.35
   5  -4  -2   49.37    5.22
   5  -4  -2   42.36    4.39
  -5   4   2   44.78    5.31
  -5   4   2   46.96    5.11
  -5   4   2   37.04    5.39
   4  -4  -2   -0.02    0.55
   4  -4  -2    0.86    0.60
   4  -4  -2    0.52    0.66
   4  -4  -2    0.14    0.65
  -4   4   2    0.14    0.64
  -4   4   2    0.20    0.45
   3  -4  -2   55.64    5.88
   3  -4  -2   53.10    5.55
   3  -4  -2   53.12    5.63
   3  -4  -2   46.78    5.86
  -3   4   2   55.99    6.00
  -3   4   2   49.10    5.78
  -3   4   2   48.37    5.70
  -3   4   2   48.02    5.55
   2  -4  -2    8.17    1.42
   2  -4  -2    6.19    1.38
   2  -4  -2    5.11    1.15
   2  -4  -2    4.70    1.22
   2  -4  -2    5.69    1.33
  -2   4   2    6.70    1.30
  -2   4   2    4.52    1.19
  -2   4   2    3.99    1.09
   1  -4  -2   21.77    2.92
   1  -4  -2   13.19    2.48
   1  -4  -2   21.23    2.45
   1  -4  -2   19.41    2.23
   1  -4  -2   17.90    2.79
  -1   4   2   20.13    2.85
  -1   4   2   14.78    2.41
  -1   4   2   18.63    2.54
  -1   4   2   24.29    3.44
   0  -4  -2   21.08    2.58
   0  -4  -2   17.67    2.94
   0  -4  -2   20.30    2.87
   0  -4  -2   20.11    3.05
   0  -4  -2   17.89    3.12
   0   4   2   20.26    2.64
   0   4   2   19.98    3.18
   0   4   2   20.84    2.51
   0   4   2   22.55    3.40
   0   4   2   23.82    2.48
  -1  -4  -2    0.37    0.44
  -1  -4  -2    1.01    0.77
  -1  -4  -2    1.00    0.53
  -1  -4  -2   -0.54    0.39
  -1  -4  -2    0.79    0.66
   1   4   2   -0.28    0.63
   1   4   2    1.85    0.75
   1   4   2    0.78    0.39
  -2  -4  -2    0.40    0.50
  -2  -4  -2    0.11    0.71
  -2  -4  -2    0.13    0.44
  -2  -4  -2    0.39    0.71
  -2  -4  -2   -0.49    0.58
   2   4   2    0.49    0.75
   2   4   2    0.28    0.58
   2   4   2    0.65    0.33
   2   4   2   -0.14    0.49
  -3  -4  -2   39.44    4.50
  -3  -4  -2   37.06    4.47
  -3  -4  -2   36.42    4.40
  -3  -4  -2   32.38    5.34
  -3  -4  -2   39.30    5.57
   3   4   2   46.07    4.62
   3   4   2   37.03    3.97
   3   4   2   37.89    4.88
   3   4   2   37.70    4.33
  -4  -4  -2   20.19    3.75
  -4  -4  -2   13.57    3.21
  -4  -4  -2   17.54    2.85
  -4  -4  -2   26.64    3.35
  -4  -4  -2   20.26    2.94
   4   4   2   19.81    3.17
   4   4   2   18.83    2.95
   4   4   2   23.67    3.49
  -5  -4  -2    6.38    1.55
  -5  -4  -2    2.70    1.23
  -5  -4  -2    8.77    1.92
  -5  -4  -2    5.05    1.80
   5   4   2    6.58    1.79
   5   4   2    9.25    1.78
   5   4   2    6.28    1.78
  -6  -4  -2    4.65    1.37
  -6  -4  -2    2.20    1.59
   6   4   2    4.25    1.42
   6   4   2    3.33    1.58
   6   4   2    0.84    1.10
  -7  -4  -2    2.18    1.16
  -7  -4  -2   -0.93    1.44
   7   4   2    0.19    1.43
   9  -5  -2    7.85    2.32
   9  -5  -2    9.88    2.31
  -9   5   2   15.80    3.27
  -9   5   2    8.53    2.08
  -9   5   2    8.12    1.90
   8  -5  -2   19.75    3.54
   8  -5  -2   20.07    3.34
  -8   5   2   22.23    3.40
  -8   5   2   15.02    3.31
   7  -5  -2   12.31    2.52
   7  -5  -2    6.95    1.95
  -7   5   2   11.17    2.20
  -7   5   2   11.87    2.57
   6  -5  -2   -0.54    0.68
   6  -5  -2   -0.41    0.78
   6  -5  -2    0.33    0.83
  -6   5   2    1.03    0.81
  -6   5   2    2.37    1.16
  -6   5   2    0.45    0.54
   5  -5  -2   33.78    4.38
   5  -5  -2   21.39    2.95
   5  -5  -2   25.27    3.87
   5  -5  -2   25.80    4.13
  -5   5   2   27.70    4.06
  -5   5   2   35.14    3.84
  -5   5   2   31.52    3.49
   4  -5  -2    1.34    0.96
   4  -5  -2    2.89    1.16
   4  -5  -2    2.06    1.04
   4  -5  -2    1.90    1.05
  -4   5   2    2.46    0.80
  -4   5   2    1.95    0.79
  -4   5   2    1.40    0.86
   3  -5  -2   65.09    6.74
   3  -5  -2   54.25    6.54
   3  -5  -2   58.09    6.38
   3  -5  -2   58.98    6.53
   3  -5  -2   47.36    6.11
  -3   5   2   56.05    6.26
  -3   5   2   61.38    6.57
   2  -5  -2   52.86    5.17
   2  -5  -2   40.03    5.14
   2  -5  -2   42.93    5.11
   2  -5  -2   45.02    4.78
   2  -5  -2   35.01    5.03
  -2   5   2   41.16    4.98
  -2   5   2   49.58    4.89
   1  -5  -2   22.46    2.53
   1  -5  -2   17.59    2.75
   1  -5  -2   18.91    3.05
   1  -5  -2   19.73    3.06
   1  -5  -2   14.49    2.42
   1  -5  -2   15.80    2.78
  -1   5   2   16.93    3.28
  -1   5   2   25.30    3.27
  -1   5   2   15.68    2.57
  -1   5   2   19.41    2.57
   0  -5  -2   24.94    3.47
   0  -5  -2   18.98    3.31
   0  -5  -2   20.73    2.61
   0  -5  -2   24.24    3.19
   0  -5  -2   18.01    3.11
   0  -5  -2   21.01    2.81
   0   5   2   13.77    2.50
   0   5   2   21.95    2.52
   0   5   2   25.14    2.72
   0   5   2   19.33    3.43
  -1  -5  -2   26.92    3.56
  -1  -5  -2   33.00    4.31
  -1  -5  -2   42.45    4.40
  -1  -5  -2   30.07    4.53
  -1  -5  -2   26.78    3.90
   1   5   2   31.74    3.50
   1   5   2   25.85    4.41
   1   5   2   29.90    3.31
  -2  -5  -2    0.06    0.73
  -2  -5  -2    1.75    1.15
  -2  -5  -2    0.84    0.78
  -2  -5  -2    0.15    0.45
  -2  -5  -2    1.22    0.69
   2   5   2   -0.24    0.59
   2   5   2    0.42    0.76
   2   5   2    0.49    0.68
  -3  -5  -2    0.76    0.69
  -3  -5  -2    2.65    1.11
  -3  -5  -2    1.81    1.20
  -3  -5  -2    1.27    1.19
  -3  -5  -2    0.69    0.81
   3   5   2    2.05    0.99
   3   5   2    0.93    0.90
   3   5   2    0.41    0.85
  -4  -5  -2   10.62    2.30
  -4  -5  -2   10.48    2.69
  -4  -5  -2   10.91    2.17
  -4  -5  -2   10.28    2.02
   4   5   2   13.74    2.39
   4   5   2    9.72    2.23
   4   5   2    9.51    2.37
  -5  -5  -2   20.03    3.04
  -5  -5  -2   16.20    3.59
  -5  -5  -2   20.76    3.33
   5   5   2   20.13    3.14
   5   5   2   13.19    3.10
   5   5   2   13.95    2.89
  -6  -5  -2    5.03    2.44
  -6  -5  -2   10.14    2.13
   6   5   2    8.57    2.27
   6   5   2   12.31    2.71
   9  -6  -2    0.33    0.98
   9  -6  -2    0.69    1.34
  -9   6   2   -0.50    0.80
  -9   6   2   -0.25    0.61
  -9   6   2    1.65    1.54
   8  -6  -2   12.41    2.87
   8  -6  -2   15.68    2.86
  -8   6   2   11.02    2.86
  -8   6   2   10.97    2.48
   7  -6  -2   53.33    6.46
   7  -6  -2   56.96    6.40
  -7   6   2   46.69    6.88
  -7   6   2   54.80    6.72
   6  -6  -2   37.71    5.46
   6  -6  -2   38.04    5.31
   6  -6  -2   37.84    5.63
  -6   6   2   42.08    5.15
  -6   6   2   39.12    5.58
   5  -6  -2    9.95    2.29
   5  -6  -2   10.61    2.36
   5  -6  -2   17.02    2.05
   5  -6  -2   12.41    2.65
  -5   6   2   11.27    2.14
  -5   6   2    6.03    1.86
   4  -6  -2    1.51    1.07
   4  -6  -2    1.29    1.12
   4  -6  -2    1.50    1.04
   4  -6  -2    0.44    0.78
  -4   6   2    1.80    0.85
  -4   6   2    2.92    1.07
  -4   6   2    0.46    0.62
   3  -6  -2   11.11    2.12
   3  -6  -2    7.29    2.05
   3  -6  -2   14.58    2.65
   3  -6  -2   14.44    2.40
   3  -6  -2   12.20    2.51
  -3   6   2   16.53    2.54
   2  -6  -2   57.68    5.78
   2  -6  -2   51.52    5.97
   2  -6  -2   51.44    6.04
   2  -6  -2   50.49    6.14
   2  -6  -2   41.50    5.98
  -2   6   2   53.15    5.17
  -2   6   2   54.72    5.74
   1  -6  -2   70.68    8.83
   1  -6  -2   82.11    9.13
   1  -6  -2   72.74    8.63
   1  -6  -2   92.54    8.79
   1  -6  -2   73.40    8.17
   1  -6  -2  105.16    9.15
  -1   6   2   69.80    7.35
  -1   6   2   89.34    8.20
  -1   6   2   75.65    9.60
   0  -6  -2   27.97    4.01
   0  -6  -2   38.50    5.03
   0  -6  -2   35.44    5.08
   0  -6  -2   32.46    4.60
   0  -6  -2   26.25    4.06
   0  -6  -2   46.23    4.79
   0   6   2   36.42    5.40
   0   6   2   38.15    3.84
  -1  -6  -2   32.83    4.67
  -1  -6  -2   34.00    4.93
  -1  -6  -2   32.76    3.97
  -1  -6  -2   33.38    4.48
  -1  -6  -2   31.88    5.00
   1   6   2   37.75    5.24
   1   6   2   27.07    3.97
  -2  -6  -2    2.11    1.28
  -2  -6  -2    0.41    1.00
  -2  -6  -2    0.21    0.85
  -2  -6  -2    0.11    0.63
  -2  -6  -2    0.50    0.75
   2   6   2    0.19    0.60
   2   6   2    0.57    1.00
  -3  -6  -2    5.69    1.73
  -3  -6  -2    7.57    1.93
  -3  -6  -2    6.10    1.49
  -3  -6  -2   12.16    2.77
   3   6   2    7.36    2.03
   3   6   2    6.14    1.60
   3   6   2    6.48    1.78
  -4  -6  -2   15.34    3.42
  -4  -6  -2   10.00    2.32
  -4  -6  -2   11.62    2.18
   4   6   2    8.45    2.21
   4   6   2   11.90    2.46
   4   6   2    9.56    2.45
  -5  -6  -2    4.58    2.33
  -5  -6  -2   10.12    2.21
   5   6   2   14.34    2.70
   5   6   2   11.40    2.55
   5   6   2   13.13    2.79
   8  -7  -2   14.28    3.30
   8  -7  -2    7.33    2.42
  -8   7   2   12.40    2.98
  -8   7   2   13.63    2.77
   7  -7  -2   49.53    6.41
   7  -7  -2   36.81    5.57
  -7   7   2   40.59    5.38
  -7   7   2   37.86    5.80
   6  -7  -2   80.61    8.03
   6  -7  -2   61.79    7.56
  -6   7   2   59.57    7.46
  -6   7   2   65.24    8.02
   5  -7  -2    4.19    1.92
   5  -7  -2    9.52    2.28
   5  -7  -2    5.25    1.78
  -5   7   2    7.83    1.87
  -5   7   2    6.32    1.66
   4  -7  -2    1.68    1.19
   4  -7  -2    1.22    1.12
   4  -7  -2    2.41    1.35
   4  -7  -2    2.16    1.40
  -4   7   2    0.64    0.83
   3  -7  -2   -0.31    0.69
   3  -7  -2    1.73    0.98
   3  -7  -2    1.19    1.11
   3  -7  -2    0.46    1.19
   3  -7  -2    0.03    0.68
  -3   7   2    1.14    0.86
   2  -7  -2   52.64    6.81
   2  -7  -2   55.58    6.57
   2  -7  -2   48.96    6.48
   2  -7  -2   75.95    6.57
   2  -7  -2   55.00    6.73
  -2   7   2   52.92    7.41
  -2   7   2   53.53    6.06
  -2   7   2   55.24    5.59
   1  -7  -2   87.10   10.49
   1  -7  -2   98.24   10.12
   1  -7  -2  109.42    9.69
   1  -7  -2   77.06    9.79
   1  -7  -2   96.02   10.29
  -1   7   2   86.93    9.30
  -1   7   2   82.45   11.05
   0  -7  -2   46.83    4.92
   0  -7  -2   45.32    5.97
   0  -7  -2   32.61    5.45
   0  -7  -2   34.17    5.37
   0  -7  -2   48.43    5.65
   0  -7  -2   39.14    4.84
   0   7   2   36.73    6.15
  -1  -7  -2    8.53    1.98
  -1  -7  -2    9.09    2.40
  -1  -7  -2   14.86    2.98
  -1  -7  -2   10.28    1.99
  -1  -7  -2    8.14    2.26
  -1  -7  -2   14.52    3.04
   1   7   2   13.10    2.89
  -2  -7  -2   16.82    3.07
  -2  -7  -2   11.17    2.12
  -2  -7  -2   11.60    2.94
  -2  -7  -2   10.90    2.43
   2   7   2    8.27    2.40
  -3  -7  -2    1.62    1.32
  -3  -7  -2    2.17    1.09
  -3  -7  -2   -1.75    0.99
   3   7   2   -0.95    0.87
  -4  -7  -2   10.82    2.93
  -4  -7  -2   15.69    3.59
  -4  -7  -2   18.76    2.86
   4   7   2   10.71    2.85
   4   7   2   14.60    2.98
   4   7   2   10.02    2.75
   7  -8  -2   33.15    5.77
   7  -8  -2   40.18    5.88
  -7   8   2   44.82    5.48
  -7   8   2   32.39    5.55
   6  -8  -2   27.66    4.74
   6  -8  -2   27.45    4.77
  -6   8   2   25.93    4.44
  -6   8   2   38.58    5.10
   5  -8  -2    0.34    1.48
   5  -8  -2    0.07    0.98
  -5   8   2   -0.37    0.90
   4  -8  -2   -1.11    1.11
   4  -8  -2   -0.27    0.94
   4  -8  -2    0.26    1.21
  -4   8   2   -0.54    0.78
   3  -8  -2    7.91    2.08
   3  -8  -2    6.45    1.99
   3  -8  -2    6.60    2.31
   3  -8  -2    6.73    2.00
   3  -8  -2    3.67    1.53
  -3   8   2    6.33    1.58
  -3   8   2    0.34    1.49
  -3   8   2    4.95    1.42
   2  -8  -2    7.60    2.24
   2  -8  -2    5.33    1.73
   2  -8  -2    8.15    2.08
   2  -8  -2    3.88    1.55
   2  -8  -2    8.59    2.41
  -2   8   2    4.56    2.17
   1  -8  -2   30.35    4.38
   1  -8  -2   32.16    4.87
   1  -8  -2   25.54    4.53
   1  -8  -2   34.67    4.37
   1  -8  -2   27.43    4.69
  -1   8   2   23.68    4.90
   0  -8  -2    4.96    1.49
   0  -8  -2    2.58    1.64
   0  -8  -2    7.59    1.95
   0  -8  -2    4.17    1.74
   0  -8  -2    7.84    2.41
   0   8   2    6.19    2.19
  -1  -8  -2    8.82    2.02
  -1  -8  -2    6.61    2.18
  -1  -8  -2    6.99    1.83
  -1  -8  -2    6.14    2.26
   1   8   2    7.41    2.41
  -2  -8  -2    0.96    1.19
  -2  -8  -2    0.94    1.16
  -2  -8  -2    1.14    1.45
   2   8   2    1.08    1.27
  -3  -8  -2   -0.85    1.11
  -3  -8  -2    1.59    1.48
   6  -9  -2   10.37    2.83
  -6   9   2    9.09    2.41
   5  -9  -2   -1.42    1.01
  -5   9   2   -1.18    1.06
   4  -9  -2    0.37    0.98
   4  -9  -2   -0.17    1.10
  -4   9   2    0.65    1.37
  -4   9   2    0.65    0.91
  -4   9   2   -0.31    0.80
   3  -9  -2    0.41    1.19
   3  -9  -2    0.17    1.14
   3  -9  -2    0.79    1.35
  -3   9   2    0.33    1.76
   2  -9  -2    2.68    1.44
   2  -9  -2    0.51    1.32
   2  -9  -2    0.41    1.16
  -2   9   2    2.01    2.00
   1  -9  -2    7.87    2.57
   1  -9  -2   20.03    3.60
   1  -9  -2   16.08    2.99
  -1   9   2   15.75    3.71
   0  -9  -2    9.19    2.76
   0  -9  -2    3.82    1.92
   0   9   2    4.60    2.29
  -1  -9  -2   -1.28    1.08
  -1  -9  -2    1.06    1.70
   1   9   2    0.78    1.33
   1  10  -3   -0.54    1.37
   1  10  -3    2.48    1.27
  -1 -10   3    3.66    1.87
  -1 -10   3    2.85    1.86
  -1 -10   3   -0.41    1.56
   0  10  -3   -0.68    0.90
   0  10  -3    0.33    0.97
   0 -10   3   -0.22    1.27
   0 -10   3    0.27    1.40
   0 -10   3    0.49    1.46
  -1  10  -3    8.48    1.75
  -1  10  -3    6.31    2.64
  -1  10  -3    8.15    2.03
   1 -10   3    8.20    2.57
   1 -10   3    7.92    2.68
  -2  10  -3   17.01    2.68
  -2  10  -3    9.91    3.42
  -2  10  -3   19.28    3.10
   2 -10   3   13.06    3.48
   2 -10   3   17.19    3.82
  -3  10  -3   36.51    5.37
  -3  10  -3   16.35    5.12
  -3  10  -3   32.83    4.34
  -3  10  -3   35.70    4.76
   3 -10   3   47.74    6.71
   3 -10   3   38.22    5.80
  -4  10  -3   16.77    3.03
  -4  10  -3   20.74    3.70
  -4  10  -3   16.01    3.19
   4 -10   3   26.74    3.89
   4 -10   3   12.46    3.85
   4 -10   3   19.62    4.05
   3   9  -3   34.20    3.69
   3   9  -3   18.16    3.99
   3   9  -3   22.85    4.35
  -3  -9   3   20.43    3.94
  -3  -9   3   30.44    5.25
  -3  -9   3   17.32    3.95
   2   9  -3   58.07    5.51
   2   9  -3   36.70    6.94
  -2  -9   3   67.95    8.03
  -2  -9   3   60.52    7.94
  -2  -9   3   43.72    6.59
   1   9  -3    4.60    1.94
   1   9  -3    6.79    1.63
  -1  -9   3    7.76    2.28
  -1  -9   3    4.18    1.88
  -1  -9   3    5.25    2.01
   0   9  -3    0.33    0.60
   0   9  -3    0.63    1.22
   0   9  -3   -0.31    0.66
   0  -9   3    0.51    1.07
   0  -9   3    0.44    1.14
   0  -9   3    0.02    1.14
  -1   9  -3    9.39    1.83
  -1   9  -3   13.02    2.36
  -1   9  -3   11.91    2.93
   1  -9   3    6.89    2.30
   1  -9   3    8.54    2.31
   1  -9   3   10.01    2.58
  -2   9  -3   42.04    5.57
  -2   9  -3   47.32    7.01
  -2   9  -3   47.63    5.51
  -2   9  -3   41.06    4.72
   2  -9   3   40.06    6.24
   2  -9   3   36.04    6.01
  -3   9  -3   51.23    6.40
  -3   9  -3   49.67    5.47
  -3   9  -3   44.44    5.83
  -3   9  -3   45.13    7.59
   3  -9   3   57.65    7.59
   3  -9   3   45.51    6.79
  -4   9  -3   26.20    3.67
  -4   9  -3   25.75    4.34
  -4   9  -3   29.45    4.21
  -4   9  -3   24.72    3.79
   4  -9   3   18.37    4.46
   4  -9   3   27.32    4.09
   4  -9   3   27.79    4.64
  -5   9  -3    1.47    1.39
  -5   9  -3    2.67    1.05
  -5   9  -3    2.96    1.53
  -5   9  -3    1.22    1.06
   5  -9   3    0.96    1.87
   5  -9   3    0.04    1.29
   5  -9   3    4.35    2.14
  -6   9  -3   -2.10    0.77
  -6   9  -3   -0.41    0.70
   6  -9   3   -0.92    1.78
   6  -9   3    1.09    1.29
   5   8  -3    4.64    1.15
   5   8  -3    2.66    1.61
  -5  -8   3    2.45    1.83
  -5  -8   3    0.83    1.49
   4   8  -3    5.12    1.85
   4   8  -3    2.39    1.66
   4   8  -3    3.60    1.21
  -4  -8   3    5.63    2.54
  -4  -8   3    3.26    1.68
   3   8  -3   30.76    5.52
   3   8  -3   47.10    6.13
   3   8  -3   50.73    4.44
  -3  -8   3   24.75    5.50
  -3  -8   3   36.98    5.70
   2   8  -3   70.90    6.80
   2   8  -3   62.02    8.41
   2   8  -3   54.81    7.93
  -2  -8   3   76.69    8.45
  -2  -8   3   71.01    8.54
  -2  -8   3   73.86    8.10
  -2  -8   3   65.87    7.60
   1   8  -3   16.69    3.22
   1   8  -3   14.90    2.38
  -1  -8   3   16.67    3.28
  -1  -8   3   12.68    2.73
  -1  -8   3   15.86    2.91
  -1  -8   3   17.72    3.36
   0   8  -3    0.51    0.98
   0   8  -3    1.06    0.63
   0   8  -3    0.86    0.72
   0  -8   3   -0.43    1.11
   0  -8   3    0.60    0.92
   0  -8   3   -0.53    0.80
  -1   8  -3   -0.12    0.53
  -1   8  -3    0.47    0.74
  -1   8  -3    0.34    0.92
  -1   8  -3    0.13    0.54
   1  -8   3   -0.49    1.00
   1  -8   3   -0.67    0.97
   1  -8   3    0.95    0.99
  -2   8  -3   14.39    2.45
  -2   8  -3    8.11    2.35
  -2   8  -3    8.44    1.59
  -2   8  -3   11.19    2.10
   2  -8   3   10.84    2.64
   2  -8   3    3.12    1.75
  -3   8  -3   62.43    7.20
  -3   8  -3   69.89    7.21
  -3   8  -3   79.71    8.56
  -3   8  -3   64.92    7.45
   3  -8   3   64.04    7.38
   3  -8   3   71.73    8.31
   3  -8   3   74.71    8.14
  -4   8  -3   51.42    6.38
  -4   8  -3   49.60    5.61
  -4   8  -3   61.54    6.71
  -4   8  -3   45.12    5.83
   4  -8   3   47.12    7.30
   4  -8   3   51.16    6.91
   4  -8   3   53.58    5.90
  -5   8  -3    0.49    1.15
  -5   8  -3    1.24    0.79
  -5   8  -3    1.37    0.83
   5  -8   3    0.44    1.25
   5  -8   3    0.77    1.60
   5  -8   3    0.12    1.12
  -6   8  -3    0.37    0.82
  -6   8  -3    0.20    1.14
  -6   8  -3   -0.99    0.70
   6  -8   3   -0.31    1.27
   6  -8   3    0.42    1.29
   6  -8   3    1.00    1.42
  -7   8  -3    2.22    1.10
   7  -8   3    2.34    1.55
   7  -8   3    2.17    2.38
   7  -8   3    2.37    1.51
   6   7  -3    1.41    0.91
   6   7  -3    1.37    1.45
   6   7  -3    1.23    1.04
  -6  -7   3    2.36    2.09
  -6  -7   3   -0.92    1.10
   5   7  -3    0.04    0.63
   5   7  -3   -0.46    0.76
   5   7  -3   -0.08    0.74
  -5  -7   3   -1.15    0.67
  -5  -7   3   -0.88    1.40
   4   7  -3   -0.23    0.91
   4   7  -3   -0.24    0.61
   4   7  -3   -0.13    1.05
  -4  -7   3    0.11    0.99
  -4  -7   3   -0.85    1.22
   3   7  -3   15.80    2.97
   3   7  -3   16.57    2.39
   3   7  -3   13.76    2.90
  -3  -7   3   12.78    3.31
  -3  -7   3   23.54    3.60
  -3  -7   3   16.85    3.30
   2   7  -3   26.66    4.74
   2   7  -3   29.91    3.82
   2   7  -3   29.61    4.64
  -2  -7   3   39.41    5.40
  -2  -7   3   31.21    4.69
  -2  -7   3   33.58    4.86
  -2  -7   3   40.12    5.16
   1   7  -3   27.83    4.66
   1   7  -3   32.90    3.40
   1   7  -3   31.04    3.81
  -1  -7   3   27.63    4.27
  -1  -7   3   34.44    4.28
  -1  -7   3   35.40    4.86
  -1  -7   3   29.26    4.65
  -1  -7   3   29.57    4.67
   0   7  -3    5.47    1.74
   0   7  -3    4.11    1.07
   0   7  -3    3.67    1.21
   0  -7   3    5.49    1.50
   0  -7   3    6.70    1.44
   0  -7   3    6.31    1.91
   0  -7   3    5.36    1.78
   0  -7   3    7.88    1.94
  -1   7  -3    0.85    0.80
  -1   7  -3    0.45    0.73
  -1   7  -3    1.76    0.61
  -1   7  -3    1.88    1.29
   1  -7   3    1.97    0.73
   1  -7   3    4.43    1.47
   1  -7   3    0.15    0.85
   1  -7   3    2.99    1.35
   1  -7   3    1.13    0.82
  -2   7  -3    0.27    0.70
  -2   7  -3    0.65    0.74
  -2   7  -3    0.09    0.56
   2  -7   3    1.05    1.21
   2  -7   3    2.20    1.40
   2  -7   3    0.51    0.85
   2  -7   3    0.50    0.64
  -3   7  -3   19.49    3.33
  -3   7  -3   21.21    3.10
  -3   7  -3   23.86    3.08
  -3   7  -3   20.45    3.15
   3  -7   3   16.91    3.65
   3  -7   3   21.71    3.51
   3  -7   3   20.36    3.73
   3  -7   3   20.27    3.11
  -4   7  -3   25.36    4.17
  -4   7  -3   29.61    4.01
  -4   7  -3   27.01    3.64
   4  -7   3   24.19    4.58
   4  -7   3   29.97    4.07
   4  -7   3   29.72    4.39
   4  -7   3   31.78    4.92
  -5   7  -3    8.26    1.76
  -5   7  -3    6.94    1.80
  -5   7  -3    5.19    1.61
   5  -7   3    7.05    2.01
   5  -7   3    6.98    1.92
   5  -7   3    7.53    2.52
  -6   7  -3    1.95    1.04
  -6   7  -3    1.37    1.00
  -6   7  -3    1.28    1.18
   6  -7   3    3.64    2.07
   6  -7   3    1.72    1.21
   6  -7   3    1.16    1.30
  -7   7  -3   -0.01    0.93
  -7   7  -3    0.16    0.66
  -7   7  -3    0.77    1.30
   7  -7   3    1.07    1.79
   7  -7   3    0.73    1.92
   7  -7   3    0.51    1.04
   7  -7   3    0.55    0.93
   7   6  -3    9.20    2.37
   7   6  -3    8.56    2.27
   7   6  -3    9.17    1.76
  -7  -6   3    5.92    2.22
  -7  -6   3    8.00    2.98
   6   6  -3   15.07    3.04
   6   6  -3   17.24    3.08
   6   6  -3   17.05    2.48
  -6  -6   3   12.62    3.48
  -6  -6   3   12.71    2.91
   5   6  -3    5.06    1.59
   5   6  -3    6.19    1.27
   5   6  -3   10.12    2.09
  -5  -6   3    2.33    1.66
  -5  -6   3    6.31    1.86
   4   6  -3    6.09    1.30
   4   6  -3    3.56    1.42
   4   6  -3    3.31    1.39
  -4  -6   3    3.56    1.48
  -4  -6   3    4.58    1.75
  -4  -6   3    5.16    1.85
  -4  -6   3    5.92    1.73
   3   6  -3   11.82    1.87
   3   6  -3   10.76    2.33
   3   6  -3   11.55    2.29
  -3  -6   3    9.41    2.41
  -3  -6   3   10.99    2.33
  -3  -6   3    8.65    2.05
  -3  -6   3    9.82    2.34
   2   6  -3   24.75    3.83
   2   6  -3   25.78    3.25
   2   6  -3   23.66    3.93
  -2  -6   3   20.87    3.98
  -2  -6   3   23.89    3.81
  -2  -6   3   28.62    4.02
  -2  -6   3   35.62    3.96
   1   6  -3   70.38    7.39
   1   6  -3   79.88    8.53
   1   6  -3   89.98    7.47
   1   6  -3   74.85    9.04
   1   6  -3   69.58    8.53
  -1  -6   3   79.00    8.13
  -1  -6   3   67.63    8.52
  -1  -6   3   78.99    8.86
  -1  -6   3   82.72    8.54
  -1  -6   3   77.47    8.29
   0   6  -3   80.95    7.89
   0   6  -3   79.70    8.78
   0   6  -3   81.75    7.84
   0   6  -3   76.52    9.56
   0   6  -3   79.50    9.24
   0  -6   3   71.72    8.83
   0  -6   3   76.96    8.67
   0  -6   3   91.95    8.72
   0  -6   3   92.60    9.08
   0  -6   3   86.63    9.13
  -1   6  -3   -0.10    0.57
  -1   6  -3    0.17    0.31
  -1   6  -3    0.54    0.70
  -1   6  -3    0.48    0.58
  -1   6  -3   -0.05    0.29
   1  -6   3    0.31    0.55
   1  -6   3    0.89    0.88
   1  -6   3    0.93    0.83
   1  -6   3    0.00    0.86
   1  -6   3    0.35    0.41
  -2   6  -3   22.58    3.26
  -2   6  -3   21.62    2.78
  -2   6  -3   20.17    2.94
   2  -6   3   21.00    2.59
   2  -6   3   15.47    3.17
   2  -6   3   23.75    3.69
   2  -6   3   23.39    3.52
  -3   6  -3   29.43    3.56
  -3   6  -3   37.08    4.31
  -3   6  -3   30.81    3.83
   3  -6   3   31.57    4.42
   3  -6   3   34.56    4.86
   3  -6   3   35.03    4.25
   3  -6   3   27.63    4.67
  -4   6  -3   72.14    7.50
  -4   6  -3   59.29    6.65
  -4   6  -3   54.60    6.25
   4  -6   3   59.70    6.49
   4  -6   3   68.68    6.90
   4  -6   3   59.25    7.34
   4  -6   3   48.00    7.41
  -5   6  -3   83.58    9.55
  -5   6  -3   82.00    8.15
  -5   6  -3   83.50    8.62
   5  -6   3   91.92    8.65
   5  -6   3   84.74    8.39
   5  -6   3   68.90    9.03
   5  -6   3   52.56    9.05
  -6   6  -3   12.90    2.74
  -6   6  -3   16.17    2.59
  -6   6  -3   16.16    3.16
   6  -6   3   17.93    3.17
   6  -6   3   18.40    2.97
   6  -6   3   18.32    3.70
   6  -6   3   22.07    3.47
  -7   6  -3    0.67    0.74
  -7   6  -3    1.99    1.30
  -7   6  -3    3.18    1.50
   7  -6   3    2.52    1.93
   7  -6   3    1.05    1.62
   7  -6   3    2.75    1.53
   7  -6   3    0.94    0.88
  -8   6  -3    0.96    0.89
  -8   6  -3    2.40    1.48
   8  -6   3    0.52    1.73
   7   5  -3    6.46    1.97
   7   5  -3   14.02    2.85
  -7  -5   3   16.85    3.67
  -7  -5   3   16.08    3.11
   6   5  -3   51.56    5.17
   6   5  -3   50.44    6.05
   6   5  -3   48.47    6.32
  -6  -5   3   52.00    6.06
  -6  -5   3   42.41    7.11
   5   5  -3   55.59    5.91
   5   5  -3   47.96    6.13
   5   5  -3   50.10    4.96
  -5  -5   3   47.58    5.75
  -5  -5   3   45.88    6.87
  -5  -5   3   44.80    6.91
  -5  -5   3   43.51    5.65
   4   5  -3    0.08    0.52
   4   5  -3    1.21    0.84
   4   5  -3    0.53    0.49
  -4  -5   3   -0.17    0.75
  -4  -5   3    0.60    0.74
  -4  -5   3    0.69    0.91
  -4  -5   3   -0.59    0.70
   3   5  -3    6.41    1.55
   3   5  -3    3.61    0.96
   3   5  -3    4.33    1.31
  -3  -5   3    3.79    1.48
  -3  -5   3    5.25    1.57
  -3  -5   3    7.74    1.36
  -3  -5   3    4.32    1.29
  -3  -5   3    4.22    1.27
   2   5  -3   28.45    3.27
   2   5  -3   30.58    4.06
   2   5  -3   32.69    3.87
   2   5  -3   32.38    3.94
  -2  -5   3   37.86    4.22
  -2  -5   3   25.49    3.96
  -2  -5   3   27.13    4.29
  -2  -5   3   33.18    3.09
  -2  -5   3   41.61    4.03
  -2  -5   3   30.18    3.09
  -2  -5   3   24.77    3.50
   1   5  -3  139.49   12.55
   1   5  -3  114.69   14.03
   1   5  -3  138.46   12.23
   1   5  -3  133.48   14.13
   1   5  -3  144.56   14.98
  -1  -5   3  115.40   13.21
  -1  -5   3  128.12   14.25
  -1  -5   3  133.43   14.35
  -1  -5   3  156.49   13.57
  -1  -5   3  130.04   13.72
   0   5  -3  511.27   49.41
   0   5  -3  467.52   46.86
   0   5  -3  486.42   42.25
   0   5  -3  443.92   40.47
   0   5  -3  422.09   49.09
   0  -5   3  414.94   47.06
   0  -5   3  499.52   47.00
   0  -5   3  431.77   43.79
   0  -5   3  469.48   45.16
   0  -5   3  407.27   43.75
  -1   5  -3   81.95    8.26
  -1   5  -3   91.89    8.22
  -1   5  -3   94.05    9.68
  -1   5  -3   81.96    8.90
   1  -5   3   89.89    8.98
   1  -5   3   85.40    9.17
   1  -5   3   76.86    8.81
   1  -5   3   76.42    9.16
   1  -5   3   87.11    8.95
  -2   5  -3    3.37    0.93
  -2   5  -3    2.66    0.77
  -2   5  -3    3.75    0.67
  -2   5  -3    3.39    1.02
   2  -5   3    2.40    1.02
   2  -5   3    2.01    0.86
   2  -5   3    3.74    0.67
   2  -5   3    2.88    1.24
   2  -5   3    2.93    1.22
  -3   5  -3    4.92    1.23
  -3   5  -3    3.23    1.09
  -3   5  -3    4.09    0.99
   3  -5   3    3.60    1.55
   3  -5   3    4.34    1.20
   3  -5   3    5.66    1.39
   3  -5   3    2.79    1.31
  -4   5  -3   73.52    8.20
  -4   5  -3   84.00    9.24
  -4   5  -3   72.98    7.77
   4  -5   3   76.71    8.18
   4  -5   3   79.29    8.81
   4  -5   3   86.20    8.11
   4  -5   3   77.40    8.72
  -5   5  -3  157.20   12.95
  -5   5  -3  141.18   13.52
  -5   5  -3  111.00   14.92
   5  -5   3  148.65   14.23
   5  -5   3  115.14   12.90
   5  -5   3  119.36   13.22
   5  -5   3  123.67   13.89
   5  -5   3  147.14   14.29
  -6   5  -3   87.01    9.19
  -6   5  -3   98.61    9.89
  -6   5  -3   92.50   10.95
   6  -5   3   82.22   10.16
   6  -5   3  101.30    9.83
   6  -5   3   84.63   10.24
   6  -5   3   99.01   10.43
   6  -5   3   93.79    9.53
  -7   5  -3    4.15    1.57
  -7   5  -3    1.82    1.31
  -7   5  -3    1.85    0.85
   7  -5   3    4.60    1.97
   7  -5   3    1.04    0.93
   7  -5   3    2.06    1.28
   7  -5   3    2.24    1.67
  -8   5  -3    1.84    1.38
  -8   5  -3    1.68    0.98
   8  -5   3    2.44    2.14
   8  -5   3    0.05    1.31
   8  -5   3    0.11    0.77
   8   4  -3    3.14    1.47
   8   4  -3    3.06    1.39
  -8  -4   3    3.16    1.77
  -8  -4   3    4.26    1.74
   7   4  -3   43.25    5.27
   7   4  -3   28.62    5.00
  -7  -4   3   37.93    5.33
  -7  -4   3   52.42    6.95
   6   4  -3   83.47    8.23
   6   4  -3   93.66   10.22
   6   4  -3  101.04    9.78
  -6  -4   3   68.59   10.06
  -6  -4   3   82.05    9.25
   5   4  -3   18.79    2.44
   5   4  -3   19.44    3.09
   5   4  -3   17.07    2.87
  -5  -4   3   18.98    3.07
  -5  -4   3   13.75    2.64
  -5  -4   3   23.01    3.72
  -5  -4   3   22.36    3.75
   4   4  -3    0.24    0.53
   4   4  -3   -0.13    0.36
   4   4  -3    0.38    0.62
  -4  -4   3    0.42    0.68
  -4  -4   3    0.50    0.65
  -4  -4   3    0.26    0.22
  -4  -4   3    0.50    0.74
  -4  -4   3    0.81    0.63
  -4  -4   3    0.40    0.51
   3   4  -3   28.36    2.76
   3   4  -3   22.86    3.23
   3   4  -3   28.52    3.20
  -3  -4   3   28.11    3.85
  -3  -4   3   28.33    3.85
  -3  -4   3   18.94    3.20
  -3  -4   3   25.75    2.54
  -3  -4   3   21.26    2.93
  -3  -4   3   24.66    3.41
   2   4  -3   83.83    8.12
   2   4  -3   78.58    8.55
   2   4  -3   72.51    6.99
   2   4  -3   84.68    8.26
  -2  -4   3   72.23    7.85
  -2  -4   3   71.23    7.74
  -2  -4   3   87.10    7.83
  -2  -4   3   68.19    7.17
  -2  -4   3   75.43    8.33
  -2  -4   3   67.83    7.15
  -2  -4   3   71.11    8.29
   1   4  -3  469.44   52.64
   1   4  -3  456.07   49.93
   1   4  -3  515.63   48.18
   1   4  -3  512.75   50.43
   1   4  -3  527.26   43.36
   1   4  -3  474.57   45.25
   1   4  -3  510.79   52.79
  -1  -4   3  498.45   48.24
  -1  -4   3  473.76   50.50
  -1  -4   3  478.30   50.55
  -1  -4   3  479.22   46.89
   0   4  -3  536.31   55.89
   0   4  -3  573.69   56.25
   0   4  -3  544.59   50.68
   0   4  -3  548.42   53.87
   0   4  -3  524.02   48.48
   0   4  -3  556.59   58.95
   0  -4   3  522.24   56.29
   0  -4   3  556.61   53.98
   0  -4   3  528.40   52.38
   0  -4   3  543.29   52.45
   0  -4   3  597.16   56.44
  -1   4  -3   85.79    8.72
  -1   4  -3   80.09    8.70
  -1   4  -3   84.82    7.89
  -1   4  -3   73.04    9.28
  -1   4  -3   86.23    8.03
   1  -4   3   79.64    8.50
   1  -4   3   87.18    8.87
   1  -4   3   79.76    8.51
   1  -4   3   87.05    8.81
   1  -4   3   84.54    8.65
  -2   4  -3    3.20    0.96
  -2   4  -3    4.30    0.89
  -2   4  -3    2.26    0.97
   2  -4   3    4.37    1.05
   2  -4   3    2.63    1.09
   2  -4   3    3.18    0.94
   2  -4   3    3.18    1.24
  -3   4  -3    0.81    0.66
  -3   4  -3    1.59    0.70
  -3   4  -3    2.36    0.81
  -3   4  -3    1.53    0.53
   3  -4   3   -0.27    0.65
   3  -4   3   -0.49    0.56
   3  -4   3    0.51    0.54
   3  -4   3    0.49    0.75
  -4   4  -3   44.48    4.23
  -4   4  -3   42.09    4.56
  -4   4  -3   42.23    5.09
   4  -4   3   30.96    4.21
   4  -4   3   42.34    4.88
   4  -4   3   40.84    4.97
   4  -4   3   36.82    4.67
   4  -4   3   41.15    5.47
  -5   4  -3  168.83   16.31
  -5   4  -3  161.95   15.57
  -5   4  -3  141.74   18.22
   5  -4   3  158.93   15.80
   5  -4   3  159.75   16.71
   5  -4   3  181.03   16.99
   5  -4   3  168.69   16.00
  -6   4  -3  126.94   12.83
  -6   4  -3  119.40   14.37
  -6   4  -3  141.81   12.22
   6  -4   3  124.99   13.25
   6  -4   3  132.39   13.61
   6  -4   3  117.90   13.18
   6  -4   3  112.94   12.58
   6  -4   3  115.48   12.37
  -7   4  -3    1.57    0.83
  -7   4  -3    1.28    1.13
   7  -4   3    2.11    1.20
   7  -4   3    2.70    1.60
   7  -4   3    3.34    1.73
   7  -4   3    3.77    1.18
  -8   4  -3    0.06    0.95
  -8   4  -3    0.70    0.73
   8  -4   3   -1.57    1.06
   8  -4   3   -0.47    1.32
   8  -4   3   -0.27    0.72
   9   3  -3    1.29    1.15
   8   3  -3    2.05    1.13
   8   3  -3    3.99    1.51
  -8  -3   3    3.31    2.01
   7   3  -3   61.93    6.82
   7   3  -3   51.33    7.01
  -7  -3   3   62.80    7.52
   6   3  -3  241.98   20.86
   6   3  -3  155.24   21.64
   6   3  -3  201.97   17.85
  -6  -3   3  229.18   21.63
  -6  -3   3  159.92   21.73
  -6  -3   3  231.44   21.81
   5   3  -3   89.97    9.37
   5   3  -3   77.78    9.76
   5   3  -3   83.64    8.03
  -5  -3   3   97.32    8.50
  -5  -3   3   87.16    9.89
  -5  -3   3   67.17    9.71
  -5  -3   3   90.59    9.48
   4   3  -3   10.95    1.85
   4   3  -3    9.72    1.45
   4   3  -3    7.38    1.32
   4   3  -3   11.98    1.94
   4   3  -3    8.44    1.24
  -4  -3   3    7.35    1.88
  -4  -3   3    7.83    1.48
  -4  -3   3   11.14    2.18
  -4  -3   3    8.50    1.30
   3   3  -3    0.08    0.44
   3   3  -3    0.47    0.51
   3   3  -3    0.25    0.33
   3   3  -3    0.17    0.49
  -3  -3   3    0.22    0.34
  -3  -3   3    0.35    0.46
  -3  -3   3    0.14    0.31
  -3  -3   3    0.34    0.55
  -3  -3   3   -0.58    0.44
  -3  -3   3    0.02    0.31
   2   3  -3    6.89    1.26
   2   3  -3    5.62    1.09
   2   3  -3    5.18    1.13
   2   3  -3    3.69    0.81
  -2  -3   3    4.82    1.07
  -2  -3   3    7.88    1.41
  -2  -3   3    5.59    0.84
  -2  -3   3    3.75    1.02
  -2  -3   3    5.45    1.18
  -2  -3   3    5.76    0.88
   1   3  -3  622.72   64.80
   1   3  -3  611.31   67.70
   1   3  -3  653.72   55.65
   1   3  -3  676.69   64.18
   1   3  -3  581.68   61.76
  -1  -3   3  662.98   61.88
  -1  -3   3  603.49   64.87
  -1  -3   3  589.47   64.83
  -1  -3   3  695.60   60.16
   0   3  -3  568.72   59.39
   0   3  -3  572.10   56.82
   0   3  -3  579.99   53.56
   0   3  -3  584.87   58.97
   0   3  -3  635.35   62.30
   0   3  -3  585.51   51.22
   0  -3   3  546.35   56.86
   0  -3   3  582.11   59.49
   0  -3   3  568.10   55.22
   0  -3   3  575.15   59.44
   0  -3   3  585.41   55.32
  -1   3  -3  131.05   14.02
  -1   3  -3  147.43   15.32
  -1   3  -3  136.70   13.11
  -1   3  -3  138.57   12.69
   1  -3   3  137.20   14.13
   1  -3   3  148.76   13.08
   1  -3   3  127.51   13.59
   1  -3   3  138.26   14.32
   1  -3   3  145.83   13.79
   1  -3   3  142.05   14.37
  -2   3  -3    4.97    1.18
  -2   3  -3    6.43    1.28
  -2   3  -3    6.41    1.03
   2  -3   3    4.86    0.62
   2  -3   3    4.13    1.08
   2  -3   3    4.90    1.01
   2  -3   3    7.33    1.49
   2  -3   3    4.67    1.22
  -3   3  -3    4.68    1.25
  -3   3  -3    7.01    1.49
  -3   3  -3    3.87    0.92
  -3   3  -3    5.91    0.78
   3  -3   3    4.63    0.76
   3  -3   3    5.65    1.37
   3  -3   3    4.16    1.24
   3  -3   3    5.64    1.03
   3  -3   3    5.23    1.49
   3  -3   3    5.15    1.12
  -4   3  -3   11.19    1.71
  -4   3  -3   13.68    1.36
  -4   3  -3    9.38    2.10
  -4   3  -3   15.10    1.94
  -4   3  -3    8.36    2.05
   4  -3   3   11.21    2.22
   4  -3   3   15.21    1.88
   4  -3   3   14.41    2.25
   4  -3   3   13.46    2.59
   4  -3   3   11.32    2.15
   4  -3   3   10.13    1.65
  -5   3  -3   69.50    7.81
  -5   3  -3   82.60    9.53
  -5   3  -3   84.63    8.69
   5  -3   3   91.03    8.08
   5  -3   3   84.29    8.50
   5  -3   3   72.84    8.56
   5  -3   3   97.93    8.94
   5  -3   3   74.26    8.55
   5  -3   3   70.76    8.76
  -6   3  -3   20.45    2.69
  -6   3  -3   22.42    3.63
   6  -3   3   22.90    3.78
   6  -3   3   23.82    3.41
   6  -3   3   25.28    3.86
   6  -3   3   19.13    2.84
   6  -3   3   13.14    2.88
  -7   3  -3    4.65    1.30
  -7   3  -3    9.07    2.37
   7  -3   3    7.17    2.14
   7  -3   3    7.61    2.24
   7  -3   3    7.69    1.66
   7  -3   3    6.51    2.10
  -8   3  -3    3.08    1.57
  -8   3  -3    2.96    1.03
   8  -3   3    2.90    1.72
   8  -3   3    3.13    1.99
   8  -3   3    2.29    1.17
   9   2  -3    0.42    0.99
   9   2  -3    0.07    0.81
  -9  -2   3    1.62    1.57
   8   2  -3    0.36    0.67
   8   2  -3    1.71    0.92
  -8  -2   3    2.87    1.64
   7   2  -3    1.22    0.82
   7   2  -3    2.33    0.90
   7   2  -3   -0.09    0.53
  -7  -2   3    1.87    0.88
  -7  -2   3    0.22    0.78
  -7  -2   3    1.64    1.35
   6   2  -3   35.70    4.75
   6   2  -3   39.40    4.06
   6   2  -3   40.65    4.60
  -6  -2   3   42.08    5.10
  -6  -2   3   33.53    5.41
  -6  -2   3   36.59    4.21
   5   2  -3  120.42   13.15
   5   2  -3  135.34   12.54
   5   2  -3  117.03   10.79
  -5  -2   3  106.07   12.30
  -5  -2   3  113.82   11.59
  -5  -2   3  111.87   13.02
  -5  -2   3  113.78   13.08
  -5  -2   3  124.03   13.00
   4   2  -3   23.57    2.95
   4   2  -3   23.21    2.46
   4   2  -3   20.71    2.78
   4   2  -3   24.64    3.40
   4   2  -3   22.58    2.67
  -4  -2   3   22.65    2.76
  -4  -2   3   21.38    2.62
  -4  -2   3   28.95    3.32
  -4  -2   3   23.14    3.40
   3   2  -3   22.76    2.36
   3   2  -3   18.50    2.97
   3   2  -3   24.85    2.51
   3   2  -3   21.53    2.70
   3   2  -3   23.87    2.81
  -3  -2   3   21.74    2.57
  -3  -2   3   23.01    2.55
  -3  -2   3   21.12    2.88
  -3  -2   3   23.85    2.99
   2   2  -3    3.17    0.81
   2   2  -3    3.31    0.79
  -2  -2   3    4.80    1.00
  -2  -2   3    2.69    0.70
  -2  -2   3    2.53    0.64
  -2  -2   3    5.14    0.66
  -2  -2   3    3.41    0.92
   1   2  -3    6.96    1.06
   1   2  -3    6.35    1.03
  -1  -2   3    6.22    1.08
  -1  -2   3    7.05    1.09
  -1  -2   3    7.18    1.10
  -1  -2   3    5.92    1.06
   0   2  -3   82.27    7.49
   0   2  -3   73.19    8.41
   0   2  -3   71.63    7.72
   0   2  -3   76.00    7.96
   0  -2   3   78.42    7.98
   0  -2   3   79.78    7.99
   0  -2   3   71.21    7.76
   0  -2   3   80.00    7.61
   0  -2   3   73.19    7.22
   0  -2   3   74.26    7.48
  -1   2  -3   48.40    4.90
  -1   2  -3   50.49    5.28
  -1   2  -3   54.96    5.82
  -1   2  -3   53.82    5.03
   1  -2   3   51.25    5.02
   1  -2   3   50.84    5.34
   1  -2   3   43.27    5.01
   1  -2   3   49.30    5.32
   1  -2   3   51.23    5.24
   1  -2   3   49.44    5.29
   1  -2   3   49.69    5.28
  -2   2  -3   57.44    6.59
  -2   2  -3   65.59    5.56
  -2   2  -3   54.16    5.99
  -2   2  -3   53.21    5.62
   2  -2   3   56.95    6.00
   2  -2   3   57.06    5.84
   2  -2   3   55.80    6.01
   2  -2   3   54.39    6.03
   2  -2   3   55.79    6.05
   2  -2   3   57.15    5.70
   2  -2   3   53.40    5.58
  -3   2  -3    5.92    1.05
  -3   2  -3    6.75    1.32
  -3   2  -3    5.33    0.85
  -3   2  -3    5.59    1.43
  -3   2  -3    2.65    0.77
   3  -2   3    7.00    1.16
   3  -2   3    6.43    1.30
   3  -2   3    5.95    0.85
   3  -2   3    6.68    1.30
   3  -2   3    5.05    1.38
   3  -2   3    8.79    1.65
   3  -2   3    6.24    0.92
  -4   2  -3   51.29    4.37
  -4   2  -3   45.95    5.02
  -4   2  -3   45.80    4.86
  -4   2  -3   30.01    5.13
  -4   2  -3   44.12    4.64
   4  -2   3   35.24    4.74
   4  -2   3   45.54    4.98
   4  -2   3   42.00    5.24
   4  -2   3   39.81    4.68
   4  -2   3   37.63    4.74
  -5   2  -3   35.41    5.12
  -5   2  -3   46.93    5.83
  -5   2  -3   49.47    4.63
  -5   2  -3   41.81    5.01
   5  -2   3   47.48    5.43
   5  -2   3   46.62    5.12
   5  -2   3   46.01    4.94
   5  -2   3   48.43    5.24
   5  -2   3   40.75    5.57
   5  -2   3   38.82    5.12
  -6   2  -3    9.87    2.11
  -6   2  -3   11.53    1.76
  -6   2  -3   11.73    2.56
   6  -2   3    7.72    2.27
   6  -2   3   10.03    2.33
   6  -2   3    7.55    2.03
   6  -2   3   12.65    1.94
  -7   2  -3   22.42    3.96
  -7   2  -3   24.74    2.59
   7  -2   3   17.98    3.35
   7  -2   3   18.23    2.96
   7  -2   3   14.65    3.22
  -8   2  -3    6.77    2.29
   8  -2   3    9.34    2.54
   8  -2   3    5.72    2.05
   8  -2   3    6.46    1.75
   9   1  -3    5.09    1.69
   9   1  -3    5.12    1.66
  -9  -1   3    5.12    2.21
   8   1  -3    0.84    0.97
   8   1  -3    1.66    0.99
  -8  -1   3    1.48    1.02
  -8  -1   3    0.70    1.14
   7   1  -3    2.97    1.01
   7   1  -3    1.45    0.75
   7   1  -3    0.92    0.71
  -7  -1   3    2.77    1.20
  -7  -1   3    3.06    1.13
  -7  -1   3    2.03    1.28
   6   1  -3    2.51    0.90
   6   1  -3    2.94    0.78
   6   1  -3    1.82    0.83
  -6  -1   3    4.32    1.05
  -6  -1   3    3.97    1.30
  -6  -1   3    0.19    0.75
  -6  -1   3    2.17    0.89
   5   1  -3   82.83    8.92
   5   1  -3   78.36    7.85
   5   1  -3   76.01    8.75
   5   1  -3   82.20    9.37
  -5  -1   3   78.61    8.47
  -5  -1   3   79.56    9.36
  -5  -1   3   93.80    9.29
  -5  -1   3   93.26    9.36
   4   1  -3  110.03   11.99
   4   1  -3   91.89   11.15
   4   1  -3  101.25   11.65
   4   1  -3  123.47   11.46
   4   1  -3  108.94    9.89
  -4  -1   3  114.45   10.82
  -4  -1   3  115.33   11.76
   3   1  -3   88.32    9.56
   3   1  -3  100.32    9.82
   3   1  -3   87.13    8.48
   3   1  -3  109.78   10.11
  -3  -1   3   85.68    9.26
  -3  -1   3   94.12    8.69
  -3  -1   3  102.61   10.15
  -3  -1   3   85.71   10.04
   2   1  -3    6.90    1.24
   2   1  -3    9.61    1.28
   2   1  -3    7.27    0.89
  -2  -1   3    7.14    1.15
  -2  -1   3    8.02    1.34
  -1  -1   3   30.09    3.01
  -1  -1   3   27.12    2.83
   0   1  -3   22.39    2.57
   0   1  -3   25.08    2.57
   0   1  -3   26.41    2.62
   0   1  -3   24.18    2.96
   0  -1   3   24.20    2.61
   0  -1   3   22.67    2.69
   0  -1   3   25.75    2.63
   0  -1   3   23.11    2.56
   0  -1   3   22.03    2.59
   0  -1   3   25.88    2.48
  -1   1  -3   48.68    4.93
  -1   1  -3   59.53    6.07
  -1   1  -3   56.69    5.31
  -1   1  -3   47.84    5.43
   1  -1   3   54.12    5.46
   1  -1   3   50.07    5.14
   1  -1   3   54.40    5.31
   1  -1   3   48.78    5.56
   1  -1   3   48.90    5.48
   1  -1   3   50.79    4.95
   1  -1   3   53.19    5.33
  -2   1  -3   78.39    8.44
  -2   1  -3   70.35    7.78
  -2   1  -3   73.51    7.48
  -2   1  -3   67.60    7.00
  -2   1  -3   68.56    7.66
   2  -1   3   76.59    7.70
   2  -1   3   77.94    7.28
   2  -1   3   66.61    7.38
   2  -1   3   69.94    7.37
   2  -1   3   86.70    7.77
   2  -1   3   67.61    7.82
  -3   1  -3   54.37    4.80
  -3   1  -3   37.80    4.41
  -3   1  -3   31.37    3.93
  -3   1  -3   36.11    4.99
  -3   1  -3   37.62    4.43
   3  -1   3   36.12    4.36
   3  -1   3   49.38    4.39
   3  -1   3   39.89    4.57
   3  -1   3   50.48    4.71
   3  -1   3   35.63    4.37
   3  -1   3   35.70    4.61
   3  -1   3   40.12    4.25
  -4   1  -3    4.89    1.16
  -4   1  -3    3.11    1.26
  -4   1  -3    2.71    0.73
  -4   1  -3    4.81    1.09
  -4   1  -3    2.06    0.94
   4  -1   3    3.05    0.88
   4  -1   3    4.27    1.30
   4  -1   3    2.95    1.04
   4  -1   3    4.75    1.18
   4  -1   3    2.34    0.91
   4  -1   3    4.45    0.86
  -5   1  -3    0.86    0.49
  -5   1  -3    1.75    1.01
  -5   1  -3    3.66    1.04
  -5   1  -3    1.91    1.27
   5  -1   3    1.45    0.91
   5  -1   3    1.19    0.88
   5  -1   3    0.61    0.50
   5  -1   3    1.41    0.93
   5  -1   3    2.20    1.14
   5  -1   3    0.36    0.57
  -6   1  -3   23.07    4.08
  -6   1  -3   17.24    3.46
  -6   1  -3   17.83    3.24
  -6   1  -3   22.93    2.55
   6  -1   3   22.73    3.59
   6  -1   3   15.56    3.29
   6  -1   3   28.72    2.99
   6  -1   3   20.58    3.49
   6  -1   3   22.83    3.41
  -7   1  -3    8.37    2.53
   7  -1   3   16.01    2.47
   7  -1   3    9.30    2.23
   7  -1   3    8.75    1.79
   7  -1   3    5.00    1.85
  -8   1  -3   15.99    3.68
   8  -1   3   22.26    3.80
   8  -1   3   18.62    3.43
   8  -1   3   17.55    3.32
   9   0  -3   19.63    3.62
   9   0  -3   18.81    3.32
  -9   0   3   20.15    3.48
  -9   0   3   25.56    4.35
   8   0  -3    8.26    1.96
   8   0  -3    9.40    2.03
   8   0  -3    5.89    1.67
  -8   0   3    8.41    2.18
  -8   0   3    9.39    2.07
  -8   0   3    9.05    2.47
   7   0  -3    1.11    0.80
   7   0  -3    0.95    0.97
   7   0  -3    0.00    0.45
   7   0  -3    1.42    0.88
  -7   0   3    0.59    0.82
  -7   0   3    0.29    0.71
  -7   0   3    0.54    0.89
  -7   0   3    0.13    0.62
   6   0  -3    8.80    1.26
   6   0  -3    5.76    1.46
   6   0  -3    8.98    1.71
   6   0  -3    6.61    1.52
  -6   0   3   11.09    2.04
  -6   0   3    8.32    1.79
  -6   0   3    4.70    1.57
  -6   0   3   11.74    1.64
   5   0  -3   29.07    4.12
   5   0  -3   34.03    4.02
   5   0  -3   34.83    4.42
   5   0  -3   42.03    3.63
   5   0  -3   37.30    4.43
   5   0  -3   38.80    4.20
  -5   0   3   39.38    4.59
  -5   0   3   38.78    4.54
  -5   0   3   35.76    4.24
   4   0  -3  268.72   30.26
   4   0  -3  268.23   26.91
   4   0  -3  264.40   28.32
   4   0  -3  294.12   28.70
   4   0  -3  296.17   29.17
  -4   0   3  231.65   29.10
  -4   0   3  291.68   25.51
  -4   0   3  306.05   27.10
  -4   0   3  309.66   27.88
   3   0  -3    7.46    1.14
   3   0  -3    8.19    1.22
   3   0  -3    6.35    1.36
  -3   0   3    8.61    1.44
  -3   0   3    7.81    0.84
  -3   0   3    9.02    1.50
   2   0  -3    2.05    0.64
   2   0  -3    2.05    0.51
  -2   0   3    2.49    0.43
  -2   0   3    2.47    0.50
  -2   0   3    2.40    0.71
   1   0  -3   15.65    1.65
   1   0  -3   19.29    1.89
   1   0  -3   16.00    1.73
  -1   0   3   10.26    1.80
  -1   0   3   16.59    1.72
   0   0  -3   65.58    6.89
   0   0  -3   66.32    6.39
   0   0  -3   60.30    6.97
   0   0   3   74.72    7.08
   0   0   3   62.34    6.43
   0   0   3   69.57    7.03
   0   0   3   60.53    6.40
   0   0   3   64.04    6.34
   0   0   3   70.97    6.32
  -1   0  -3  585.14   61.21
  -1   0  -3  630.07   61.17
  -1   0  -3  593.74   58.07
  -1   0  -3  605.18   56.70
  -1   0  -3  536.42   60.49
   1   0   3  629.22   56.63
   1   0   3  540.34   61.24
   1   0   3  574.12   54.28
   1   0   3  673.65   59.85
  -2   0  -3  241.79   24.60
  -2   0  -3  276.01   23.72
  -2   0  -3  241.15   23.72
  -2   0  -3  221.74   23.25
  -2   0  -3  240.21   26.05
  -2   0  -3  253.59   25.64
  -2   0  -3  257.77   27.49
   2   0   3  272.97   26.19
   2   0   3  260.26   24.08
   2   0   3  244.44   23.25
   2   0   3  244.89   25.45
  -3   0  -3    0.05    0.39
  -3   0  -3    0.50    0.76
  -3   0  -3   -0.60    0.26
  -3   0  -3    0.65    0.28
  -3   0  -3   -0.06    0.29
  -3   0  -3    0.89    0.57
   3   0   3    0.10    0.65
   3   0   3   -0.24    0.47
   3   0   3    0.38    0.38
   3   0   3    0.28    0.64
   3   0   3    0.24    0.26
   3   0   3   -0.63    0.35
  -4   0  -3    0.18    0.64
  -4   0  -3    1.18    1.06
  -4   0  -3    1.77    0.88
  -4   0  -3   -0.28    0.37
  -4   0  -3    1.54    0.54
   4   0   3    0.18    0.40
   4   0   3    1.80    0.93
   4   0   3    0.58    0.42
   4   0   3    0.57    0.79
   4   0   3    0.35    0.53
   4   0   3   -0.49    0.61
  -5   0  -3    5.57    1.76
  -5   0  -3    7.11    1.61
  -5   0  -3    3.44    1.44
  -5   0  -3    6.69    1.11
   5   0   3    5.74    1.68
   5   0   3    6.22    1.38
   5   0   3    4.52    1.36
   5   0   3    4.89    1.15
   5   0   3    6.78    1.68
  -6   0  -3   52.10    5.62
  -6   0  -3   43.55    5.22
  -6   0  -3   25.82    5.53
   6   0   3   46.03    5.61
   6   0   3   48.74    5.00
   6   0   3   39.13    4.96
   6   0   3   34.45    4.54
  -7   0  -3   50.07    7.75
  -7   0  -3   47.16    7.19
   7   0   3   54.07    6.56
   7   0   3   47.63    6.74
   7   0   3   60.43    6.17
   7   0   3   46.71    6.55
  -8   0  -3   16.18    3.73
   8   0   3   19.62    3.72
   8   0   3   19.17    3.54
   8   0   3   15.89    3.18
  10  -1  -3   16.43    3.26
  10  -1  -3    9.31    2.40
 -10   1   3   11.35    2.59
 -10   1   3    9.47    2.70
   9  -1  -3   13.97    3.17
   9  -1  -3   19.79    3.27
  -9   1   3   16.65    3.45
  -9   1   3   20.70    3.43
   8  -1  -3    2.79    1.32
   8  -1  -3    2.74    1.17
  -8   1   3    2.62    1.43
  -8   1   3    4.84    1.60
  -8   1   3    3.16    1.42
   7  -1  -3    4.82    1.34
   7  -1  -3    6.34    1.51
  -7   1   3    3.89    1.36
  -7   1   3    3.92    1.10
  -7   1   3    6.15    1.69
  -7   1   3    6.33    1.61
   6  -1  -3   24.43    3.49
   6  -1  -3   22.84    2.69
   6  -1  -3   27.94    3.38
  -6   1   3   34.66    4.13
  -6   1   3   24.33    3.82
  -6   1   3   28.65    3.33
  -6   1   3   34.23    3.80
   5  -1  -3   70.87    6.50
   5  -1  -3   72.40    7.24
   5  -1  -3   60.18    7.52
  -5   1   3   80.28    7.99
  -5   1   3   75.56    7.54
  -5   1   3   77.81    6.53
  -5   1   3   61.03    7.79
   4  -1  -3  449.28   43.64
   4  -1  -3  433.59   46.54
  -4   1   3  424.29   47.22
  -4   1   3  511.63   43.90
  -4   1   3  482.26   45.11
   3  -1  -3  232.12   23.99
   3  -1  -3  252.88   25.82
   3  -1  -3  242.27   23.91
   3  -1  -3  244.47   25.55
  -3   1   3  247.05   24.78
  -3   1   3  254.13   24.21
  -3   1   3  259.96   26.94
  -3   1   3  271.81   26.00
   2  -1  -3    4.30    0.85
   2  -1  -3    6.98    1.22
   2  -1  -3    5.46    0.77
   2  -1  -3    7.34    1.06
   2  -1  -3    5.55    0.75
  -2   1   3    6.53    1.18
  -2   1   3    5.51    0.83
  -2   1   3    6.79    0.71
  -2   1   3    5.85    1.00
   1  -1  -3   95.34    8.81
   1  -1  -3   86.03    8.47
   1  -1  -3   86.15    9.60
   1  -1  -3   86.56    8.94
  -1   1   3   80.27    8.82
  -1   1   3   99.39    8.46
  -1   1   3   91.01    8.91
  -1   1   3   97.58    9.03
   0  -1  -3   21.74    2.53
   0  -1  -3   26.92    2.83
   0  -1  -3   20.40    2.86
   0  -1  -3   24.15    2.46
   0  -1  -3   25.60    2.51
   0   1   3   24.41    3.01
   0   1   3   24.01    2.68
   0   1   3   28.19    2.75
   0   1   3   31.20    2.64
   0   1   3   23.56    2.45
  -1  -1  -3  522.17   47.80
  -1  -1  -3  532.18   51.81
  -1  -1  -3  543.29   51.11
  -1  -1  -3  440.62   47.60
  -1  -1  -3  549.99   48.91
  -1  -1  -3  499.25   51.74
   1   1   3  473.24   45.81
   1   1   3  480.37   47.69
   1   1   3  548.46   50.56
   1   1   3  445.24   47.55
  -2  -1  -3  538.51   52.67
  -2  -1  -3  539.91   52.55
  -2  -1  -3  558.35   49.71
  -2  -1  -3  456.68   48.25
  -2  -1  -3  530.80   51.85
   2   1   3  477.81   48.44
   2   1   3  495.45   51.31
   2   1   3  534.40   46.60
   2   1   3  456.34   52.59
  -3  -1  -3   67.33    5.71
  -3  -1  -3   50.49    5.81
  -3  -1  -3   62.46    6.89
  -3  -1  -3   66.17    6.48
  -3  -1  -3   67.74    6.17
  -3  -1  -3   72.40    6.90
   3   1   3   47.80    6.16
   3   1   3   49.53    5.98
   3   1   3   55.56    6.08
   3   1   3   62.06    6.61
   3   1   3   55.50    6.89
  -4  -1  -3    8.93    1.62
  -4  -1  -3   11.94    1.56
  -4  -1  -3    7.64    1.85
  -4  -1  -3   10.51    2.11
  -4  -1  -3    9.81    1.28
  -4  -1  -3    8.33    2.25
   4   1   3    3.97    1.35
   4   1   3    5.91    1.45
   4   1   3    7.41    1.82
   4   1   3    7.86    1.69
   4   1   3   13.38    1.61
  -5  -1  -3    2.35    1.17
  -5  -1  -3    2.43    0.80
  -5  -1  -3    3.25    1.59
  -5  -1  -3    2.04    1.15
   5   1   3    1.93    0.89
   5   1   3    3.76    1.22
   5   1   3    0.73    0.64
   5   1   3    1.08    1.07
   5   1   3    3.25    1.11
  -6  -1  -3   14.69    3.50
  -6  -1  -3    8.94    2.56
  -6  -1  -3   18.65    3.43
   6   1   3   13.33    2.58
   6   1   3   17.91    2.84
   6   1   3   20.89    2.66
   6   1   3   17.93    3.24
  -7  -1  -3   65.05    7.24
  -7  -1  -3   36.32    7.57
   7   1   3   54.82    6.86
   7   1   3   50.30    6.31
   7   1   3   59.29    6.77
   8   1   3   11.97    3.09
   8   1   3   12.92    2.92
  10  -2  -3   12.47    3.04
  10  -2  -3   15.67    2.94
 -10   2   3    9.48    2.71
   9  -2  -3   34.03    4.79
   9  -2  -3   28.35    4.62
  -9   2   3   39.31    5.24
  -9   2   3   29.54    4.88
   8  -2  -3    2.68    1.06
   8  -2  -3    2.78    1.35
  -8   2   3    2.10    1.26
  -8   2   3    2.44    1.03
  -8   2   3    3.10    1.42
  -8   2   3    3.73    1.54
   7  -2  -3   17.94    2.69
   7  -2  -3   13.90    2.61
  -7   2   3   17.56    2.98
  -7   2   3   12.43    2.72
  -7   2   3   14.51    2.72
  -7   2   3   20.23    2.66
   6  -2  -3   24.83    3.17
   6  -2  -3   17.79    2.85
   6  -2  -3   23.90    2.15
  -6   2   3   20.03    3.15
  -6   2   3   17.08    2.58
  -6   2   3   22.50    3.37
   5  -2  -3   77.79    7.17
   5  -2  -3   66.73    7.97
   5  -2  -3   74.40    8.43
   5  -2  -3   84.40    8.07
  -5   2   3   89.44    8.80
  -5   2   3   76.68    8.74
  -5   2   3   90.08    8.47
   4  -2  -3  111.04   10.65
   4  -2  -3  100.86    9.76
   4  -2  -3   96.80    9.63
   4  -2  -3   96.03   10.04
  -4   2   3   87.44    9.88
  -4   2   3   84.27   10.65
  -4   2   3  103.96   10.50
  -4   2   3  106.13   10.22
   3  -2  -3  307.55   26.94
   3  -2  -3  307.48   28.44
   3  -2  -3  312.29   30.69
   3  -2  -3  273.71   28.54
  -3   2   3  286.22   29.46
  -3   2   3  294.61   28.72
   2  -2  -3    8.40    1.14
   2  -2  -3    8.55    1.34
   2  -2  -3    8.95    1.14
   2  -2  -3    8.93    1.51
   2  -2  -3    7.00    1.28
  -2   2   3    9.08    1.10
  -2   2   3    6.13    1.29
  -2   2   3    7.65    1.02
  -2   2   3   11.29    1.67
   1  -2  -3   17.89    2.76
   1  -2  -3   24.53    3.11
   1  -2  -3   30.82    2.59
   1  -2  -3   21.50    2.97
   1  -2  -3   27.97    2.87
  -1   2   3   20.86    2.78
  -1   2   3   33.35    3.30
  -1   2   3   26.60    2.67
  -1   2   3   27.40    2.91
   0  -2  -3   81.16    8.78
   0  -2  -3   84.60    8.00
   0  -2  -3   75.65    7.77
   0  -2  -3   74.66    8.05
   0  -2  -3   69.00    7.74
   0  -2  -3   80.65    8.73
   0  -2  -3   90.60    8.53
   0   2   3   91.61    8.00
   0   2   3   82.03    8.85
   0   2   3   84.89    7.74
  -1  -2  -3  110.53    9.96
  -1  -2  -3   92.14   10.83
  -1  -2  -3   94.62   10.48
  -1  -2  -3  103.43   10.89
  -1  -2  -3   93.31    9.81
   1   2   3  101.06    9.79
   1   2   3  104.06   11.12
   1   2   3   97.02   10.94
   1   2   3   96.66    9.57
  -2  -2  -3   86.09    9.52
  -2  -2  -3  103.93    9.14
  -2  -2  -3   82.98    8.13
  -2  -2  -3   92.36    8.46
  -2  -2  -3   97.68    9.54
   2   2   3   90.06    9.13
   2   2   3   66.82    8.79
   2   2   3   72.17    9.43
   2   2   3   97.63    8.46
   2   2   3   75.82    9.46
  -3  -2  -3   32.02    4.81
  -3  -2  -3   35.52    4.52
  -3  -2  -3   46.90    3.99
  -3  -2  -3   37.90    4.21
  -3  -2  -3   34.61    4.92
   3   2   3   44.67    4.39
   3   2   3   38.59    4.66
   3   2   3   35.56    4.33
  -4  -2  -3    0.22    0.63
  -4  -2  -3    0.86    0.55
  -4  -2  -3    1.40    0.69
  -4  -2  -3    0.03    0.66
  -4  -2  -3    0.41    0.46
   4   2   3    1.08    0.67
   4   2   3    1.07    0.86
   4   2   3    0.44    0.63
   4   2   3    0.23    0.45
  -5  -2  -3    1.33    0.75
  -5  -2  -3    0.76    1.02
  -5  -2  -3    1.96    1.60
  -5  -2  -3    0.00    0.96
   5   2   3    0.90    0.67
   5   2   3    0.48    0.73
   5   2   3    0.70    0.87
  -6  -2  -3    8.56    2.85
  -6  -2  -3   12.55    2.75
  -6  -2  -3    9.93    2.08
   6   2   3    8.26    2.02
   6   2   3   13.00    2.38
   6   2   3    9.00    2.23
  -7  -2  -3   21.68    4.72
  -7  -2  -3   21.27    4.09
  -7  -2  -3   19.46    3.43
   7   2   3   19.14    3.57
   7   2   3   28.40    4.32
  10  -3  -3   23.03    3.99
   9  -3  -3   33.29    4.99
   9  -3  -3   35.76    5.08
  -9   3   3   40.84    5.45
  -9   3   3   30.39    5.18
   8  -3  -3   10.08    2.25
   8  -3  -3    9.04    2.02
  -8   3   3   12.05    2.55
  -8   3   3    8.91    2.36
  -8   3   3   13.66    2.66
  -8   3   3   16.45    2.41
   7  -3  -3    0.26    0.52
   7  -3  -3    0.69    0.76
  -7   3   3    0.23    0.61
  -7   3   3    0.76    0.99
  -7   3   3    1.15    0.63
   6  -3  -3    7.53    1.59
   6  -3  -3    8.09    1.82
   6  -3  -3    6.47    1.60
  -6   3   3    9.04    2.11
  -6   3   3    8.48    1.80
  -6   3   3    7.23    1.46
   5  -3  -3  112.96   10.56
   5  -3  -3  119.74   12.10
   5  -3  -3  102.23   10.61
   5  -3  -3  111.78   11.58
   5  -3  -3  105.68   11.62
  -5   3   3  143.14   12.58
  -5   3   3  127.65   12.86
  -5   3   3  114.02   11.91
   4  -3  -3  179.48   15.62
   4  -3  -3  154.51   14.49
   4  -3  -3  138.43   14.49
   4  -3  -3  169.72   16.21
   4  -3  -3  132.22   16.74
   4  -3  -3  169.82   15.75
  -4   3   3  166.19   15.87
  -4   3   3  179.21   17.44
  -4   3   3  155.40   16.30
   3  -3  -3  120.64   14.55
   3  -3  -3  146.86   15.29
   3  -3  -3  149.28   13.29
   3  -3  -3  168.45   14.36
   3  -3  -3  136.06   14.06
  -3   3   3  146.95   14.38
  -3   3   3  147.28   14.77
   2  -3  -3   14.29    1.99
   2  -3  -3   15.77    1.60
   2  -3  -3   11.21    1.93
   2  -3  -3   15.34    2.07
   2  -3  -3   10.08    1.90
  -2   3   3   13.15    1.98
  -2   3   3    6.98    1.66
  -2   3   3   12.24    2.00
   1  -3  -3    6.84    1.10
   1  -3  -3    8.75    1.47
   1  -3  -3   10.61    1.59
   1  -3  -3    8.33    1.50
   1  -3  -3    7.35    1.51
  -1   3   3    7.76    1.38
  -1   3   3    6.77    1.67
  -1   3   3    7.89    1.28
  -1   3   3    7.86    1.56
  -1   3   3    9.95    1.41
   0  -3  -3   52.15    4.73
   0  -3  -3   51.34    4.58
   0  -3  -3   51.14    5.08
   0  -3  -3   36.20    4.38
   0  -3  -3   30.29    4.72
   0   3   3   38.12    4.29
   0   3   3   38.40    4.21
   0   3   3   38.53    5.03
   0   3   3   37.16    4.28
   0   3   3   50.94    5.12
  -1  -3  -3   74.10    9.30
  -1  -3  -3   66.28    9.22
  -1  -3  -3   78.32    8.88
  -1  -3  -3   87.50    8.54
  -1  -3  -3  102.45    8.63
   1   3   3  104.12    9.68
   1   3   3   87.05    8.20
   1   3   3   70.64    9.33
   1   3   3   82.45    8.26
  -2  -3  -3   58.30    6.50
  -2  -3  -3   57.78    6.15
  -2  -3  -3   51.99    6.11
  -2  -3  -3   59.05    6.99
  -2  -3  -3   48.45    6.79
   2   3   3   52.52    6.01
   2   3   3   53.43    6.87
   2   3   3   69.45    6.45
   2   3   3   71.22    6.02
  -3  -3  -3   24.11    3.00
  -3  -3  -3   22.04    2.41
  -3  -3  -3   19.83    3.48
  -3  -3  -3   15.08    2.73
  -3  -3  -3   22.64    3.65
  -3  -3  -3   22.31    2.62
   3   3   3   24.15    3.02
   3   3   3   24.40    3.29
   3   3   3   18.11    2.75
  -4  -3  -3   -0.08    0.58
  -4  -3  -3   -0.14    0.44
  -4  -3  -3   -0.67    0.78
  -4  -3  -3   -0.12    0.73
  -4  -3  -3    0.17    0.66
   4   3   3    1.47    0.95
   4   3   3    0.01    0.53
   4   3   3    0.55    0.73
  -5  -3  -3   -0.51    0.66
  -5  -3  -3    1.18    1.07
   5   3   3   -0.45    0.84
   5   3   3    0.12    0.74
   5   3   3    0.19    0.71
  -6  -3  -3    4.48    2.18
  -6  -3  -3    9.57    2.06
  -6  -3  -3    5.58    2.09
   6   3   3    8.48    2.26
   6   3   3    7.87    2.03
  -7  -3  -3    1.95    1.94
  -7  -3  -3    4.42    2.15
  -7  -3  -3    2.68    1.39
   7   3   3    2.26    1.61
   7   3   3    2.95    1.51
   9  -4  -3   22.34    3.78
   9  -4  -3   21.71    3.47
  -9   4   3   17.61    3.77
   8  -4  -3    9.48    2.51
   8  -4  -3   15.11    2.67
  -8   4   3   18.38    2.73
  -8   4   3   13.05    2.85
   7  -4  -3   12.19    2.33
   7  -4  -3   14.30    2.45
   7  -4  -3   11.41    2.57
  -7   4   3   16.99    2.96
  -7   4   3   12.99    2.39
  -7   4   3   11.24    2.23
   6  -4  -3   12.96    2.35
   6  -4  -3   14.18    2.27
   6  -4  -3    7.84    1.86
  -6   4   3    8.53    1.76
  -6   4   3    9.16    2.25
  -6   4   3    9.42    1.93
   5  -4  -3   -0.22    0.57
   5  -4  -3   -0.28    0.39
   5  -4  -3    0.06    0.38
   5  -4  -3    0.09    0.59
  -5   4   3    0.43    0.56
  -5   4   3    0.30    0.48
  -5   4   3    1.27    0.95
   4  -4  -3  122.11   12.54
   4  -4  -3  114.72   12.99
   4  -4  -3  122.69   12.18
   4  -4  -3  135.07   12.10
  -4   4   3  104.08   12.12
   3  -4  -3   28.92    4.10
   3  -4  -3   32.37    4.12
   3  -4  -3   36.89    3.76
   3  -4  -3   36.59    4.06
  -3   4   3   30.60    3.92
  -3   4   3   32.92    4.01
  -3   4   3   29.75    4.12
   2  -4  -3   29.44    3.13
   2  -4  -3   29.76    3.52
   2  -4  -3   24.77    3.45
   2  -4  -3   25.09    3.60
   2  -4  -3   18.29    3.36
  -2   4   3   33.92    3.47
  -2   4   3   33.06    3.66
  -2   4   3   26.99    3.32
   1  -4  -3    9.65    1.93
   1  -4  -3    9.18    1.87
   1  -4  -3    9.98    2.08
   1  -4  -3   16.08    1.70
   1  -4  -3   10.13    1.96
  -1   4   3   11.35    1.89
  -1   4   3   14.93    1.99
  -1   4   3   17.54    2.58
  -1   4   3   16.02    2.65
  -1   4   3   12.69    1.83
   0  -4  -3    2.67    0.83
   0  -4  -3    2.15    0.92
   0  -4  -3    2.70    0.87
   0  -4  -3    4.53    1.30
   0  -4  -3    2.90    1.03
   0   4   3    1.91    0.73
   0   4   3    4.30    1.04
   0   4   3    2.61    0.75
   0   4   3    2.95    1.18
  -1  -4  -3   26.92    3.73
  -1  -4  -3   24.06    4.14
  -1  -4  -3   26.94    3.38
  -1  -4  -3   26.14    3.39
  -1  -4  -3   25.21    4.11
   1   4   3   32.48    3.21
   1   4   3   29.17    3.31
   1   4   3   34.24    3.99
  -2  -4  -3   48.97    5.22
  -2  -4  -3   45.60    5.26
  -2  -4  -3   47.04    5.82
  -2  -4  -3   45.63    5.80
  -2  -4  -3   61.89    5.28
   2   4   3   39.89    5.20
   2   4   3   41.19    4.73
   2   4   3   44.21    5.73
   2   4   3   44.78    5.00
  -3  -4  -3   16.08    2.82
  -3  -4  -3   27.58    4.12
  -3  -4  -3   26.78    4.05
  -3  -4  -3   28.54    3.47
  -3  -4  -3   20.94    3.18
   3   4   3   21.54    3.22
   3   4   3   18.82    3.33
   3   4   3   23.51    2.89
  -4  -4  -3   13.46    2.46
  -4  -4  -3   13.26    2.99
  -4  -4  -3   13.47    2.42
   4   4   3   16.40    2.50
   4   4   3   12.01    2.56
   4   4   3   15.15    2.70
  -5  -4  -3    1.61    1.24
  -5  -4  -3    0.26    0.65
   5   4   3   -0.65    0.62
   5   4   3   -0.85    0.83
  -6  -4  -3    2.55    1.23
  -6  -4  -3    4.75    2.03
   6   4   3    5.35    1.76
   6   4   3    3.84    1.72
   9  -5  -3    7.35    2.23
   9  -5  -3   10.99    2.32
  -9   5   3    6.48    1.82
  -9   5   3    8.14    2.66
   8  -5  -3   13.09    2.77
   8  -5  -3   12.73    2.64
  -8   5   3   14.59    2.68
  -8   5   3   16.06    3.18
   7  -5  -3    7.87    2.15
   7  -5  -3   12.11    2.43
  -7   5   3   11.77    2.62
  -7   5   3   12.30    2.28
   6  -5  -3   -0.19    0.81
   6  -5  -3    0.97    0.84
   6  -5  -3    0.29    0.75
  -6   5   3    0.76    0.69
  -6   5   3    1.62    0.86
  -6   5   3    0.29    0.98
   5  -5  -3    3.88    0.94
   5  -5  -3    6.23    1.66
   5  -5  -3    4.88    1.55
   5  -5  -3    7.87    1.82
  -5   5   3    5.31    1.30
  -5   5   3    4.98    1.55
   4  -5  -3   35.92    4.66
   4  -5  -3   36.83    4.87
   4  -5  -3   31.92    4.34
   4  -5  -3   27.04    4.04
  -4   5   3   29.49    3.96
  -4   5   3   37.07    4.56
   3  -5  -3   42.63    4.46
   3  -5  -3   37.73    4.63
   3  -5  -3   43.02    4.83
   3  -5  -3   42.55    4.90
   3  -5  -3   31.63    4.61
  -3   5   3   36.59    4.54
  -3   5   3   41.46    4.85
   2  -5  -3   69.25    7.43
   2  -5  -3   80.14    7.18
   2  -5  -3   58.33    7.57
   2  -5  -3   59.07    7.49
   2  -5  -3   63.50    7.78
  -2   5   3   67.50    7.23
  -2   5   3   83.97    7.59
   1  -5  -3   12.33    1.94
   1  -5  -3   11.73    2.21
   1  -5  -3   12.62    2.18
   1  -5  -3   13.99    2.38
   1  -5  -3   13.34    2.41
  -1   5   3   11.89    2.00
  -1   5   3   14.92    2.86
  -1   5   3   12.30    2.08
   0  -5  -3    0.62    0.62
   0  -5  -3    0.49    0.56
   0  -5  -3   -0.31    0.41
   0  -5  -3   -0.12    0.45
   0  -5  -3    0.14    0.53
   0  -5  -3   -0.04    0.59
   0   5   3   -0.27    0.36
   0   5   3    0.13    0.37
   0   5   3    0.09    0.53
   0   5   3    0.55    0.88
  -1  -5  -3   26.19    3.59
  -1  -5  -3   26.78    3.86
  -1  -5  -3   33.04    3.44
  -1  -5  -3   17.71    3.76
  -1  -5  -3   32.13    4.37
   1   5   3   18.87    3.23
   1   5   3   23.17    2.98
   1   5   3   32.76    3.92
  -2  -5  -3   57.93    5.63
  -2  -5  -3   40.27    6.31
  -2  -5  -3   44.15    5.30
  -2  -5  -3   44.33    5.29
  -2  -5  -3   55.97    6.24
   2   5   3   46.44    5.13
   2   5   3   39.64    5.85
  -3  -5  -3   18.72    3.29
  -3  -5  -3   17.84    3.38
  -3  -5  -3   30.55    4.68
   3   5   3   28.06    3.85
   3   5   3   22.49    3.80
   3   5   3   33.88    3.53
  -4  -5  -3   30.01    5.90
  -4  -5  -3   46.49    5.22
   4   5   3   37.25    5.49
   4   5   3   42.57    5.63
   4   5   3   50.48    5.34
  -5  -5  -3   15.70    3.44
  -5  -5  -3   10.49    2.19
   5   5   3    8.53    2.26
   5   5   3    6.86    2.11
   9  -6  -3    2.34    1.43
   9  -6  -3    5.59    1.99
   9  -6  -3    6.55    1.90
  -9   6   3    2.36    1.85
  -9   6   3    4.20    1.57
   8  -6  -3   30.86    4.70
   8  -6  -3   29.40    4.69
  -8   6   3   30.54    5.02
  -8   6   3   32.08    4.73
   7  -6  -3   56.58    6.40
   7  -6  -3   49.26    6.29
  -7   6   3   57.80    6.65
  -7   6   3   51.83    6.60
   6  -6  -3    1.11    0.96
   6  -6  -3    1.35    1.24
   6  -6  -3    2.95    1.66
  -6   6   3    2.44    1.21
  -6   6   3    4.85    1.30
   5  -6  -3   35.15    5.24
   5  -6  -3   29.13    4.85
   5  -6  -3   38.45    4.93
   5  -6  -3   38.85    5.00
  -5   6   3   33.67    4.85
   4  -6  -3   14.55    2.80
   4  -6  -3   10.52    2.58
   4  -6  -3   10.07    2.38
   4  -6  -3   16.62    2.68
  -4   6   3   18.54    3.06
   3  -6  -3   86.44    9.15
   3  -6  -3   76.16    8.51
   3  -6  -3   78.23    8.79
   3  -6  -3   77.20    9.16
   3  -6  -3   87.87    9.29
  -3   6   3   81.41    8.65
   2  -6  -3   79.78   11.49
   2  -6  -3  107.22   11.10
   2  -6  -3  114.61   11.54
   2  -6  -3  107.48   10.68
   2  -6  -3  101.26   11.33
  -2   6   3  106.24   12.58
  -2   6   3  117.65    9.79
  -2   6   3  103.91   10.73
   1  -6  -3   66.84    7.12
   1  -6  -3   63.21    6.81
   1  -6  -3   54.87    6.58
   1  -6  -3   66.18    6.71
   1  -6  -3   52.12    6.11
  -1   6   3   49.67    6.10
  -1   6   3   59.91    7.49
   0  -6  -3   -0.10    0.54
   0  -6  -3   -0.42    0.71
   0  -6  -3   -0.20    0.67
   0  -6  -3   -0.05    0.64
   0  -6  -3   -1.97    0.52
   0  -6  -3    0.68    0.82
   0   6   3   -0.02    0.77
   0   6   3   -0.16    0.59
  -1  -6  -3    9.54    2.35
  -1  -6  -3    8.05    1.79
  -1  -6  -3    8.21    2.12
  -1  -6  -3   12.62    2.24
  -1  -6  -3   10.76    2.40
   1   6   3    4.44    1.81
   1   6   3   10.08    1.98
  -2  -6  -3   31.94    5.22
  -2  -6  -3   36.79    4.19
  -2  -6  -3   30.88    4.65
   2   6   3   28.97    4.32
   2   6   3   28.77    4.94
  -3  -6  -3   39.79    6.39
  -3  -6  -3   34.60    4.85
  -3  -6  -3   46.26    5.84
   3   6   3   46.09    5.55
   3   6   3   44.04    5.66
  -4  -6  -3   14.89    2.57
  -4  -6  -3   16.26    3.65
   4   6   3   10.04    2.58
   4   6   3   14.60    2.98
   8  -7  -3   20.36    4.03
   8  -7  -3   22.45    4.15
  -8   7   3   32.41    4.53
  -8   7   3   25.89    4.60
   7  -7  -3   29.65    4.90
   7  -7  -3   32.22    4.89
  -7   7   3   34.14    4.62
  -7   7   3   36.99    5.20
   6  -7  -3    7.25    2.17
   6  -7  -3    7.96    2.11
  -6   7   3    9.06    2.19
   5  -7  -3    5.70    1.72
   5  -7  -3    1.59    1.30
   5  -7  -3    5.79    1.94
   5  -7  -3    0.94    1.15
  -5   7   3    2.42    1.18
   4  -7  -3   10.33    2.38
   4  -7  -3   10.62    2.46
   4  -7  -3   11.32    2.64
   4  -7  -3    9.98    2.33
  -4   7   3    8.10    2.10
   3  -7  -3   80.48    8.40
   3  -7  -3   65.69    8.49
   3  -7  -3   71.54    8.87
   3  -7  -3   77.98    8.98
   3  -7  -3   85.97    9.11
  -3   7   3   83.48    8.47
   2  -7  -3  118.77   14.50
   2  -7  -3  153.40   15.69
   2  -7  -3  147.13   15.19
   2  -7  -3  135.02   14.22
   2  -7  -3  161.93   15.38
  -2   7   3  129.72   16.53
  -2   7   3  138.94   14.22
   1  -7  -3   59.72    6.72
   1  -7  -3   52.31    6.73
   1  -7  -3   42.31    6.61
   1  -7  -3   49.53    6.34
   1  -7  -3   65.82    6.14
  -1   7   3   52.03    7.19
   0  -7  -3    1.82    1.49
   0  -7  -3    0.90    1.08
   0  -7  -3   -0.23    0.99
   0  -7  -3    1.02    0.93
   0  -7  -3    1.62    1.03
   0  -7  -3    1.68    1.28
   0   7   3    2.80    1.58
  -1  -7  -3    0.48    0.75
  -1  -7  -3   -0.02    0.76
  -1  -7  -3    0.32    1.09
   1   7   3   -1.13    0.74
  -2  -7  -3    7.81    1.75
  -2  -7  -3    1.52    1.51
  -2  -7  -3    6.73    2.26
   2   7   3    2.22    1.40
   2   7   3    2.21    1.51
  -3  -7  -3   46.00    7.93
  -3  -7  -3   63.15    6.76
   3   7   3   55.68    7.39
   3   7   3   51.00    6.82
   7  -8  -3   28.46    4.76
  -7   8   3   28.52    4.79
   6  -8  -3    3.36    1.50
  -6   8   3    5.29    1.88
   5  -8  -3   12.19    2.80
  -5   8   3    7.26    2.13
   4  -8  -3    0.90    1.09
   4  -8  -3    0.06    0.97
  -4   8   3    0.73    0.93
   3  -8  -3    5.67    2.23
   3  -8  -3   12.54    2.59
   3  -8  -3    8.16    2.23
   3  -8  -3   14.33    3.19
  -3   8   3    9.81    3.00
  -3   8   3   14.90    2.55
   2  -8  -3   57.80    7.95
   2  -8  -3   56.17    7.36
   2  -8  -3   57.69    7.62
   2  -8  -3   83.95    8.20
   1  -8  -3   25.62    4.55
   1  -8  -3   26.42    4.18
   1  -8  -3   27.56    4.40
   0  -8  -3    4.44    1.62
   0  -8  -3    5.87    2.14
   0  -8  -3    5.44    1.82
   0   8   3    3.76    1.99
  -1  -8  -3    0.08    1.16
  -1  -8  -3    3.54    1.49
  -1  -8  -3    0.21    1.36
   1   8   3    0.12    1.47
  -2  -8  -3    1.44    1.54
  -2  -8  -3    0.28    1.27
  -2  -8  -3    0.13    1.05
   2   8   3   -0.31    1.10
   6  -9  -3   11.79    2.93
   5  -9  -3    6.76    2.34
  -5   9   3    6.67    2.07
   4  -9  -3   -0.30    1.17
   4  -9  -3   -0.40    1.06
  -4   9   3    0.38    1.87
   3  -9  -3   12.03    2.80
   3  -9  -3   10.64    2.72
   3  -9  -3   11.03    2.82
  -3   9   3   12.75    3.71
   2  -9  -3   11.93    2.96
   2  -9  -3   16.65    3.17
   2  -9  -3   12.44    3.23
   1  -9  -3    9.56    2.84
   1  -9  -3   15.10    2.97
   1  -9  -3   11.23    2.91
  -1   9   3   10.18    3.19
   0  -9  -3    4.51    2.18
   0  -9  -3    7.65    2.51
   0  -9  -3    7.82    2.11
   1  10  -4   12.57    2.26
   1  10  -4    6.37    2.28
  -1 -10   4   11.31    2.73
  -1 -10   4    3.02    2.06
  -1 -10   4   10.70    2.80
   0  10  -4   15.51    2.56
   0  10  -4    5.77    2.54
   0 -10   4   11.51    3.07
   0 -10   4   12.19    3.07
  -1  10  -4   14.79    2.84
  -1  10  -4   14.56    3.43
  -1  10  -4   14.76    2.48
   1 -10   4   17.50    3.99
   1 -10   4   18.35    3.86
  -2  10  -4    9.46    2.32
  -2  10  -4    7.94    2.71
  -2  10  -4   13.20    2.83
  -2  10  -4    9.89    2.09
   2 -10   4   15.43    3.57
   2 -10   4   14.16    3.36
  -3  10  -4   18.75    3.31
  -3  10  -4    8.39    3.33
  -3  10  -4   20.78    3.03
  -3  10  -4   19.24    3.48
   3 -10   4   20.36    3.60
   3 -10   4   23.62    4.64
   3   9  -4   18.00    2.94
   3   9  -4   17.50    3.73
   3   9  -4   16.41    3.58
  -3  -9   4   21.50    4.47
  -3  -9   4   20.53    4.08
  -3  -9   4   22.01    3.84
   2   9  -4    6.25    2.02
   2   9  -4    8.91    1.84
  -2  -9   4    4.76    1.99
  -2  -9   4    4.68    2.16
  -2  -9   4    9.07    2.61
   1   9  -4    4.52    1.26
   1   9  -4    1.12    1.21
  -1  -9   4    3.23    1.84
  -1  -9   4    3.32    1.72
  -1  -9   4    0.96    1.37
   0   9  -4    6.25    2.09
   0   9  -4   11.06    1.79
   0   9  -4    8.34    1.85
   0  -9   4    7.55    2.22
   0  -9   4   10.48    2.83
   0  -9   4   11.17    2.69
  -1   9  -4   17.54    3.91
  -1   9  -4   26.25    3.68
  -1   9  -4   25.31    3.37
   1  -9   4   25.44    4.53
   1  -9   4   25.90    4.30
  -2   9  -4   29.56    4.07
  -2   9  -4   36.08    5.07
  -2   9  -4   22.72    4.98
  -2   9  -4   33.46    4.50
   2  -9   4   48.03    6.28
   2  -9   4   35.08    5.45
  -3   9  -4   18.96    3.97
  -3   9  -4   13.30    2.50
  -3   9  -4   21.32    3.48
  -3   9  -4   15.39    2.93
   3  -9   4   17.54    3.86
   3  -9   4   14.61    3.28
   3  -9   4   14.33    3.04
  -4   9  -4    2.05    1.03
  -4   9  -4    1.15    1.01
  -4   9  -4    2.24    1.41
   4  -9   4    1.54    1.33
   4  -9   4    4.54    1.59
   4  -9   4   -0.27    1.47
  -5   9  -4    0.05    0.92
  -5   9  -4    0.07    0.89
  -5   9  -4    0.20    1.33
   5  -9   4   -0.68    1.70
   5  -9   4    0.06    1.41
   5  -9   4    0.84    1.20
   5   8  -4    6.93    2.20
   5   8  -4   11.12    1.95
   5   8  -4    8.19    2.41
  -5  -8   4    5.33    2.44
  -5  -8   4    7.75    3.10
   4   8  -4   19.50    3.71
   4   8  -4   18.84    2.92
   4   8  -4   17.86    3.67
  -4  -8   4   20.44    4.35
  -4  -8   4   22.81    4.08
   3   8  -4   15.93    3.28
   3   8  -4   14.27    3.05
   3   8  -4   14.90    2.47
  -3  -8   4   14.96    3.43
  -3  -8   4   18.89    3.57
  -3  -8   4   12.19    2.75
  -3  -8   4   13.22    3.07
   2   8  -4    5.12    1.85
   2   8  -4    5.09    1.40
   2   8  -4   10.14    2.44
  -2  -8   4    5.25    1.97
  -2  -8   4    9.87    2.31
  -2  -8   4    8.86    2.23
  -2  -8   4    7.98    2.26
   1   8  -4   -0.23    0.71
   1   8  -4    0.10    1.02
   1   8  -4    0.12    0.40
  -1  -8   4    0.33    1.06
  -1  -8   4   -0.24    1.10
  -1  -8   4    1.09    1.29
   0   8  -4    2.85    1.30
   0   8  -4    2.69    0.82
   0   8  -4    0.05    0.78
   0  -8   4    2.79    1.35
   0  -8   4    2.72    1.53
   0  -8   4    2.56    1.35
  -1   8  -4    2.18    1.63
  -1   8  -4    2.27    0.99
  -1   8  -4    5.58    1.56
  -1   8  -4    5.20    1.49
   1  -8   4    6.03    1.72
   1  -8   4    5.03    1.94
  -2   8  -4   60.12    6.25
  -2   8  -4   59.33    7.66
  -2   8  -4   56.97    7.15
  -2   8  -4   57.44    6.12
   2  -8   4   52.28    7.51
   2  -8   4   59.74    7.02
  -3   8  -4   30.59    4.30
  -3   8  -4   36.53    4.45
  -3   8  -4   24.02    3.88
   3  -8   4   31.57    4.43
   3  -8   4   27.54    4.67
   3  -8   4   36.62    5.44
  -4   8  -4    9.17    2.25
  -4   8  -4   10.25    1.93
  -4   8  -4   11.94    2.42
   4  -8   4    9.08    2.46
   4  -8   4   10.03    2.25
   4  -8   4    3.67    2.07
  -5   8  -4    0.11    0.83
  -5   8  -4   -0.08    0.50
  -5   8  -4    0.62    0.88
   5  -8   4    0.16    1.08
   5  -8   4    0.92    1.59
   5  -8   4    0.62    1.28
  -6   8  -4    0.15    0.71
  -6   8  -4   -0.19    0.89
   6  -8   4    0.93    1.38
   6  -8   4    1.33    1.85
   6  -8   4    1.02    1.35
   6   7  -4    1.04    0.85
   6   7  -4    0.25    1.10
   6   7  -4    0.60    1.11
  -6  -7   4    2.26    1.47
  -6  -7   4   -1.04    1.51
   5   7  -4    9.71    2.43
   5   7  -4   13.93    2.15
   5   7  -4    8.16    2.29
  -5  -7   4   14.44    3.43
  -5  -7   4    7.71    2.34
   4   7  -4   10.18    2.31
   4   7  -4   11.24    2.58
   4   7  -4   17.67    2.37
  -4  -7   4    9.98    2.73
  -4  -7   4    7.71    2.37
   3   7  -4    8.84    2.29
   3   7  -4    6.40    1.95
   3   7  -4   12.69    2.02
  -3  -7   4    8.75    2.55
  -3  -7   4    8.74    2.28
  -3  -7   4   12.51    2.66
   2   7  -4   11.51    2.03
   2   7  -4   12.26    2.45
   2   7  -4   10.95    2.47
  -2  -7   4    9.11    2.12
  -2  -7   4   11.73    2.48
  -2  -7   4    9.29    2.49
  -2  -7   4   13.05    2.66
  -2  -7   4   13.14    2.61
   1   7  -4   18.96    3.30
   1   7  -4   19.23    2.43
   1   7  -4   19.23    2.71
  -1  -7   4   15.47    3.11
  -1  -7   4   16.48    3.25
  -1  -7   4   20.63    3.35
  -1  -7   4   14.89    2.86
  -1  -7   4   23.41    3.58
   0   7  -4    0.21    0.66
   0   7  -4    0.30    0.56
   0   7  -4    0.37    0.79
   0   7  -4    0.52    0.52
   0  -7   4   -0.59    0.90
   0  -7   4    0.60    1.06
   0  -7   4    3.13    1.21
   0  -7   4   -0.05    0.57
   0  -7   4    0.59    0.81
  -1   7  -4    0.60    0.74
  -1   7  -4    1.34    1.04
  -1   7  -4    1.21    0.69
  -1   7  -4    2.10    0.94
   1  -7   4    2.73    1.21
   1  -7   4    1.80    1.24
   1  -7   4    2.04    0.88
   1  -7   4    1.24    1.02
  -2   7  -4    0.08    0.88
  -2   7  -4    2.00    0.98
  -2   7  -4   -1.16    0.57
  -2   7  -4    0.80    0.56
   2  -7   4    0.46    0.74
   2  -7   4    0.98    1.01
   2  -7   4   -0.78    0.94
   2  -7   4   -1.03    0.97
  -3   7  -4    2.56    1.13
  -3   7  -4    3.70    1.10
  -3   7  -4    2.00    1.08
   3  -7   4    2.41    1.30
   3  -7   4    1.87    1.40
   3  -7   4    1.22    1.02
   3  -7   4    0.90    0.88
  -4   7  -4    6.64    1.53
  -4   7  -4   10.73    2.11
  -4   7  -4    6.94    1.86
   4  -7   4   14.24    2.54
   4  -7   4    6.27    1.79
   4  -7   4    2.24    1.63
  -5   7  -4    1.14    0.90
  -5   7  -4    2.83    1.27
   5  -7   4    2.04    1.75
   5  -7   4    2.92    1.48
   5  -7   4    1.18    1.11
  -6   7  -4    0.53    0.78
  -6   7  -4   -1.15    0.66
   6  -7   4   -0.28    0.96
   6  -7   4    0.08    1.14
   6  -7   4    2.30    1.08
   6  -7   4   -1.30    1.58
  -7   7  -4   -0.28    1.01
  -7   7  -4    2.15    1.13
   7  -7   4    1.27    1.57
   7  -7   4   -2.65    1.27
   7  -7   4    0.67    2.08
   7   6  -4    2.67    1.31
   7   6  -4    3.39    1.16
   7   6  -4    2.40    1.50
  -7  -6   4    2.10    1.60
  -7  -6   4    7.19    2.76
   6   6  -4    4.40    1.48
   6   6  -4    2.57    1.35
   6   6  -4    3.98    1.25
  -6  -6   4    1.70    1.30
  -6  -6   4    2.42    1.71
   5   6  -4    9.26    2.25
   5   6  -4   10.97    2.38
   5   6  -4    9.53    1.78
  -5  -6   4    9.39    2.62
  -5  -6   4    9.16    2.23
   4   6  -4   14.07    2.18
   4   6  -4   14.66    2.71
   4   6  -4   12.68    2.57
  -4  -6   4   16.52    2.93
  -4  -6   4   10.55    2.75
  -4  -6   4   21.75    3.61
  -4  -6   4    9.65    2.40
   3   6  -4    0.37    0.68
   3   6  -4    0.51    0.71
   3   6  -4   -0.67    0.66
  -3  -6   4   -0.31    0.80
  -3  -6   4    1.20    0.91
  -3  -6   4   -0.55    0.56
  -3  -6   4    0.72    0.84
   2   6  -4    1.24    0.84
   2   6  -4    1.44    0.93
   2   6  -4    2.68    0.93
   2   6  -4    1.38    0.50
  -2  -6   4    2.17    1.14
  -2  -6   4    2.56    1.17
  -2  -6   4    2.84    0.83
  -2  -6   4    2.40    1.09
  -2  -6   4    2.46    0.63
  -2  -6   4    0.57    0.85
   1   6  -4   30.19    4.31
   1   6  -4   27.08    3.02
   1   6  -4   30.38    3.55
   1   6  -4   22.09    3.28
   1   6  -4   26.90    4.05
  -1  -6   4   30.49    4.24
  -1  -6   4   26.89    3.92
  -1  -6   4   30.60    3.72
  -1  -6   4   31.16    4.29
  -1  -6   4   24.59    3.92
   0   6  -4    0.33    0.72
   0   6  -4   -0.26    0.45
   0   6  -4   -0.42    0.43
   0   6  -4    1.42    0.50
   0   6  -4    0.70    0.47
   0  -6   4    0.32    0.64
   0  -6   4    0.01    0.71
   0  -6   4    0.38    0.52
   0  -6   4    0.97    0.96
   0  -6   4    0.93    0.79
  -1   6  -4   75.66    8.69
  -1   6  -4   78.00    7.21
  -1   6  -4   61.29    8.24
  -1   6  -4   74.69    7.19
   1  -6   4   81.44    8.32
   1  -6   4   64.61    7.61
   1  -6   4   78.46    7.94
   1  -6   4   75.44    7.93
   1  -6   4   75.89    7.86
  -2   6  -4    7.89    1.69
  -2   6  -4    8.87    1.61
  -2   6  -4    9.54    1.87
   2  -6   4    8.10    2.20
   2  -6   4   13.54    2.71
   2  -6   4   10.02    1.36
   2  -6   4    6.25    1.81
   2  -6   4    8.98    1.85
  -3   6  -4    8.52    1.62
  -3   6  -4    7.95    1.81
  -3   6  -4    6.35    1.63
   3  -6   4   10.49    2.45
   3  -6   4   10.08    2.46
   3  -6   4   13.81    2.27
   3  -6   4   10.04    2.01
  -4   6  -4   15.75    2.54
  -4   6  -4   20.10    3.31
   4  -6   4   19.34    3.49
   4  -6   4   18.10    2.98
   4  -6   4   16.27    3.40
   4  -6   4   16.61    2.86
  -5   6  -4   11.42    2.18
  -5   6  -4   15.51    2.91
   5  -6   4   14.68    2.84
   5  -6   4   16.00    3.23
   5  -6   4   14.27    2.50
   5  -6   4   14.87    3.52
   5  -6   4   18.72    3.07
  -6   6  -4    2.31    1.34
  -6   6  -4    2.23    1.02
   6  -6   4    3.09    1.94
   6  -6   4    1.71    1.13
   6  -6   4    1.72    1.70
   6  -6   4    2.74    1.34
  -7   6  -4    5.87    2.04
  -7   6  -4    5.47    1.44
   7  -6   4    2.20    1.77
   7  -6   4    3.82    1.55
   7  -6   4    3.16    2.12
   8   5  -4    0.18    1.08
   7   5  -4   11.95    2.39
   7   5  -4    8.31    2.28
   7   5  -4   10.60    1.90
  -7  -5   4    7.27    2.28
  -7  -5   4    7.35    2.77
   6   5  -4    1.20    0.67
   6   5  -4    2.03    1.00
   6   5  -4    0.83    0.92
  -6  -5   4    1.99    1.56
  -6  -5   4    0.35    0.88
   5   5  -4   -0.30    0.56
   5   5  -4    0.18    0.49
   5   5  -4    0.51    0.63
  -5  -5   4    1.39    1.27
  -5  -5   4    0.41    0.74
  -5  -5   4    0.01    0.84
  -5  -5   4    0.69    1.08
   4   5  -4   12.63    2.40
   4   5  -4   13.42    2.46
   4   5  -4   17.12    2.19
  -4  -5   4   13.74    2.92
  -4  -5   4   15.54    2.57
  -4  -5   4   12.83    2.83
  -4  -5   4   12.69    2.51
   3   5  -4    8.18    1.41
   3   5  -4    6.04    1.49
   3   5  -4    4.89    1.31
  -3  -5   4    6.58    1.74
  -3  -5   4    5.22    1.20
  -3  -5   4    6.63    0.97
  -3  -5   4    7.96    1.90
  -3  -5   4    5.34    1.50
  -3  -5   4    5.66    1.45
   2   5  -4   30.47    3.57
   2   5  -4   27.77    3.68
   2   5  -4   31.63    2.91
   2   5  -4   28.08    3.07
   2   5  -4   24.68    3.72
  -2  -5   4   26.26    2.90
  -2  -5   4   31.76    4.20
  -2  -5   4   23.88    3.82
  -2  -5   4   25.98    3.16
  -2  -5   4   20.87    3.57
  -2  -5   4   32.90    3.60
   1   5  -4   54.98    6.03
   1   5  -4   52.29    5.31
   1   5  -4   54.04    5.34
   1   5  -4   52.33    6.19
   1   5  -4   45.88    6.05
   1   5  -4   60.26    6.48
  -1  -5   4   55.75    6.17
  -1  -5   4   60.26    5.95
  -1  -5   4   48.39    6.15
  -1  -5   4   60.19    6.15
  -1  -5   4   50.25    5.88
   0   5  -4    7.44    1.28
   0   5  -4    7.70    1.51
   0   5  -4   10.03    1.93
   0   5  -4    9.21    1.56
   0   5  -4    7.38    1.30
   0  -5   4   10.98    2.04
   0  -5   4    7.30    1.41
   0  -5   4    9.30    1.62
   0  -5   4    9.85    1.91
   0  -5   4    9.22    1.86
  -1   5  -4   12.27    2.16
  -1   5  -4    7.96    1.36
  -1   5  -4   10.81    1.78
  -1   5  -4    7.34    1.52
   1  -5   4    8.04    1.81
   1  -5   4    8.13    1.43
   1  -5   4   13.96    2.16
   1  -5   4    6.19    1.69
   1  -5   4    9.42    1.18
  -2   5  -4   10.13    1.96
  -2   5  -4   13.87    2.34
  -2   5  -4   15.00    2.06
   2  -5   4   10.61    2.31
   2  -5   4   12.81    1.40
   2  -5   4   13.25    2.31
   2  -5   4   15.70    2.34
   2  -5   4   11.91    2.40
  -3   5  -4   29.96    3.20
  -3   5  -4   24.60    3.95
   3  -5   4   27.18    4.19
   3  -5   4   31.22    3.95
   3  -5   4   22.64    4.04
   3  -5   4   29.58    3.75
  -4   5  -4   75.72    9.49
  -4   5  -4   73.77    8.05
   4  -5   4   96.59    9.13
   4  -5   4   77.89    8.38
   4  -5   4   84.73    9.12
   4  -5   4   76.43    9.01
   4  -5   4   85.61    8.45
  -5   5  -4   45.37    4.57
  -5   5  -4   56.79    5.76
   5  -5   4   32.68    5.31
   5  -5   4   35.05    5.66
   5  -5   4   34.92    4.57
   5  -5   4   41.84    5.71
   5  -5   4   42.72    5.57
  -6   5  -4    0.76    0.88
  -6   5  -4    0.52    0.64
   6  -5   4   -0.28    1.29
   6  -5   4    0.60    0.88
   6  -5   4    0.26    1.22
   6  -5   4    0.29    0.78
   6  -5   4    0.30    1.20
  -7   5  -4    3.91    1.58
  -7   5  -4    1.96    0.91
   7  -5   4    2.50    1.97
   7  -5   4    1.51    1.85
   7  -5   4    0.50    0.88
  -8   5  -4    1.12    0.99
   8  -5   4    1.28    0.98
   8  -5   4    0.69    1.99
   8  -5   4    3.07    1.76
   8   4  -4    3.69    1.29
   8   4  -4    2.60    1.46
  -8  -4   4    4.50    1.68
  -8  -4   4    3.58    2.12
   7   4  -4    8.59    2.05
   7   4  -4    8.86    2.02
   7   4  -4    6.56    1.48
  -7  -4   4    6.59    2.27
  -7  -4   4    4.14    1.64
   6   4  -4    2.06    1.10
   6   4  -4    4.77    1.39
   6   4  -4    2.44    0.87
  -6  -4   4    4.13    1.58
  -6  -4   4    4.57    1.50
   5   4  -4    6.09    1.58
   5   4  -4    9.80    2.00
   5   4  -4   10.61    1.59
  -5  -4   4   11.64    2.01
  -5  -4   4    8.24    1.83
  -5  -4   4    5.13    1.90
  -5  -4   4    7.56    2.07
   4   4  -4    6.71    1.27
   4   4  -4    5.33    1.33
   4   4  -4    4.73    1.34
  -4  -4   4    3.89    1.41
  -4  -4   4    8.62    1.65
  -4  -4   4    4.23    1.19
  -4  -4   4    6.41    1.04
  -4  -4   4    6.45    1.24
  -4  -4   4    5.81    1.69
   3   4  -4    8.57    1.65
   3   4  -4    7.45    1.40
   3   4  -4   11.00    1.75
  -3  -4   4    8.82    1.75
  -3  -4   4    8.54    1.88
  -3  -4   4    9.68    1.33
  -3  -4   4    7.75    1.59
  -3  -4   4    9.47    1.88
  -3  -4   4    6.86    1.29
   2   4  -4   82.06    7.71
   2   4  -4   83.78    9.17
   2   4  -4   83.18    8.73
   2   4  -4   75.10    7.59
   2   4  -4   78.52    8.82
  -2  -4   4   74.06    8.31
  -2  -4   4   80.92    8.94
  -2  -4   4   74.41    8.91
  -2  -4   4   80.24    8.54
  -2  -4   4   87.15    8.41
  -2  -4   4   89.03    7.96
   1   4  -4   32.60    4.22
   1   4  -4   37.27    4.16
   1   4  -4   39.24    3.73
   1   4  -4   35.12    3.73
   1   4  -4   36.14    4.40
   1   4  -4   36.49    4.28
   1   4  -4   35.28    4.13
  -1  -4   4   37.83    4.15
  -1  -4   4   38.96    4.35
  -1  -4   4   33.17    4.20
  -1  -4   4   34.90    4.11
  -1  -4   4   40.83    4.31
   0   4  -4   18.73    2.17
   0   4  -4   18.87    2.48
   0   4  -4   19.05    2.71
   0   4  -4   22.00    2.89
   0   4  -4   18.32    2.51
   0  -4   4   21.29    2.93
   0  -4   4   25.68    3.09
   0  -4   4   20.24    2.45
   0  -4   4   17.35    2.31
   0  -4   4   19.98    2.70
  -1   4  -4    2.57    0.85
  -1   4  -4    1.92    0.74
  -1   4  -4    2.65    0.81
  -1   4  -4    1.78    0.56
   1  -4   4    2.31    0.87
   1  -4   4    2.01    0.45
   1  -4   4    1.70    0.52
   1  -4   4    1.89    0.74
   1  -4   4    1.13    0.84
   1  -4   4    2.75    0.92
  -2   4  -4   16.71    2.59
  -2   4  -4   17.99    1.98
  -2   4  -4   18.30    2.48
  -2   4  -4   11.15    2.32
   2  -4   4   17.49    2.40
   2  -4   4   18.64    2.55
   2  -4   4   13.90    2.58
   2  -4   4   16.28    2.69
  -3   4  -4   24.35    3.41
  -3   4  -4   21.16    2.56
  -3   4  -4   20.61    3.32
   3  -4   4   22.78    3.23
   3  -4   4   23.19    2.75
   3  -4   4   16.88    3.31
   3  -4   4   26.07    3.00
   3  -4   4   23.86    3.49
  -4   4  -4  120.29   12.89
  -4   4  -4  116.78   10.88
   4  -4   4  113.31   11.87
   4  -4   4  118.50   11.22
   4  -4   4   91.78   11.81
   4  -4   4  101.88   11.74
   4  -4   4  118.81   11.14
  -5   4  -4   35.31    3.62
  -5   4  -4   21.56    4.41
   5  -4   4   36.46    4.24
   5  -4   4   37.75    5.03
   5  -4   4   32.42    4.50
   5  -4   4   31.51    4.78
   5  -4   4   29.00    3.53
  -6   4  -4    2.84    1.01
  -6   4  -4    1.57    1.27
   6  -4   4    1.31    1.05
   6  -4   4    2.16    1.21
   6  -4   4    3.87    1.62
   6  -4   4    2.53    1.53
  -7   4  -4    0.63    1.08
  -7   4  -4    0.04    0.60
   7  -4   4    0.39    0.87
   7  -4   4   -0.88    0.50
   7  -4   4    0.89    1.30
   7  -4   4    1.10    1.27
  -8   4  -4   -0.59    1.14
  -8   4  -4   -0.41    0.61
   8  -4   4   -2.05    1.53
   8  -4   4    1.30    1.68
   9   3  -4    9.45    2.40
  -9  -3   4    4.91    2.62
   8   3  -4   21.79    3.80
   8   3  -4   24.46    3.82
  -8  -3   4   26.50    4.71
   7   3  -4   19.74    3.32
   7   3  -4   17.51    3.10
  -7  -3   4   20.77    3.98
   6   3  -4   21.16    3.14
   6   3  -4   21.08    3.02
   6   3  -4   15.01    2.30
  -6  -3   4   19.90    3.58
  -6  -3   4   16.48    2.42
  -6  -3   4   18.61    3.58
   5   3  -4   18.50    2.73
   5   3  -4   11.80    2.38
   5   3  -4   16.69    2.23
  -5  -3   4   16.55    2.31
  -5  -3   4   15.70    2.97
  -5  -3   4   20.94    3.34
  -5  -3   4   19.00    2.55
   4   3  -4   19.46    3.30
   4   3  -4   27.78    2.83
   4   3  -4   26.15    3.31
  -4  -3   4   31.70    3.71
  -4  -3   4   27.34    2.99
  -4  -3   4   27.29    3.05
  -4  -3   4   20.44    3.61
   3   3  -4   76.46    8.76
   3   3  -4   85.08    7.34
   3   3  -4   83.51    8.63
   3   3  -4   73.09    8.36
  -3  -3   4   78.12    8.69
  -3  -3   4   85.53    7.78
  -3  -3   4   78.11    8.68
  -3  -3   4   76.71    8.08
  -3  -3   4   66.38    8.05
   2   3  -4  239.45   23.23
   2   3  -4  232.65   20.21
   2   3  -4  216.86   23.50
  -2  -3   4  227.37   23.59
  -2  -3   4  211.09   23.56
  -2  -3   4  218.99   21.59
  -2  -3   4  218.21   22.44
  -2  -3   4  243.24   21.92
  -2  -3   4  225.39   22.68
   1   3  -4  237.97   21.14
   1   3  -4  247.15   24.30
   1   3  -4  233.68   22.01
   1   3  -4  241.72   23.44
   1   3  -4  217.51   25.50
  -1  -3   4  244.22   24.55
  -1  -3   4  233.38   23.49
  -1  -3   4  235.74   24.55
  -1  -3   4  234.80   22.83
  -1  -3   4  244.66   22.89
   0   3  -4   54.26    5.20
   0   3  -4   52.55    5.14
   0   3  -4   54.70    6.02
   0   3  -4   55.33    5.78
   0   3  -4   51.11    5.60
   0  -3   4   54.85    5.69
   0  -3   4   44.28    5.46
   0  -3   4   49.76    5.43
   0  -3   4   53.09    5.68
   0  -3   4   53.43    5.29
   0  -3   4   54.96    5.72
  -1   3  -4    3.82    0.87
  -1   3  -4    3.97    0.91
  -1   3  -4    2.11    0.62
  -1   3  -4    2.54    0.83
   1  -3   4    3.66    0.99
   1  -3   4    1.34    0.76
   1  -3   4    4.12    1.17
   1  -3   4    2.98    0.54
   1  -3   4    2.28    0.49
   1  -3   4    2.33    0.75
  -2   3  -4    1.18    0.62
  -2   3  -4   -0.16    0.47
  -2   3  -4    0.70    0.41
   2  -3   4    1.00    0.49
   2  -3   4    0.67    0.34
   2  -3   4    0.03    0.55
   2  -3   4    0.11    0.39
   2  -3   4    1.56    0.83
   2  -3   4    0.95    0.71
  -3   3  -4   59.84    5.52
  -3   3  -4   53.56    6.04
  -3   3  -4   50.46    6.52
   3  -3   4   57.42    6.07
   3  -3   4   48.10    5.46
   3  -3   4   47.59    5.99
   3  -3   4   58.50    6.22
   3  -3   4   56.14    5.84
   3  -3   4   59.32    5.90
  -4   3  -4   45.14    5.10
  -4   3  -4   46.60    5.84
  -4   3  -4   48.50    4.82
  -4   3  -4   47.46    5.64
   4  -3   4   41.93    5.34
   4  -3   4   40.03    5.75
   4  -3   4   46.49    5.14
   4  -3   4   40.98    5.70
   4  -3   4   50.06    4.79
   4  -3   4   46.52    5.33
  -5   3  -4   10.29    1.84
  -5   3  -4   11.81    2.48
   5  -3   4    9.73    2.19
   5  -3   4   12.27    2.22
   5  -3   4   18.47    3.15
   5  -3   4   11.72    2.55
  -6   3  -4    4.72    1.20
  -6   3  -4    3.12    1.47
   6  -3   4    7.50    1.41
   6  -3   4    4.81    1.40
   6  -3   4    7.16    2.07
   6  -3   4    3.09    1.44
   6  -3   4    4.97    1.65
  -7   3  -4    2.38    0.96
  -7   3  -4    2.61    1.45
   7  -3   4    0.71    1.59
   7  -3   4    0.64    0.97
   7  -3   4    2.19    1.39
   7  -3   4    0.98    0.78
  -8   3  -4    3.77    1.15
  -8   3  -4    1.57    1.32
   8  -3   4    1.31    1.81
   8  -3   4    1.74    1.54
   9   2  -4   11.32    2.57
   9   2  -4   13.77    2.78
  -9  -2   4   10.20    3.07
   8   2  -4   20.66    3.42
   8   2  -4   16.44    2.99
  -8  -2   4   19.99    3.95
   7   2  -4   12.74    2.35
   7   2  -4   13.90    2.37
  -7  -2   4   11.67    2.88
  -7  -2   4   10.25    2.50
  -7  -2   4    9.42    1.92
   6   2  -4   39.10    4.46
   6   2  -4   34.54    4.58
   6   2  -4   34.45    3.78
  -6  -2   4   35.55    5.26
  -6  -2   4   40.43    5.50
  -6  -2   4   38.83    4.28
   5   2  -4   15.06    2.51
   5   2  -4   14.23    2.37
   5   2  -4   18.59    2.24
  -5  -2   4   15.61    2.79
  -5  -2   4   14.11    2.31
  -5  -2   4   20.35    2.22
  -5  -2   4   15.60    2.80
  -5  -2   4   14.21    2.31
   4   2  -4    3.84    0.88
   4   2  -4    2.45    0.67
   4   2  -4    1.96    0.67
  -4  -2   4    1.29    0.77
  -4  -2   4    3.83    0.78
  -4  -2   4    2.29    0.76
  -4  -2   4    2.49    0.95
   3   2  -4   43.20    4.20
   3   2  -4   49.07    4.85
   3   2  -4   38.38    4.94
  -3  -2   4   41.93    4.56
  -3  -2   4   44.31    4.55
  -3  -2   4   43.74    5.04
  -3  -2   4   43.02    5.05
   2   2  -4   39.97    4.05
   2   2  -4   44.30    4.64
  -2  -2   4   39.71    4.77
  -2  -2   4   43.59    4.36
  -2  -2   4   43.10    4.80
  -2  -2   4   42.52    4.30
  -2  -2   4   40.77    4.47
   1   2  -4   32.37    3.55
   1   2  -4   34.87    3.30
   1   2  -4   31.51    3.69
  -1  -2   4   32.04    3.51
  -1  -2   4   32.38    3.41
  -1  -2   4   31.75    3.26
  -1  -2   4   31.22    3.63
  -1  -2   4   28.28    3.27
  -1  -2   4   38.77    3.53
   0   2  -4  107.28   10.64
   0   2  -4  100.26    9.65
   0   2  -4   94.71    9.10
   0   2  -4   82.14    9.91
   0   2  -4   94.31    9.89
   0  -2   4   92.50    9.69
   0  -2   4  100.31    9.35
   0  -2   4   99.32    9.49
   0  -2   4   94.70    9.11
   0  -2   4   95.40    9.73
  -1   2  -4    6.77    1.34
  -1   2  -4    7.87    1.16
  -1   2  -4    5.41    0.87
  -1   2  -4    6.36    1.09
  -1   2  -4    8.24    1.11
   1  -2   4    5.50    0.91
   1  -2   4    5.53    1.24
   1  -2   4    4.45    0.94
   1  -2   4    6.94    0.95
   1  -2   4    5.54    1.26
   1  -2   4    6.46    1.19
   1  -2   4    5.91    1.03
  -2   2  -4    2.76    0.70
  -2   2  -4    2.69    0.81
  -2   2  -4    2.78    0.94
  -2   2  -4    2.81    0.56
   2  -2   4    1.64    0.64
   2  -2   4    1.28    0.80
   2  -2   4    2.05    0.47
   2  -2   4    1.90    1.03
   2  -2   4    1.78    0.54
   2  -2   4    3.20    0.82
   2  -2   4    3.21    0.76
  -3   2  -4   74.82    7.21
  -3   2  -4   70.57    7.86
  -3   2  -4   69.03    8.57
  -3   2  -4   67.82    7.64
  -3   2  -4   72.49    7.76
  -3   2  -4   72.78    7.14
   3  -2   4   66.19    7.49
   3  -2   4   79.36    7.83
   3  -2   4   70.00    7.97
   3  -2   4   86.29    7.74
   3  -2   4   61.33    7.83
   3  -2   4   72.00    7.66
   3  -2   4   77.29    7.09
  -4   2  -4   41.54    3.80
  -4   2  -4   40.27    4.84
  -4   2  -4   28.94    4.38
  -4   2  -4   32.67    4.16
  -4   2  -4   33.12    3.92
   4  -2   4   28.45    4.15
   4  -2   4   36.76    4.89
   4  -2   4   38.06    4.33
   4  -2   4   34.69    4.06
   4  -2   4   34.36    4.24
   4  -2   4   37.85    3.91
  -5   2  -4   24.53    3.77
  -5   2  -4   21.07    3.10
  -5   2  -4   16.07    2.50
   5  -2   4   24.14    3.79
   5  -2   4   29.37    3.13
   5  -2   4   14.94    2.98
   5  -2   4   17.88    3.11
  -6   2  -4    7.98    1.46
  -6   2  -4    6.70    2.14
   6  -2   4    7.17    2.28
   6  -2   4    5.47    1.85
   6  -2   4   10.80    1.73
   6  -2   4    9.77    2.18
  -7   2  -4    1.33    1.28
  -7   2  -4    1.09    0.74
   7  -2   4    1.10    1.29
   7  -2   4    1.92    1.58
  -8   2  -4    0.41    1.14
   8  -2   4    0.77    1.41
   8  -2   4    0.72    1.65
   9   1  -4   16.00    2.99
   9   1  -4   13.92    3.03
  -9  -1   4   22.37    4.08
   8   1  -4   26.82    4.02
   8   1  -4   23.77    4.03
  -8  -1   4   22.68    4.41
  -8  -1   4   35.42    4.20
   7   1  -4   35.56    4.69
   7   1  -4   39.20    4.57
  -7  -1   4   42.09    5.05
  -7  -1   4   28.96    5.18
  -7  -1   4   34.97    4.35
   6   1  -4    2.15    0.86
   6   1  -4    2.49    0.89
  -6  -1   4    2.27    1.15
  -6  -1   4    2.65    1.02
  -6  -1   4    2.80    1.18
   5   1  -4   21.51    2.78
   5   1  -4   22.95    2.71
   5   1  -4   21.24    2.33
   5   1  -4   18.34    2.52
  -5  -1   4   20.61    3.23
  -5  -1   4   21.65    2.98
  -5  -1   4   22.80    3.36
   4   1  -4    6.03    1.03
   4   1  -4    6.68    1.20
   4   1  -4    5.49    1.24
   4   1  -4    6.52    1.17
  -4  -1   4    1.98    0.93
  -4  -1   4    5.67    1.33
  -4  -1   4    7.73    1.48
   3   1  -4   37.96    4.47
   3   1  -4   42.61    4.58
   3   1  -4   42.78    3.95
  -3  -1   4   41.41    4.76
  -3  -1   4   40.28    4.36
   2   1  -4   18.66    2.18
   2   1  -4   20.36    2.28
  -2  -1   4   20.21    2.24
  -2  -1   4   16.94    1.98
  -2  -1   4   18.88    2.37
   1   1  -4   50.29    4.82
   1   1  -4   43.45    5.21
   1   1  -4   52.18    5.19
   1   1  -4   48.10    5.55
  -1  -1   4   47.14    5.02
  -1  -1   4   53.14    4.82
  -1  -1   4   50.48    4.95
   0   1  -4   46.53    5.66
   0   1  -4   57.83    6.53
   0   1  -4   66.83    5.91
   0   1  -4   56.05    6.01
   0   1  -4   57.18    5.53
   0  -1   4   66.16    5.80
   0  -1   4   54.65    5.59
   0  -1   4   51.94    5.72
   0  -1   4   50.74    5.89
   0  -1   4   59.38    5.53
  -1   1  -4   20.80    2.69
  -1   1  -4   28.10    2.71
  -1   1  -4   25.30    3.34
  -1   1  -4   27.19    2.93
  -1   1  -4   26.13    2.87
   1  -1   4   23.62    3.02
   1  -1   4   26.44    2.93
   1  -1   4   24.69    2.76
   1  -1   4   26.63    3.00
   1  -1   4   27.13    2.96
  -2   1  -4   17.96    2.31
  -2   1  -4   19.52    2.17
  -2   1  -4   18.11    2.43
  -2   1  -4   22.26    3.27
  -2   1  -4   18.40    2.33
  -2   1  -4   17.41    2.35
   2  -1   4   19.74    2.58
   2  -1   4   21.88    2.13
   2  -1   4   19.68    2.24
   2  -1   4   18.93    2.47
   2  -1   4   22.31    2.83
   2  -1   4   17.33    2.80
  -3   1  -4    1.09    0.48
  -3   1  -4    0.25    0.58
  -3   1  -4    0.42    0.30
  -3   1  -4    0.18    0.40
  -3   1  -4    0.41    0.49
  -3   1  -4    0.56    0.49
   3  -1   4   -0.04    0.48
   3  -1   4   -0.05    0.57
   3  -1   4    0.75    0.44
   3  -1   4    0.16    0.37
   3  -1   4    1.34    0.79
   3  -1   4    1.28    0.91
   3  -1   4    0.37    0.32
  -4   1  -4    4.54    0.95
  -4   1  -4    3.76    1.21
  -4   1  -4    3.89    1.22
  -4   1  -4    3.31    0.99
  -4   1  -4    3.10    1.37
   4  -1   4    3.77    1.39
   4  -1   4    4.41    1.37
   4  -1   4    5.35    0.94
   4  -1   4    5.61    1.14
   4  -1   4    2.82    1.10
   4  -1   4    4.28    1.33
  -5   1  -4   29.02    4.58
  -5   1  -4   35.51    3.63
  -5   1  -4   36.04    4.17
  -5   1  -4   28.73    5.21
   5  -1   4   37.64    5.07
   5  -1   4   33.56    3.89
   5  -1   4   33.54    4.74
   5  -1   4   33.39    4.19
   5  -1   4   33.23    4.49
  -6   1  -4   25.35    4.96
  -6   1  -4   32.60    4.70
  -6   1  -4   33.04    3.45
   6  -1   4   37.45    5.10
   6  -1   4   32.68    4.50
   6  -1   4   33.38    4.85
   6  -1   4   28.04    3.96
  -7   1  -4    0.67    1.02
   7  -1   4    0.48    1.06
   7  -1   4    2.77    1.25
   7  -1   4    1.18    1.57
   8  -1   4   -0.30    0.79
   8  -1   4    0.26    1.39
   8  -1   4    1.61    1.57
   9   0  -4   -0.48    0.45
   9   0  -4    1.65    0.95
  -9   0   4   -0.24    1.18
  -9   0   4    0.79    1.14
   8   0  -4   11.93    2.48
   8   0  -4   13.62    2.43
  -8   0   4   11.64    2.72
  -8   0   4   12.24    2.46
   7   0  -4   22.83    3.46
   7   0  -4   19.94    3.47
  -7   0   4   23.83    3.60
  -7   0   4   23.47    3.98
  -7   0   4   30.81    4.18
   6   0  -4   10.63    1.90
   6   0  -4    7.27    1.68
  -6   0   4    9.08    2.00
  -6   0   4   13.26    2.33
  -6   0   4   14.44    2.47
   5   0  -4   23.16    2.60
   5   0  -4   16.82    2.50
   5   0  -4   16.59    2.74
  -5   0   4   20.23    3.04
  -5   0   4   17.11    2.79
  -5   0   4   20.23    2.04
   4   0  -4   -0.04    0.30
   4   0  -4   -0.43    0.26
   4   0  -4    0.02    0.28
   4   0  -4   -0.31    0.30
  -4   0   4   -0.04    0.20
  -4   0   4   -0.93    0.38
  -4   0   4   -0.55    0.53
  -4   0   4   -0.52    0.33
   3   0  -4   63.60    5.70
   3   0  -4   56.32    6.50
   3   0  -4   60.44    6.71
   3   0  -4   62.78    6.07
  -3   0   4   60.97    6.80
  -3   0   4   60.39    5.69
  -3   0   4   70.26    6.45
   2   0  -4    5.41    0.97
   2   0  -4    4.29    0.76
   2   0  -4    3.78    0.81
  -2   0   4    4.85    0.69
  -2   0   4    2.81    0.65
  -2   0   4    3.60    0.88
   1   0  -4    3.90    0.59
   1   0  -4    3.11    0.73
   1   0  -4    3.94    0.81
  -1   0   4    2.70    0.58
  -1   0   4    2.74    0.51
  -1   0   4    2.92    0.74
  -1   0   4    2.98    0.76
   0   0  -4   53.57    5.15
   0   0  -4   53.86    5.17
   0   0  -4   55.48    5.67
   0   0  -4   59.80    5.76
   0   0   4   44.97    5.08
   0   0   4   47.51    5.78
   0   0   4   57.87    5.35
   0   0   4   52.14    5.21
   0   0   4   53.42    5.57
  -1   0  -4  108.58   10.51
  -1   0  -4  101.22    9.50
  -1   0  -4   95.43   10.58
  -1   0  -4   92.31    9.81
   1   0   4  110.24    9.81
   1   0   4  102.28   10.80
   1   0   4   91.61    9.66
  -2   0  -4   65.85    7.97
  -2   0  -4   74.22    8.13
  -2   0  -4   82.69    7.15
  -2   0  -4   80.68    7.52
  -2   0  -4   60.73    8.62
  -2   0  -4   76.92    7.92
   2   0   4   71.19    7.42
   2   0   4   69.53    7.53
   2   0   4   81.46    7.57
   2   0   4   75.02    7.92
  -3   0  -4   35.58    4.05
  -3   0  -4   35.26    3.74
  -3   0  -4   44.43    4.03
  -3   0  -4   28.60    3.22
  -3   0  -4   28.01    3.08
  -3   0  -4   23.34    4.47
  -3   0  -4   31.95    3.53
   3   0   4   45.82    4.37
   3   0   4   33.49    3.72
   3   0   4   25.75    3.48
   3   0   4   34.15    3.87
   3   0   4   30.26    4.19
   3   0   4   26.58    3.33
  -4   0  -4   11.65    1.50
  -4   0  -4    6.01    1.59
  -4   0  -4   10.75    1.70
  -4   0  -4    7.80    1.23
  -4   0  -4    9.18    2.03
  -4   0  -4    6.92    2.14
   4   0   4    5.47    1.51
   4   0   4   13.20    1.83
   4   0   4    9.07    1.37
   4   0   4   10.17    2.23
   4   0   4   10.24    1.79
  -5   0  -4   23.49    3.38
  -5   0  -4   23.55    3.58
  -5   0  -4   17.26    3.78
  -5   0  -4   17.75    2.46
   5   0   4   20.11    3.43
   5   0   4   16.92    2.88
   5   0   4   18.12    2.60
   5   0   4   21.41    3.05
   5   0   4   22.66    3.38
  -6   0  -4   54.59    6.21
  -6   0  -4   43.07    6.84
   6   0   4   59.92    5.70
   6   0   4   36.24    5.42
   6   0   4   42.35    5.85
  -7   0  -4    6.82    2.51
   7   0   4    7.12    1.87
   7   0   4    3.78    1.69
   7   0   4    5.73    2.26
  10  -1  -4    0.50    1.15
 -10   1   4    1.35    1.54
 -10   1   4    0.30    1.27
   9  -1  -4    0.52    0.77
   9  -1  -4    1.23    1.07
  -9   1   4   -0.06    0.83
  -9   1   4    1.35    1.34
   8  -1  -4   14.93    2.60
   8  -1  -4   17.85    2.81
  -8   1   4   18.04    3.06
  -8   1   4   16.87    3.17
  -8   1   4    7.68    2.27
   7  -1  -4    2.22    1.06
   7  -1  -4    1.48    0.78
  -7   1   4    3.13    1.31
  -7   1   4    0.96    1.02
  -7   1   4    1.87    1.06
   6  -1  -4   26.69    3.76
   6  -1  -4   30.39    3.70
  -6   1   4   38.87    4.21
  -6   1   4   33.41    4.18
  -6   1   4   32.80    3.71
   5  -1  -4   52.28    6.01
   5  -1  -4   56.20    6.39
  -5   1   4   52.75    6.66
  -5   1   4   57.29    6.43
  -5   1   4   66.76    6.51
   4  -1  -4   49.69    5.69
   4  -1  -4   50.33    5.97
   4  -1  -4   55.24    5.38
  -4   1   4   52.58    5.98
  -4   1   4   56.21    5.78
  -4   1   4   51.42    5.80
   3  -1  -4   27.32    3.48
   3  -1  -4   35.03    3.05
   3  -1  -4   28.41    3.24
  -3   1   4   28.59    3.07
  -3   1   4   23.25    3.22
  -3   1   4   30.35    3.46
   2  -1  -4  153.89   13.90
   2  -1  -4  155.18   13.19
   2  -1  -4  145.74   13.62
   2  -1  -4  114.58   14.86
   2  -1  -4  148.36   14.70
  -2   1   4  124.14   13.66
  -2   1   4  132.54   14.01
  -2   1   4  174.27   14.33
  -2   1   4  147.62   13.18
   1  -1  -4   34.27    3.75
   1  -1  -4   26.17    3.36
   1  -1  -4   31.59    3.82
   1  -1  -4   33.26    3.39
  -1   1   4   39.16    3.45
  -1   1   4   31.05    3.56
  -1   1   4   32.47    3.39
   0  -1  -4  192.62   21.67
   0  -1  -4  208.85   22.03
   0  -1  -4  223.88   20.16
   0  -1  -4  209.23   20.12
   0   1   4  218.78   19.61
   0   1   4  234.68   22.22
   0   1   4  208.90   20.35
   0   1   4  199.81   20.06
  -1  -1  -4  303.23   27.64
  -1  -1  -4  290.49   27.62
  -1  -1  -4  295.43   29.57
  -1  -1  -4  255.43   29.05
  -1  -1  -4  249.75   29.43
  -1  -1  -4  300.51   26.94
  -1  -1  -4  304.79   26.42
   1   1   4  294.46   28.83
   1   1   4  242.75   26.17
   1   1   4  337.43   29.79
   1   1   4  272.02   27.05
   1   1   4  260.54   26.89
  -2  -1  -4  107.33    9.70
  -2  -1  -4   98.12    9.55
  -2  -1  -4  108.38   11.05
  -2  -1  -4  104.77   10.01
  -2  -1  -4  121.13   11.06
  -2  -1  -4   95.98   10.62
   2   1   4  119.13   10.02
   2   1   4   86.24   11.00
   2   1   4   81.54   10.95
   2   1   4  108.73    9.92
   2   1   4   84.71   10.25
   2   1   4  111.18   10.71
  -3  -1  -4    7.42    1.22
  -3  -1  -4    7.25    1.65
  -3  -1  -4    9.20    1.26
  -3  -1  -4   11.43    1.82
  -3  -1  -4    6.38    1.67
  -3  -1  -4    5.68    1.00
   3   1   4    6.43    1.06
   3   1   4    5.99    1.30
   3   1   4    7.54    1.62
   3   1   4   10.07    1.58
   3   1   4    8.56    1.84
  -4  -1  -4    9.22    2.23
  -4  -1  -4   12.04    2.11
  -4  -1  -4    9.43    2.52
  -4  -1  -4    9.83    2.17
  -4  -1  -4    7.64    1.41
   4   1   4    9.52    2.10
   4   1   4    9.53    2.07
   4   1   4    8.80    1.80
   4   1   4   16.45    1.67
   4   1   4   10.30    1.89
  -5  -1  -4   23.34    3.82
  -5  -1  -4   22.42    3.52
  -5  -1  -4   19.16    3.85
  -5  -1  -4   25.01    3.30
   5   1   4   26.42    3.64
   5   1   4   16.03    2.89
   5   1   4   23.15    3.53
   5   1   4   13.17    2.81
  -6  -1  -4   44.55    6.72
  -6  -1  -4   46.20    5.92
  -6  -1  -4   39.91    7.24
   6   1   4   61.59    6.28
   6   1   4   47.74    6.48
  -7  -1  -4   20.19    4.78
  -7  -1  -4   25.51    4.12
   7   1   4   31.78    4.39
   7   1   4   25.38    4.47
   7   1   4   27.77    4.23
  10  -2  -4   14.19    3.08
  10  -2  -4   11.90    2.78
 -10   2   4   16.55    3.34
 -10   2   4    8.83    2.64
   9  -2  -4    0.01    0.55
   9  -2  -4    2.27    1.44
  -9   2   4    1.32    1.39
  -9   2   4   -0.75    1.10
   8  -2  -4   20.09    3.17
   8  -2  -4   16.19    2.93
  -8   2   4   21.11    3.53
  -8   2   4   13.88    3.02
  -8   2   4   20.59    3.54
   7  -2  -4   13.11    2.33
   7  -2  -4   12.75    2.30
  -7   2   4   14.18    2.77
  -7   2   4   13.10    2.51
  -7   2   4   12.25    2.03
   6  -2  -4   32.26    3.39
   6  -2  -4   28.71    3.44
  -6   2   4   32.36    4.30
  -6   2   4   24.90    3.33
  -6   2   4   24.90    3.88
   5  -2  -4  112.39   10.52
   5  -2  -4  118.31   11.21
  -5   2   4   86.44   11.52
  -5   2   4  113.73   10.98
  -5   2   4  109.19   11.49
   4  -2  -4   92.72    9.40
   4  -2  -4   85.91    8.91
   4  -2  -4   96.44    9.17
  -4   2   4   87.99    9.50
  -4   2   4   91.04    9.47
   3  -2  -4    9.46    1.74
   3  -2  -4    7.62    1.33
   3  -2  -4    6.61    0.98
   3  -2  -4    9.02    1.49
  -3   2   4    7.86    1.20
  -3   2   4   10.95    1.87
  -3   2   4    7.39    1.46
   2  -2  -4    9.75    1.07
   2  -2  -4   11.31    1.63
   2  -2  -4   15.17    2.06
   2  -2  -4   10.91    1.49
  -2   2   4   13.25    1.32
  -2   2   4    9.59    1.73
  -2   2   4    8.68    1.55
   1  -2  -4   17.73    2.17
   1  -2  -4   19.85    2.27
   1  -2  -4   18.95    2.11
   1  -2  -4   18.66    2.39
   1  -2  -4   15.86    2.64
  -1   2   4   21.29    2.14
  -1   2   4   18.34    2.34
  -1   2   4   17.35    2.47
  -1   2   4   19.88    2.83
   0  -2  -4  132.29   12.32
   0  -2  -4  141.15   13.77
   0  -2  -4  133.51   12.24
   0  -2  -4  132.37   13.41
   0  -2  -4  108.31   12.63
   0  -2  -4  114.88   12.45
   0   2   4  139.26   13.92
   0   2   4  137.63   12.17
   0   2   4  130.80   12.57
  -1  -2  -4   94.18   10.91
  -1  -2  -4  120.01   10.74
  -1  -2  -4  115.31   11.86
  -1  -2  -4  123.63   12.31
  -1  -2  -4  130.56   11.15
  -1  -2  -4  111.84   12.19
   1   2   4   97.64   11.01
   1   2   4  117.40   12.46
   1   2   4   98.27   10.73
   1   2   4  108.53   12.32
  -2  -2  -4  112.77   10.79
  -2  -2  -4  101.96   10.46
  -2  -2  -4  113.03   10.95
  -2  -2  -4  102.32   12.08
  -2  -2  -4  109.81   12.08
   2   2   4   97.37   11.32
   2   2   4  114.46   10.79
   2   2   4  129.65   12.28
  -3  -2  -4    2.84    0.72
  -3  -2  -4    2.12    0.71
  -3  -2  -4    2.04    0.64
  -3  -2  -4    2.86    1.16
  -3  -2  -4    2.55    0.93
  -3  -2  -4    5.18    0.88
  -3  -2  -4    3.15    1.31
   3   2   4    3.94    1.35
   3   2   4    2.09    1.00
   3   2   4    2.14    0.71
   3   2   4    4.03    1.01
  -4  -2  -4    0.40    0.69
  -4  -2  -4    0.65    0.97
  -4  -2  -4   -0.61    0.66
   4   2   4   -0.38    0.74
   4   2   4    0.28    0.59
   4   2   4   -0.55    0.45
  -5  -2  -4    5.29    2.19
  -5  -2  -4    7.21    1.84
  -5  -2  -4    6.76    2.28
  -5  -2  -4    8.05    2.14
   5   2   4   10.53    2.02
   5   2   4    7.21    2.03
  -6  -2  -4   23.66    4.05
  -6  -2  -4   16.43    4.15
   6   2   4   24.71    3.67
   6   2   4   16.77    3.45
  -7  -2  -4   18.30    4.31
  -7  -2  -4   15.60    3.32
   7   2   4   23.79    4.05
   7   2   4   19.36    3.49
  10  -3  -4   20.61    3.67
   9  -3  -4   -1.53    0.92
   9  -3  -4   -0.50    0.82
  -9   3   4    0.47    1.16
  -9   3   4   -0.49    0.91
   8  -3  -4    6.93    1.83
   8  -3  -4    6.31    1.59
  -8   3   4    3.72    1.69
  -8   3   4    4.69    1.67
  -8   3   4    2.92    1.42
   7  -3  -4   39.10    4.81
   7  -3  -4   35.93    4.97
  -7   3   4   43.06    5.20
  -7   3   4   40.74    4.87
  -7   3   4   40.39    5.59
   6  -3  -4   49.09    5.70
   6  -3  -4   58.74    5.71
   6  -3  -4   50.70    5.92
  -6   3   4   51.32    6.11
  -6   3   4   52.49    6.05
  -6   3   4   48.97    6.12
   5  -3  -4  232.38   23.76
   5  -3  -4  194.08   21.77
   5  -3  -4  212.31   22.00
   5  -3  -4  226.21   22.70
  -5   3   4  222.80   22.31
  -5   3   4  238.13   23.72
  -5   3   4  249.69   24.52
   4  -3  -4   76.85    7.99
   4  -3  -4   79.66    7.55
   4  -3  -4   74.55    7.76
   4  -3  -4   74.32    6.94
   4  -3  -4   69.98    8.39
  -4   3   4   71.31    7.98
   3  -3  -4    0.74    0.63
   3  -3  -4    2.13    0.93
   3  -3  -4    0.25    0.38
   3  -3  -4    0.81    0.56
  -3   3   4    2.22    0.86
  -3   3   4    0.53    0.40
  -3   3   4    1.31    0.82
   2  -3  -4   -0.25    0.30
   2  -3  -4    0.36    0.41
   2  -3  -4   -0.16    0.49
   2  -3  -4   -0.34    0.31
   2  -3  -4    0.24    0.53
  -2   3   4    0.14    0.52
  -2   3   4    0.29    0.48
  -2   3   4   -0.09    0.42
  -2   3   4   -0.08    0.35
   1  -3  -4   29.77    3.15
   1  -3  -4   34.76    3.98
   1  -3  -4   29.92    3.12
   1  -3  -4   34.04    3.54
   1  -3  -4   30.81    3.54
   1  -3  -4   32.72    3.75
  -1   3   4   31.49    3.33
  -1   3   4   27.03    4.01
  -1   3   4   23.91    4.05
  -1   3   4   30.45    3.56
  -1   3   4   39.77    3.49
   0  -3  -4   87.39   10.07
   0  -3  -4   96.16    9.21
   0  -3  -4   69.45    9.66
   0  -3  -4   91.96   10.13
   0  -3  -4  114.21    9.38
   0   3   4   93.37    9.18
   0   3   4   94.86    8.89
   0   3   4   88.52    9.12
  -1  -3  -4  170.58   15.23
  -1  -3  -4  164.71   15.72
  -1  -3  -4  151.22   17.22
  -1  -3  -4  156.62   16.72
   1   3   4  149.31   15.14
   1   3   4  178.40   15.65
   1   3   4  146.33   17.67
  -2  -3  -4   40.89    4.07
  -2  -3  -4   36.42    4.22
  -2  -3  -4   29.56    3.65
  -2  -3  -4   35.04    5.10
  -2  -3  -4   44.46    3.92
  -2  -3  -4   38.32    4.74
   2   3   4   27.67    4.27
   2   3   4   37.21    4.08
   2   3   4   30.14    3.77
  -3  -3  -4    8.02    2.08
  -3  -3  -4   10.32    1.47
  -3  -3  -4    3.08    1.15
  -3  -3  -4    7.70    1.40
  -3  -3  -4    9.37    1.76
  -3  -3  -4    6.58    1.91
   3   3   4    9.54    1.89
   3   3   4    8.82    1.74
   3   3   4    6.60    1.37
  -4  -3  -4    4.07    1.67
  -4  -3  -4    1.49    1.06
  -4  -3  -4    0.83    0.80
   4   3   4    2.19    0.97
   4   3   4    2.53    1.16
  -5  -3  -4    0.53    1.00
  -5  -3  -4    5.32    1.49
   5   3   4    1.08    1.03
   5   3   4    2.83    1.63
  -6  -3  -4    3.18    1.75
  -6  -3  -4    4.20    1.56
  -6  -3  -4    1.52    1.88
   6   3   4    3.75    1.78
   6   3   4    5.03    1.68
   9  -4  -4    7.89    2.17
   9  -4  -4    7.96    1.94
  -9   4   4    4.65    1.96
  -9   4   4    4.05    1.76
   8  -4  -4   -0.41    0.84
   8  -4  -4   -0.68    0.47
  -8   4   4    0.61    1.15
  -8   4   4   -0.36    0.69
  -8   4   4    0.35    0.92
   7  -4  -4    4.29    1.49
   7  -4  -4    6.00    1.60
  -7   4   4    7.07    2.00
  -7   4   4    8.06    1.59
  -7   4   4    4.96    1.62
   6  -4  -4   20.14    3.15
   6  -4  -4   23.64    3.06
   6  -4  -4   22.10    3.17
  -6   4   4   17.83    3.22
  -6   4   4   14.55    2.74
  -6   4   4   17.42    2.77
   5  -4  -4   46.10    6.16
   5  -4  -4   53.51    5.79
   5  -4  -4   55.94    5.57
   5  -4  -4   47.38    5.85
  -5   4   4   52.89    6.02
   4  -4  -4  104.52    9.87
   4  -4  -4  100.53   10.09
   4  -4  -4   88.01    9.45
   4  -4  -4   90.69   10.49
  -4   4   4   91.78    9.89
   3  -4  -4   42.08    5.01
   3  -4  -4   48.83    4.73
   3  -4  -4   51.95    5.10
   3  -4  -4   37.87    5.22
  -3   4   4   42.79    5.08
  -3   4   4   42.58    5.09
   2  -4  -4   10.75    2.01
   2  -4  -4   11.83    2.09
   2  -4  -4   12.65    2.20
   2  -4  -4    9.66    1.83
   2  -4  -4    7.49    1.46
  -2   4   4   11.09    2.06
  -2   4   4   14.00    1.98
  -2   4   4   13.88    1.70
   1  -4  -4    2.30    0.88
   1  -4  -4    1.63    0.87
   1  -4  -4    4.35    0.83
   1  -4  -4    2.16    0.88
   1  -4  -4    3.45    1.08
  -1   4   4    3.37    0.83
  -1   4   4    3.48    1.03
  -1   4   4    1.77    0.76
  -1   4   4    3.19    1.28
   0  -4  -4    4.75    1.53
   0  -4  -4    6.22    1.45
   0  -4  -4    7.65    1.66
   0  -4  -4    9.62    1.54
   0  -4  -4    7.21    1.46
   0   4   4    6.85    1.68
   0   4   4    5.90    1.34
   0   4   4    5.11    1.01
   0   4   4    4.00    1.14
  -1  -4  -4   26.50    4.21
  -1  -4  -4   28.48    4.81
  -1  -4  -4   33.12    4.17
  -1  -4  -4   46.07    4.17
  -1  -4  -4   33.13    4.96
   1   4   4   38.32    3.94
   1   4   4   42.35    4.73
   1   4   4   27.11    4.09
  -2  -4  -4   14.31    2.15
  -2  -4  -4   11.83    2.28
  -2  -4  -4    9.34    2.48
  -2  -4  -4   17.02    3.19
  -2  -4  -4   13.84    2.33
   2   4   4   14.87    2.51
   2   4   4   19.30    2.28
   2   4   4   15.68    2.73
  -3  -4  -4   21.98    3.93
  -3  -4  -4   18.15    3.12
  -3  -4  -4   28.06    4.29
   3   4   4   20.66    3.36
   3   4   4   19.74    3.26
  -4  -4  -4   -0.51    1.09
  -4  -4  -4   -0.29    0.73
   4   4   4    0.39    1.00
   4   4   4    1.42    0.96
  -5  -4  -4    3.60    1.84
  -5  -4  -4    8.17    2.03
   5   4   4    7.11    1.85
   5   4   4    7.33    2.15
   9  -5  -4   11.79    2.56
   9  -5  -4   11.82    2.72
  -9   5   4   11.76    2.91
   8  -5  -4    1.76    1.13
   8  -5  -4    1.34    1.15
  -8   5   4    1.75    1.20
  -8   5   4    1.93    1.06
   7  -5  -4    2.98    1.32
   7  -5  -4   -0.55    0.80
  -7   5   4    3.52    1.28
  -7   5   4    3.92    1.21
  -7   5   4    4.16    1.69
   6  -5  -4   23.02    3.18
   6  -5  -4   15.13    3.04
   6  -5  -4   22.14    3.54
  -6   5   4   20.89    3.24
  -6   5   4   22.80    3.70
  -6   5   4   19.37    3.10
   5  -5  -4    8.55    1.95
   5  -5  -4    9.57    2.33
   5  -5  -4    7.60    1.97
   5  -5  -4   11.39    2.05
  -5   5   4    9.47    2.26
   4  -5  -4    0.30    0.59
   4  -5  -4    1.23    1.03
   4  -5  -4    1.31    0.91
   4  -5  -4    0.90    0.80
  -4   5   4    1.04    0.93
   3  -5  -4   37.37    4.21
   3  -5  -4   36.15    4.92
   3  -5  -4   39.82    4.77
   3  -5  -4   37.29    4.77
   3  -5  -4   37.87    4.55
  -3   5   4   37.32    4.93
   2  -5  -4    4.93    1.02
   2  -5  -4    1.45    1.00
   2  -5  -4    3.23    1.22
   2  -5  -4    3.05    1.17
   2  -5  -4    2.15    0.99
  -2   5   4    3.72    1.19
  -2   5   4    1.81    0.84
  -2   5   4    4.35    1.48
   1  -5  -4   14.26    2.38
   1  -5  -4   17.09    2.79
   1  -5  -4   12.30    1.88
   1  -5  -4   11.98    2.34
   1  -5  -4   11.12    2.19
  -1   5   4   17.51    2.23
  -1   5   4   10.73    2.10
  -1   5   4   13.91    2.81
  -1   5   4   10.47    1.92
   0  -5  -4   16.23    2.62
   0  -5  -4    7.70    2.11
   0  -5  -4   11.91    2.03
   0  -5  -4    7.78    1.54
   0  -5  -4   11.22    2.05
   0  -5  -4    6.40    1.78
   0   5   4   12.79    1.74
   0   5   4   10.71    1.92
   0   5   4   10.88    1.91
   0   5   4   10.42    2.38
  -1  -5  -4    0.32    0.95
  -1  -5  -4    0.87    0.94
  -1  -5  -4   -0.05    0.68
  -1  -5  -4   -0.36    0.76
  -1  -5  -4    0.03    0.60
   1   5   4   -0.19    0.82
   1   5   4    0.04    0.54
   1   5   4    0.88    0.86
  -2  -5  -4   20.48    3.11
  -2  -5  -4   18.88    2.78
  -2  -5  -4   18.91    3.54
   2   5   4   11.52    2.50
   2   5   4   12.83    2.87
  -3  -5  -4   18.65    2.92
  -3  -5  -4   17.78    3.66
   3   5   4   17.15    3.03
   3   5   4   14.68    3.03
  -4  -5  -4    5.78    2.21
  -4  -5  -4    4.49    1.42
   4   5   4    5.39    1.72
   4   5   4    9.22    2.29
  -5  -5  -4    0.22    1.49
  -5  -5  -4    0.03    0.97
   5   5   4   -0.06    0.90
   5   5   4    1.34    1.30
   8  -6  -4   24.22    3.75
  -8   6   4   18.00    3.59
  -8   6   4   17.71    3.21
   7  -6  -4    0.72    1.13
   7  -6  -4   -0.48    0.79
  -7   6   4   -0.47    0.67
   6  -6  -4   17.26    3.14
   6  -6  -4   25.34    3.91
   6  -6  -4   18.71    3.39
  -6   6   4   23.27    3.32
  -6   6   4   16.92    3.44
   5  -6  -4    1.15    1.08
   5  -6  -4    1.60    1.15
   5  -6  -4    0.87    0.94
   5  -6  -4    1.93    1.33
  -5   6   4    1.40    1.07
   4  -6  -4    0.28    0.93
   4  -6  -4    2.97    1.43
   4  -6  -4   -0.02    0.75
   4  -6  -4    1.35    1.04
  -4   6   4    0.13    0.90
   3  -6  -4   61.66    6.34
   3  -6  -4   36.11    6.43
   3  -6  -4   55.62    6.31
   3  -6  -4   54.86    6.42
  -3   6   4   56.04    6.04
   2  -6  -4   23.24    3.56
   2  -6  -4   24.34    3.68
   2  -6  -4   20.93    3.46
   2  -6  -4   14.84    3.04
  -2   6   4   17.95    2.98
  -2   6   4   23.22    4.16
   1  -6  -4    0.76    0.96
   1  -6  -4    2.00    1.08
   1  -6  -4    2.01    1.26
   1  -6  -4    3.54    1.26
  -1   6   4    2.08    1.37
  -1   6   4    3.29    1.16
   0  -6  -4    3.22    1.46
   0  -6  -4    3.13    1.50
   0  -6  -4    3.10    1.23
   0  -6  -4    6.06    1.83
   0   6   4    3.78    1.56
   0   6   4    7.15    1.53
   0   6   4    5.01    1.45
  -1  -6  -4    0.11    1.03
  -1  -6  -4    1.56    1.17
  -1  -6  -4    0.42    0.72
   1   6   4    0.83    1.09
   1   6   4    0.51    0.75
  -2  -6  -4   17.21    4.01
  -2  -6  -4   25.26    3.99
  -2  -6  -4   27.29    3.94
   2   6   4   26.67    3.98
   2   6   4   28.83    4.51
  -3  -6  -4   22.31    4.10
  -3  -6  -4   20.91    3.05
   3   6   4   12.04    2.73
   3   6   4   11.65    2.90
  -4  -6  -4    2.28    1.89
  -4  -6  -4    1.70    1.14
   4   6   4    3.66    1.69
   4   6   4    1.79    1.24
   8  -7  -4   16.42    3.23
  -8   7   4   14.50    3.43
   7  -7  -4    1.19    0.96
  -7   7   4    1.06    1.40
   6  -7  -4    0.06    0.95
  -6   7   4   -0.17    1.12
   5  -7  -4    6.17    1.98
   5  -7  -4    5.42    2.05
   5  -7  -4    6.88    1.91
  -5   7   4    6.93    1.96
   4  -7  -4   12.63    2.75
   4  -7  -4    9.92    2.57
   4  -7  -4    9.89    2.47
  -4   7   4   15.58    2.86
   3  -7  -4   59.09    7.13
   3  -7  -4   59.84    7.01
   3  -7  -4   55.01    6.84
   3  -7  -4   67.82    7.28
  -3   7   4   48.31    6.45
   2  -7  -4   41.10    5.34
   2  -7  -4   47.30    5.74
   2  -7  -4   28.54    4.78
   2  -7  -4   52.80    5.84
  -2   7   4   30.22    4.41
  -2   7   4   20.88    5.08
   1  -7  -4    0.43    0.94
   1  -7  -4    0.19    0.74
   1  -7  -4    0.14    0.92
  -1   7   4    0.58    1.32
   0  -7  -4   -0.47    0.90
   0  -7  -4    0.51    1.06
   0  -7  -4   -0.20    0.65
   0   7   4   -0.82    1.05
  -1  -7  -4    1.10    1.37
  -1  -7  -4    2.84    1.60
  -1  -7  -4    5.65    1.54
   1   7   4    3.68    1.50
   1   7   4    2.23    1.48
  -2  -7  -4   24.14    3.31
  -2  -7  -4    8.58    2.87
   2   7   4   15.67    2.88
   2   7   4   13.74    3.13
  -3  -7  -4   40.48    5.27
  -3  -7  -4   34.12    6.35
   3   7   4   49.09    5.93
   7  -8  -4    6.13    1.97
  -7   8   4    0.45    1.14
   6  -8  -4    0.36    1.12
  -6   8   4   -0.01    0.97
   5  -8  -4    6.55    2.27
   5  -8  -4    8.07    2.37
  -5   8   4    6.81    2.20
   4  -8  -4   20.04    3.64
   4  -8  -4   18.57    3.47
  -4   8   4   11.09    3.49
  -4   8   4   13.81    2.88
   3  -8  -4   28.76    4.31
   3  -8  -4   17.58    3.65
   3  -8  -4   16.93    3.53
  -3   8   4   22.34    4.68
  -3   8   4   21.06    3.58
   2  -8  -4   41.61    4.90
   2  -8  -4   28.84    4.66
   2  -8  -4   24.74    4.39
  -2   8   4   13.52    4.17
   1  -8  -4   12.93    3.02
   1  -8  -4   11.76    2.93
   1  -8  -4   11.10    2.56
   0  -8  -4    0.99    1.38
   0  -8  -4    0.67    1.01
   0  -8  -4    0.98    1.14
   0   8   4    0.93    1.44
  -1  -8  -4    3.50    1.71
  -1  -8  -4    2.19    1.34
  -1  -8  -4    5.33    2.22
   1   8   4    3.91    1.91
   5  -9  -4    9.30    2.72
   5  -9  -4    7.45    2.39
   4  -9  -4   10.60    2.93
   4  -9  -4   16.75    3.33
   3  -9  -4    0.52    1.24
   3  -9  -4    2.05    1.95
   3  -9  -4    1.86    1.55
  -3   9   4    3.85    2.03
   2  -9  -4   -0.16    1.24
   2  -9  -4    0.83    1.45
   2  -9  -4    0.52    1.25
  -2   9   4    1.09    1.59
   1  -9  -4    5.17    1.82
   1  -9  -4    8.20    2.59
  -1 -10   5    6.86    2.63
  -1 -10   5   10.81    2.94
   0  10  -5    0.95    0.73
   0  10  -5    0.02    1.31
   0  10  -5   -0.28    0.73
   0 -10   5   -1.23    1.29
   0 -10   5    0.21    1.52
  -1  10  -5   -0.18    0.63
  -1  10  -5    1.62    1.26
  -1  10  -5    0.46    0.87
   1 -10   5   -0.14    1.41
   1 -10   5    1.61    1.87
  -2  10  -5    0.11    0.78
  -2  10  -5   -0.33    0.81
  -2  10  -5   -0.24    0.90
  -2  10  -5    0.13    1.08
   2 -10   5    0.73    1.78
   2 -10   5   -0.80    1.25
   2 -10   5   -0.37    1.31
  -3  10  -5    0.57    0.94
   3 -10   5    0.60    1.80
   3 -10   5   -0.42    1.48
   3   9  -5   -0.59    1.04
   3   9  -5    0.06    1.10
   3   9  -5    1.19    0.96
  -3  -9   5    2.18    1.71
  -3  -9   5   -0.06    1.13
  -3  -9   5    1.82    1.49
   2   9  -5    5.66    1.99
   2   9  -5    9.07    2.04
  -2  -9   5    6.35    2.22
  -2  -9   5   12.17    3.00
  -2  -9   5   10.61    2.62
   1   9  -5   29.14    5.39
   1   9  -5   30.95    4.40
  -1  -9   5   45.20    5.95
  -1  -9   5   37.59    5.81
  -1  -9   5   43.67    5.91
   0   9  -5   13.48    2.44
   0   9  -5   11.40    2.76
   0   9  -5   16.30    2.41
   0  -9   5   15.31    3.39
   0  -9   5    9.89    2.63
  -1   9  -5   26.80    3.82
  -1   9  -5   23.14    4.35
  -1   9  -5   20.67    3.15
  -1   9  -5   31.35    4.25
   1  -9   5   18.08    4.09
   1  -9   5   28.36    4.57
  -2   9  -5    3.78    1.53
  -2   9  -5    3.71    1.95
  -2   9  -5    4.07    1.47
  -2   9  -5    3.96    1.26
   2  -9   5    3.65    2.09
   2  -9   5    3.22    1.85
   2  -9   5    1.50    1.20
  -3   9  -5    1.65    1.28
  -3   9  -5    2.75    1.43
  -3   9  -5    3.77    1.30
  -3   9  -5    0.93    1.31
   3  -9   5    1.90    2.02
   3  -9   5    2.77    1.64
   3  -9   5    1.52    1.39
  -4   9  -5    4.26    1.62
  -4   9  -5    6.75    1.97
  -4   9  -5    5.62    1.52
   4  -9   5    6.21    2.13
   4  -9   5    7.25    2.92
   4  -9   5    7.38    2.29
  -5   9  -5    9.86    2.14
   5  -9   5    8.38    2.53
   5  -9   5    8.68    3.08
   5   8  -5   21.32    3.80
   5   8  -5   20.99    3.96
   5   8  -5   19.21    3.06
  -5  -8   5   19.93    4.04
  -5  -8   5   21.77    4.69
   4   8  -5    2.61    1.46
   4   8  -5    3.14    1.15
   4   8  -5    2.12    1.34
  -4  -8   5    1.42    1.62
  -4  -8   5    1.80    1.58
   3   8  -5   -0.44    0.73
   3   8  -5    0.35    0.86
   3   8  -5    0.59    1.19
  -3  -8   5    0.09    1.50
  -3  -8   5    1.73    1.31
  -3  -8   5   -0.85    1.01
  -3  -8   5   -1.01    1.18
   2   8  -5    6.24    2.07
   2   8  -5    9.51    1.89
   2   8  -5    8.74    2.05
  -2  -8   5    6.00    2.17
  -2  -8   5    5.35    2.12
  -2  -8   5    8.39    2.38
   1   8  -5   34.58    4.46
   1   8  -5   38.05    5.00
   1   8  -5   40.76    3.96
  -1  -8   5   26.31    4.98
  -1  -8   5   33.32    5.06
  -1  -8   5   33.02    5.28
   0   8  -5   61.00    8.44
   0   8  -5   64.55    6.97
   0   8  -5   65.71    7.03
   0   8  -5   71.05    8.23
   0  -8   5   78.04    8.17
   0  -8   5   68.01    8.01
   0  -8   5   75.35    8.04
  -1   8  -5   34.59    4.10
  -1   8  -5   26.95    4.60
  -1   8  -5   22.73    3.47
  -1   8  -5   30.57    4.04
   1  -8   5   27.62    4.69
   1  -8   5   30.15    4.79
  -2   8  -5   12.14    3.18
  -2   8  -5   19.64    3.18
  -2   8  -5   18.40    3.00
  -2   8  -5   18.01    2.73
   2  -8   5   13.42    3.23
   2  -8   5   17.77    3.08
   2  -8   5   18.19    3.38
  -3   8  -5    0.85    0.84
  -3   8  -5    0.85    1.01
  -3   8  -5    0.54    0.76
   3  -8   5   -0.43    1.37
   3  -8   5    1.21    1.15
   3  -8   5    0.41    1.08
  -4   8  -5   10.11    2.05
  -4   8  -5   11.40    2.21
  -4   8  -5    5.52    1.80
   4  -8   5    3.66    1.69
   4  -8   5    6.73    2.53
   4  -8   5    7.38    2.40
  -5   8  -5   25.12    3.65
  -5   8  -5   22.51    3.88
  -5   8  -5   27.32    4.34
   5  -8   5   16.35    4.25
   5  -8   5   26.43    4.34
   5  -8   5   26.35    4.12
  -6   8  -5   13.14    2.51
   6  -8   5   10.81    2.71
   6  -8   5    7.93    3.15
   6  -8   5   13.94    3.36
   6   7  -5   41.35    6.17
   6   7  -5   47.52    4.94
   6   7  -5   36.88    6.09
  -6  -7   5   44.60    6.35
  -6  -7   5   46.44    7.41
   5   7  -5   43.54    6.18
   5   7  -5   41.97    4.76
   5   7  -5   42.30    5.77
  -5  -7   5   48.14    6.42
  -5  -7   5   40.30    6.71
   4   7  -5    3.62    1.20
   4   7  -5    2.21    1.41
   4   7  -5    5.40    1.71
  -4  -7   5    6.33    2.21
  -4  -7   5    6.29    1.92
   3   7  -5    0.53    0.79
   3   7  -5    3.41    1.10
   3   7  -5    2.19    1.36
  -3  -7   5    2.93    1.64
  -3  -7   5    0.69    1.21
  -3  -7   5    1.42    1.22
   2   7  -5    0.77    0.84
   2   7  -5    0.60    0.86
   2   7  -5    0.04    0.55
  -2  -7   5    0.03    0.75
  -2  -7   5    0.48    0.89
  -2  -7   5    0.53    0.92
  -2  -7   5   -0.19    0.80
  -2  -7   5    0.23    0.86
   1   7  -5   24.08    2.84
   1   7  -5   22.28    3.79
   1   7  -5   21.85    3.21
  -1  -7   5   21.20    3.85
  -1  -7   5   27.19    3.78
  -1  -7   5   26.36    4.05
  -1  -7   5   30.42    4.20
  -1  -7   5   28.94    4.21
   0   7  -5  125.80   15.41
   0   7  -5  116.10   12.99
   0   7  -5  136.63   12.86
   0   7  -5  141.12   15.22
   0  -7   5  139.54   14.07
   0  -7   5  146.47   14.19
   0  -7   5  140.79   14.63
   0  -7   5  148.67   14.81
  -1   7  -5   12.56    2.35
  -1   7  -5   12.84    2.73
  -1   7  -5   11.56    1.99
  -1   7  -5   16.26    2.56
   1  -7   5   15.93    3.01
   1  -7   5   11.15    2.58
   1  -7   5   10.87    2.73
  -2   7  -5   -0.73    0.64
  -2   7  -5    1.06    0.87
  -2   7  -5    0.29    0.40
  -2   7  -5    0.41    0.59
   2  -7   5    1.96    1.41
   2  -7   5    0.74    1.11
   2  -7   5    0.24    0.89
   2  -7   5   -0.38    0.70
  -3   7  -5    5.17    1.45
  -3   7  -5    3.51    1.26
  -3   7  -5    5.60    1.32
   3  -7   5    5.88    1.75
   3  -7   5    4.57    1.60
   3  -7   5    1.71    1.41
   3  -7   5    6.47    2.28
  -4   7  -5    2.06    1.09
  -4   7  -5    0.60    0.67
  -4   7  -5    0.97    0.80
   4  -7   5    0.46    0.91
   4  -7   5   -0.86    1.42
   4  -7   5    0.47    1.19
  -5   7  -5    8.26    2.49
  -5   7  -5   16.86    2.75
  -5   7  -5   19.00    3.31
   5  -7   5   19.30    4.05
   5  -7   5   17.25    3.12
   5  -7   5   16.98    3.35
   5  -7   5   17.27    2.91
  -6   7  -5   16.42    3.53
  -6   7  -5   23.05    3.29
   6  -7   5   25.11    4.72
   6  -7   5   19.30    3.64
   6  -7   5   22.61    4.25
   7   6  -5    8.09    2.19
   7   6  -5    6.35    1.95
   7   6  -5    5.28    1.54
  -7  -6   5    4.21    2.36
  -7  -6   5    6.15    1.96
   6   6  -5   40.13    4.39
   6   6  -5   35.33    5.60
   6   6  -5   41.91    5.22
  -6  -6   5   41.93    5.78
  -6  -6   5   33.28    6.15
   5   6  -5   32.28    4.29
   5   6  -5   40.25    5.46
   5   6  -5   42.43    5.09
  -5  -6   5   36.42    5.27
  -5  -6   5   31.89    5.61
   4   6  -5    6.38    1.46
   4   6  -5    6.18    1.69
   4   6  -5    8.87    1.93
  -4  -6   5    5.70    1.79
  -4  -6   5    7.04    2.16
  -4  -6   5    7.28    2.20
   3   6  -5    0.56    0.74
   3   6  -5   -0.01    0.48
   3   6  -5    1.04    0.78
  -3  -6   5    0.56    0.85
  -3  -6   5    0.80    0.92
  -3  -6   5   -0.07    0.81
  -3  -6   5    0.80    0.99
  -3  -6   5    1.60    0.69
   2   6  -5    0.83    0.67
   2   6  -5    1.01    0.53
   2   6  -5    0.00    0.82
   2   6  -5    1.60    0.95
  -2  -6   5    2.42    1.06
  -2  -6   5    0.73    0.86
  -2  -6   5    0.92    0.90
  -2  -6   5    0.99    0.53
  -2  -6   5    1.82    0.62
  -2  -6   5    1.03    0.79
  -2  -6   5    2.47    1.23
   1   6  -5   28.86    3.55
   1   6  -5   30.15    3.04
   1   6  -5   28.85    4.11
   1   6  -5   24.03    3.88
   1   6  -5   27.35    3.36
   1   6  -5   28.12    3.53
  -1  -6   5   28.99    4.07
  -1  -6   5   27.13    4.09
  -1  -6   5   24.11    3.73
  -1  -6   5   25.04    3.86
  -1  -6   5   23.97    3.81
   0   6  -5  104.57   10.60
   0   6  -5  117.28   12.60
   0   6  -5  109.69   10.83
   0   6  -5  108.53   12.75
   0  -6   5  114.73   11.68
   0  -6   5  117.83   12.03
   0  -6   5  108.79   12.13
   0  -6   5  104.39   11.57
   0  -6   5  119.95   12.11
  -1   6  -5   47.63    5.70
  -1   6  -5   40.63    4.78
  -1   6  -5   43.16    4.68
  -1   6  -5   50.05    5.51
   1  -6   5   41.88    5.04
   1  -6   5   38.05    5.57
   1  -6   5   47.21    5.30
   1  -6   5   45.76    4.85
   1  -6   5   41.71    4.89
   1  -6   5   47.08    5.66
  -2   6  -5    5.91    1.46
  -2   6  -5    7.48    1.42
  -2   6  -5    5.78    1.49
   2  -6   5    4.21    1.62
   2  -6   5    5.70    1.64
   2  -6   5    4.52    1.49
   2  -6   5    5.11    1.84
  -3   6  -5    1.63    0.74
  -3   6  -5    0.18    0.80
  -3   6  -5   -0.14    0.47
   3  -6   5    0.40    0.99
   3  -6   5    0.46    1.32
   3  -6   5   -0.27    0.78
   3  -6   5    1.26    0.96
  -4   6  -5    0.64    0.97
  -4   6  -5    0.38    0.77
  -4   6  -5   -0.11    0.54
   4  -6   5    2.03    0.96
   4  -6   5    0.20    1.40
   4  -6   5    0.02    0.96
   4  -6   5   -0.38    0.97
   4  -6   5    0.71    0.82
  -5   6  -5   22.17    3.34
  -5   6  -5   24.56    4.13
   5  -6   5   26.41    3.68
   5  -6   5   25.86    3.98
   5  -6   5   31.95    4.53
   5  -6   5   22.67    4.25
   5  -6   5   29.19    4.93
  -6   6  -5   44.26    4.25
  -6   6  -5   29.96    5.06
   6  -6   5   29.57    5.19
   6  -6   5   25.02    5.03
   6  -6   5   28.45    4.82
  -7   6  -5    3.14    1.71
  -7   6  -5    0.84    0.89
   7  -6   5    1.39    1.16
   7  -6   5    2.17    2.09
   7  -6   5    3.28    2.33
   8   5  -5    5.70    1.77
   7   5  -5    0.36    0.68
   7   5  -5    0.99    0.84
   7   5  -5    0.26    0.92
  -7  -5   5   -0.88    0.75
  -7  -5   5    1.35    1.43
   6   5  -5   13.30    2.74
   6   5  -5   17.94    2.53
   6   5  -5   13.84    2.76
  -6  -5   5   14.38    2.88
  -6  -5   5   14.34    3.31
   5   5  -5   26.16    3.96
   5   5  -5   22.84    3.70
   5   5  -5   22.89    3.19
  -5  -5   5   26.52    4.01
  -5  -5   5   32.22    4.73
  -5  -5   5   28.28    4.69
   4   5  -5   28.74    3.94
   4   5  -5   23.16    3.98
   4   5  -5   29.27    3.66
  -4  -5   5   37.41    3.70
  -4  -5   5   27.40    4.54
  -4  -5   5   31.29    4.75
  -4  -5   5   30.62    4.31
  -4  -5   5   28.81    4.18
   3   5  -5   14.55    2.35
   3   5  -5   10.79    1.56
   3   5  -5    9.33    1.98
   3   5  -5   12.70    1.96
  -3  -5   5   10.37    2.19
  -3  -5   5    9.91    2.16
  -3  -5   5   15.22    2.68
  -3  -5   5   11.82    1.69
  -3  -5   5   13.40    1.80
  -3  -5   5   11.16    2.33
   2   5  -5    7.08    1.43
   2   5  -5    6.92    1.59
   2   5  -5    7.43    1.21
   2   5  -5    6.97    1.37
   2   5  -5    6.91    1.51
  -2  -5   5    4.88    1.10
  -2  -5   5    6.15    1.53
  -2  -5   5    5.84    1.44
  -2  -5   5    8.01    1.15
  -2  -5   5    6.00    1.61
  -2  -5   5    6.06    1.55
  -2  -5   5    8.49    1.72
   1   5  -5   17.71    2.75
   1   5  -5   17.46    2.31
   1   5  -5   20.07    2.45
   1   5  -5   21.71    2.98
   1   5  -5   14.55    2.38
   1   5  -5   14.67    2.15
  -1  -5   5   18.07    2.83
  -1  -5   5   17.86    2.81
  -1  -5   5   17.67    2.72
  -1  -5   5   19.92    2.73
  -1  -5   5   15.57    2.70
   0   5  -5   25.32    3.44
   0   5  -5   28.72    3.03
   0   5  -5   30.12    3.22
   0   5  -5   26.58    3.61
   0  -5   5   25.94    3.29
   0  -5   5   32.73    4.07
   0  -5   5   25.83    3.71
   0  -5   5   29.36    4.05
   0  -5   5   29.77    3.42
  -1   5  -5   67.87    6.64
  -1   5  -5   63.58    6.58
  -1   5  -5   63.82    7.69
  -1   5  -5   71.35    7.84
   1  -5   5   65.92    7.04
   1  -5   5   66.68    7.15
   1  -5   5   57.68    7.36
   1  -5   5   70.82    6.87
   1  -5   5   62.07    7.19
   1  -5   5   71.97    7.19
  -2   5  -5   38.39    4.90
  -2   5  -5   44.98    4.41
  -2   5  -5   34.15    4.12
   2  -5   5   42.68    4.94
   2  -5   5   37.01    4.43
   2  -5   5   40.73    4.53
   2  -5   5   40.96    5.45
  -3   5  -5   22.62    3.59
  -3   5  -5   21.14    3.18
  -3   5  -5   27.52    2.89
   3  -5   5   19.73    3.30
   3  -5   5   20.34    3.10
   3  -5   5   24.41    3.82
   3  -5   5   23.33    3.32
   3  -5   5   22.83    3.79
  -4   5  -5    8.36    1.69
  -4   5  -5    9.48    2.18
   4  -5   5   13.18    2.46
   4  -5   5    8.89    1.87
   4  -5   5    6.23    2.18
   4  -5   5   10.02    2.24
   4  -5   5    8.18    1.65
  -5   5  -5    6.45    1.95
  -5   5  -5    7.46    1.60
   5  -5   5   10.43    2.33
   5  -5   5    7.67    2.34
   5  -5   5    7.91    1.89
   5  -5   5    7.35    2.29
  -6   5  -5    8.78    2.40
  -6   5  -5   11.38    2.07
   6  -5   5    9.65    2.73
   6  -5   5    9.72    2.31
   6  -5   5    9.53    2.88
  -7   5  -5    6.62    1.77
  -7   5  -5   11.63    2.74
   7  -5   5   12.91    3.41
   7  -5   5    9.74    2.53
   7  -5   5   17.36    3.64
   8   4  -5    2.86    1.35
   8   4  -5    4.67    1.73
  -8  -4   5    1.45    1.32
  -8  -4   5    1.97    1.53
   7   4  -5    2.67    1.02
   7   4  -5    2.49    1.26
   7   4  -5    2.48    1.17
  -7  -4   5    0.57    0.79
  -7  -4   5    0.20    1.10
   6   4  -5    5.35    1.50
   6   4  -5    6.47    1.65
   6   4  -5    4.66    1.21
  -6  -4   5    5.23    1.59
  -6  -4   5    6.46    2.01
   5   4  -5   28.63    3.74
   5   4  -5   29.02    4.05
   5   4  -5   30.76    3.20
  -5  -4   5   29.67    4.00
  -5  -4   5   26.52    4.46
  -5  -4   5   27.92    4.47
  -5  -4   5   23.60    3.74
   4   4  -5   27.93    3.32
   4   4  -5   24.19    3.67
   4   4  -5   24.95    3.45
  -4  -4   5   25.80    3.65
  -4  -4   5   30.38    3.86
  -4  -4   5   26.49    4.11
  -4  -4   5   28.24    3.17
  -4  -4   5   26.18    3.11
  -4  -4   5   30.83    4.30
   3   4  -5   54.32    5.74
   3   4  -5   53.08    5.73
   3   4  -5   60.72    6.83
   3   4  -5   55.48    6.55
  -3  -4   5   61.09    6.04
  -3  -4   5   58.89    6.49
  -3  -4   5   50.23    6.76
  -3  -4   5   68.84    6.51
  -3  -4   5   69.34    6.24
  -3  -4   5   55.14    6.84
   2   4  -5   12.48    1.90
   2   4  -5   12.38    1.89
   2   4  -5   13.47    1.91
   2   4  -5    9.74    1.66
   2   4  -5   10.71    1.60
   2   4  -5   13.39    1.64
  -2  -4   5   11.56    1.99
  -2  -4   5    5.97    1.60
  -2  -4   5   12.03    2.01
  -2  -4   5   10.59    1.62
  -2  -4   5   10.46    1.27
  -2  -4   5    8.61    1.88
   1   4  -5   -0.14    0.48
   1   4  -5   -0.15    0.27
   1   4  -5    0.35    0.49
   1   4  -5   -0.23    0.36
   1   4  -5    0.01    0.31
  -1  -4   5    0.03    0.41
  -1  -4   5   -0.32    0.34
  -1  -4   5    0.42    0.69
  -1  -4   5    0.00    0.34
  -1  -4   5   -0.32    0.32
   0   4  -5   34.53    3.93
   0   4  -5   33.19    3.46
   0   4  -5   30.36    3.73
   0   4  -5   29.80    3.43
   0   4  -5   33.65    3.40
   0  -4   5   31.99    3.77
   0  -4   5   30.29    3.63
   0  -4   5   31.82    3.64
   0  -4   5   30.33    3.67
   0  -4   5   32.02    3.57
   0  -4   5   31.67    3.89
  -1   4  -5   46.56    5.88
  -1   4  -5   49.31    5.08
  -1   4  -5   48.32    5.52
  -1   4  -5   50.70    5.07
   1  -4   5   51.38    5.39
   1  -4   5   53.57    5.77
   1  -4   5   53.23    5.42
   1  -4   5   49.02    5.65
   1  -4   5   48.49    5.34
   1  -4   5   49.92    5.29
  -2   4  -5  101.02    9.52
  -2   4  -5  100.80   10.43
  -2   4  -5  102.96    9.68
   2  -4   5   91.48   10.43
   2  -4   5   98.01    9.85
   2  -4   5  105.08   10.30
   2  -4   5   94.69    9.95
   2  -4   5   97.32   10.58
   2  -4   5   95.83   10.36
   2  -4   5  107.42   10.57
  -3   4  -5   52.22    5.24
  -3   4  -5   51.05    5.26
  -3   4  -5   36.00    5.98
   3  -4   5   47.87    5.68
   3  -4   5   53.25    5.33
   3  -4   5   55.58    5.94
   3  -4   5   57.65    5.35
   3  -4   5   45.02    5.49
   3  -4   5   49.50    5.96
  -4   4  -5   12.17    1.98
  -4   4  -5    9.97    2.26
   4  -4   5   10.84    2.60
   4  -4   5   11.08    1.76
   4  -4   5   16.87    2.96
   4  -4   5   10.43    2.15
   4  -4   5   14.84    2.49
  -5   4  -5    2.58    1.33
  -5   4  -5    4.42    1.10
   5  -4   5    1.80    0.83
   5  -4   5   -0.10    1.13
   5  -4   5    6.26    1.99
   5  -4   5    6.91    1.64
  -6   4  -5    0.80    0.82
  -6   4  -5    0.07    1.03
   6  -4   5    1.49    1.39
   6  -4   5    0.92    0.68
   6  -4   5    1.03    1.05
   6  -4   5    0.28    1.03
   6  -4   5    0.47    1.51
  -7   4  -5   19.90    3.85
  -7   4  -5   17.24    2.80
   7  -4   5   19.77    3.70
   7  -4   5   23.01    4.20
   7  -4   5   16.25    3.96
   9   3  -5   21.57    3.77
  -9  -3   5   19.73    4.39
   8   3  -5    8.94    2.02
   8   3  -5   11.01    2.29
  -8  -3   5    3.96    1.90
   7   3  -5    4.50    1.44
   7   3  -5    4.77    1.15
   7   3  -5    2.58    1.11
  -7  -3   5    8.86    2.26
   6   3  -5    7.42    1.74
   6   3  -5    6.56    1.64
   6   3  -5    8.21    1.57
  -6  -3   5    8.20    2.20
  -6  -3   5    7.32    2.11
  -6  -3   5   12.39    1.91
   5   3  -5  156.87   14.73
   5   3  -5  153.20   17.80
   5   3  -5  172.59   17.05
  -5  -3   5  196.30   16.72
  -5  -3   5  148.20   17.46
  -5  -3   5  157.84   15.87
  -5  -3   5  136.04   17.43
   4   3  -5  249.86   27.35
   4   3  -5  244.95   23.47
   4   3  -5  243.76   26.02
   4   3  -5  229.50   22.54
  -4  -3   5  252.13   24.33
  -4  -3   5  266.90   25.50
  -4  -3   5  248.22   25.12
  -4  -3   5  274.39   26.63
  -4  -3   5  261.45   26.66
   3   3  -5  191.31   16.84
   3   3  -5  174.42   19.50
   3   3  -5  185.93   16.24
   3   3  -5  188.27   18.66
   3   3  -5  163.66   18.89
  -3  -3   5  175.19   19.01
  -3  -3   5  197.51   19.13
  -3  -3   5  180.63   18.02
  -3  -3   5  188.17   17.43
  -3  -3   5  160.12   18.08
   2   3  -5   47.57    5.47
   2   3  -5   50.35    4.95
   2   3  -5   49.07    4.90
   2   3  -5   51.47    5.57
  -2  -3   5   48.90    5.06
  -2  -3   5   53.33    5.22
  -2  -3   5   52.30    5.70
  -2  -3   5   52.94    5.33
  -2  -3   5   48.12    5.65
  -2  -3   5   46.59    5.37
   1   3  -5   54.25    5.59
   1   3  -5   45.70    5.35
   1   3  -5   52.81    4.84
   1   3  -5   46.47    4.88
  -1  -3   5   51.38    5.18
  -1  -3   5   48.38    5.45
  -1  -3   5   48.41    5.30
  -1  -3   5   46.29    5.21
  -1  -3   5   43.88    4.94
  -1  -3   5   50.90    5.48
   0   3  -5   25.65    2.94
   0   3  -5   23.52    3.10
   0   3  -5   31.39    3.37
   0   3  -5   28.11    2.93
   0   3  -5   24.37    3.03
   0   3  -5   24.35    2.81
   0  -3   5   26.17    3.04
   0  -3   5   26.57    3.04
   0  -3   5   26.84    3.13
   0  -3   5   25.77    3.18
   0  -3   5   26.39    3.06
   0  -3   5   27.79    3.01
   0  -3   5   28.35    2.91
  -1   3  -5  159.83   16.99
  -1   3  -5  172.99   15.46
  -1   3  -5  152.61   18.66
  -1   3  -5  173.41   16.04
  -1   3  -5  164.26   17.46
   1  -3   5  170.64   17.17
   1  -3   5  166.35   16.46
   1  -3   5  168.88   16.05
   1  -3   5  181.17   17.34
   1  -3   5  173.54   17.66
   1  -3   5  168.02   16.83
   1  -3   5  180.57   17.56
  -2   3  -5  267.89   26.53
  -2   3  -5  238.35   29.11
  -2   3  -5  272.59   24.97
  -2   3  -5  259.01   23.98
   2  -3   5  258.70   24.89
   2  -3   5  264.33   27.59
   2  -3   5  282.14   26.68
   2  -3   5  284.82   27.14
   2  -3   5  262.88   25.50
   2  -3   5  263.46   26.13
   2  -3   5  273.56   27.34
  -3   3  -5   83.95   10.52
  -3   3  -5   95.56    9.63
  -3   3  -5   75.19    8.80
   3  -3   5  110.67    9.86
   3  -3   5   86.51    9.27
   3  -3   5   98.35    9.75
   3  -3   5   86.87    9.55
   3  -3   5   90.67    8.87
  -4   3  -5    4.28    1.07
  -4   3  -5    6.56    1.78
   4  -3   5    7.06    1.57
   4  -3   5    2.35    1.31
   4  -3   5    4.92    1.73
   4  -3   5    7.22    1.53
  -5   3  -5   12.45    2.86
  -5   3  -5   16.33    2.25
   5  -3   5   12.66    2.97
   5  -3   5   17.08    2.65
   5  -3   5   18.28    3.14
   5  -3   5   17.81    2.95
   5  -3   5   11.87    2.06
  -6   3  -5   -0.30    0.49
  -6   3  -5    0.22    1.03
   6  -3   5   -0.20    1.37
   6  -3   5   -0.53    1.00
   6  -3   5   -0.11    0.90
  -7   3  -5    9.97    2.78
  -7   3  -5    9.90    1.80
   7  -3   5    6.81    2.60
   7  -3   5    9.19    2.74
   9   2  -5   32.30    5.66
   9   2  -5   53.97    5.66
  -9  -2   5   35.73    6.34
   8   2  -5   20.57    3.82
   8   2  -5   30.27    4.10
  -8  -2   5   24.24    4.44
   7   2  -5    3.78    1.25
   7   2  -5    4.38    1.29
  -7  -2   5    1.70    1.27
  -7  -2   5    7.35    1.66
   6   2  -5    4.54    1.05
   6   2  -5    1.91    0.84
   6   2  -5    3.35    1.05
  -6  -2   5    3.57    1.34
  -6  -2   5    1.57    0.90
  -6  -2   5    2.07    1.16
   5   2  -5   22.97    2.36
   5   2  -5   17.29    2.79
   5   2  -5   20.97    2.67
  -5  -2   5   25.52    3.54
  -5  -2   5   14.80    2.92
  -5  -2   5   16.81    2.80
   4   2  -5  349.47   31.16
   4   2  -5  366.56   35.92
   4   2  -5  338.73   32.59
   4   2  -5  356.38   37.80
  -4  -2   5  369.08   33.73
  -4  -2   5  374.13   36.61
  -4  -2   5  302.07   36.47
   3   2  -5  208.90   21.42
   3   2  -5  205.46   19.47
   3   2  -5  203.20   21.38
   3   2  -5  202.14   18.64
  -3  -2   5  225.34   21.92
  -3  -2   5  200.15   20.12
  -3  -2   5  213.92   21.90
   2   2  -5   72.40    6.94
   2   2  -5   67.66    7.82
   2   2  -5   76.65    7.23
   2   2  -5   75.84    7.91
  -2  -2   5   72.17    7.65
  -2  -2   5   76.60    7.54
  -2  -2   5   76.13    8.14
  -2  -2   5   82.52    7.19
   1   2  -5   22.21    2.22
   1   2  -5   18.42    2.15
   1   2  -5   21.76    2.08
   1   2  -5   15.46    2.02
   1   2  -5   16.53    2.28
  -1  -2   5   17.90    2.43
  -1  -2   5   18.75    2.12
  -1  -2   5   18.88    1.98
  -1  -2   5   15.18    2.24
  -1  -2   5   19.59    2.31
  -1  -2   5   17.24    2.18
   0   2  -5   24.64    2.56
   0   2  -5   21.81    2.59
   0   2  -5   24.99    2.68
   0   2  -5   26.28    2.75
   0   2  -5   22.41    3.02
   0   2  -5   24.04    2.74
   0  -2   5   24.23    2.67
   0  -2   5   24.65    2.77
   0  -2   5   17.72    2.88
   0  -2   5   27.65    3.23
   0  -2   5   24.10    2.58
  -1   2  -5   81.86    7.42
  -1   2  -5   77.51    9.06
  -1   2  -5   90.15    8.41
  -1   2  -5   79.57    7.68
  -1   2  -5   73.77    8.03
   1  -2   5   72.48    8.26
   1  -2   5   80.73    8.18
   1  -2   5   82.49    8.18
   1  -2   5   78.07    8.50
   1  -2   5   87.23    7.94
   1  -2   5   72.08    7.67
  -2   2  -5  144.15   16.49
  -2   2  -5  149.24   13.46
  -2   2  -5  150.10   15.30
  -2   2  -5  165.16   14.84
  -2   2  -5  159.67   14.00
   2  -2   5  140.77   14.18
   2  -2   5  154.64   13.98
   2  -2   5  141.11   14.77
   2  -2   5  119.95   15.14
   2  -2   5  146.94   15.57
   2  -2   5  137.02   14.66
   2  -2   5  147.06   15.37
  -3   2  -5   52.94    5.03
  -3   2  -5   45.35    5.25
  -3   2  -5   45.04    6.12
  -3   2  -5   50.59    5.43
   3  -2   5   53.03    5.35
   3  -2   5   45.93    5.60
   3  -2   5   50.91    5.68
   3  -2   5   49.00    5.58
   3  -2   5   47.76    5.57
  -4   2  -5    5.71    1.82
  -4   2  -5    8.21    1.53
  -4   2  -5   10.44    1.92
  -4   2  -5    8.71    1.48
   4  -2   5    9.71    1.66
   4  -2   5    7.18    1.70
   4  -2   5    8.10    1.29
   4  -2   5    8.30    1.99
   4  -2   5    6.15    1.85
   4  -2   5    5.59    1.56
  -5   2  -5   -0.05    0.74
  -5   2  -5    0.65    0.56
   5  -2   5   -0.88    0.86
   5  -2   5    1.42    1.07
   5  -2   5   -0.01    0.73
  -6   2  -5    0.31    1.23
  -6   2  -5    1.04    0.70
   6  -2   5    1.97    1.46
   6  -2   5   -0.06    0.79
   6  -2   5    0.22    1.24
  -7   2  -5   10.66    1.88
  -7   2  -5    8.29    2.70
   7  -2   5    5.52    2.28
   7  -2   5   14.08    2.79
   9   1  -5   46.73    6.03
   9   1  -5   53.48    6.51
  -9  -1   5   44.24    7.08
   8   1  -5   22.56    4.05
   8   1  -5   30.50    4.31
  -8  -1   5   29.30    4.74
  -8  -1   5   34.82    4.40
   7   1  -5    0.94    0.79
   7   1  -5    0.48    0.76
  -7  -1   5    1.18    0.80
  -7  -1   5    0.51    0.93
  -7  -1   5    1.07    1.05
   6   1  -5    2.69    0.99
   6   1  -5    2.75    0.92
  -6  -1   5    1.61    0.92
  -6  -1   5    3.15    1.26
  -6  -1   5    3.65    1.16
   5   1  -5   -0.16    0.40
   5   1  -5   -0.38    0.18
   5   1  -5    0.34    0.50
  -5  -1   5    0.44    0.74
  -5  -1   5   -0.17    0.52
  -5  -1   5    0.67    0.69
   4   1  -5   99.55   10.87
   4   1  -5  103.62   11.41
   4   1  -5  103.23    9.95
   4   1  -5   98.90    9.46
  -4  -1   5   98.59   10.44
  -4  -1   5  118.53   11.40
   3   1  -5  132.06   12.86
   3   1  -5  137.59   12.25
   3   1  -5  123.64   14.13
   3   1  -5  145.94   14.09
  -3  -1   5  129.30   12.51
  -3  -1   5  136.18   14.44
  -3  -1   5  147.87   13.43
   2   1  -5   15.01    1.84
   2   1  -5   15.71    1.82
   2   1  -5   16.25    1.97
   2   1  -5   13.54    1.77
  -2  -1   5   15.44    1.96
  -2  -1   5   16.45    2.19
   1   1  -5   12.86    1.55
   1   1  -5   12.67    1.77
   1   1  -5   10.18    1.26
  -1  -1   5    9.48    1.36
  -1  -1   5   10.11    1.43
  -1  -1   5    7.29    1.40
   0   1  -5   14.83    2.43
   0   1  -5   13.74    1.87
   0   1  -5   13.38    2.04
   0  -1   5   13.90    2.14
   0  -1   5   15.72    1.76
   0  -1   5   15.51    1.63
   0  -1   5   15.73    1.88
   0  -1   5   17.05    2.13
  -1   1  -5   17.18    3.10
  -1   1  -5   16.94    2.28
  -1   1  -5   22.51    2.57
  -1   1  -5   20.17    2.27
   1  -1   5   21.10    2.58
   1  -1   5   23.47    2.76
   1  -1   5   22.16    2.33
   1  -1   5   25.52    3.21
   1  -1   5   22.31    2.61
  -2   1  -5   37.37    4.34
  -2   1  -5   36.92    4.59
  -2   1  -5   35.55    5.16
  -2   1  -5   37.62    4.55
  -2   1  -5   40.65    4.23
   2  -1   5   46.64    4.23
   2  -1   5   36.59    4.49
   2  -1   5   40.79    4.69
   2  -1   5   42.17    4.72
   2  -1   5   42.07    4.28
   2  -1   5   42.75    4.93
  -3   1  -5    3.08    0.80
  -3   1  -5    3.65    1.04
  -3   1  -5    4.30    1.52
  -3   1  -5    3.52    0.96
  -3   1  -5    3.83    0.94
  -3   1  -5    2.99    0.98
   3  -1   5    2.71    1.02
   3  -1   5    5.53    1.43
   3  -1   5    3.16    1.41
   3  -1   5    4.52    0.73
   3  -1   5    3.13    0.82
   3  -1   5    5.05    1.29
  -4   1  -5    6.80    2.07
  -4   1  -5    9.09    1.77
  -4   1  -5    7.08    1.39
  -4   1  -5    7.64    1.47
  -4   1  -5    8.40    1.70
   4  -1   5    7.65    1.74
   4  -1   5    4.55    1.81
   4  -1   5    8.72    1.54
   4  -1   5    5.56    1.62
  -5   1  -5    5.24    2.02
  -5   1  -5    4.25    1.03
  -5   1  -5    5.24    1.53
   5  -1   5    7.45    2.17
   5  -1   5    2.23    1.17
   5  -1   5    3.89    1.48
   5  -1   5    2.74    0.99
  -6   1  -5   -1.14    1.11
  -6   1  -5    1.09    0.75
   6  -1   5    2.89    1.36
   6  -1   5   -0.12    1.05
   6  -1   5    1.52    1.45
   6  -1   5    1.13    0.99
  -7   1  -5    4.87    1.62
  -7   1  -5    4.13    2.07
   7  -1   5    3.52    1.63
   7  -1   5    4.54    2.07
   7  -1   5    8.60    1.91
   9   0  -5   28.21    4.30
  -9   0   5   28.66    4.92
  -9   0   5   29.25    4.51
   8   0  -5   31.26    4.27
   8   0  -5   28.59    4.39
  -8   0   5   36.94    5.14
  -8   0   5   29.41    4.49
   7   0  -5    7.10    1.61
   7   0  -5    5.45    1.43
  -7   0   5    6.64    1.85
  -7   0   5    5.81    1.75
  -7   0   5    4.33    1.67
   6   0  -5    3.58    1.06
   6   0  -5    4.08    1.13
  -6   0   5    6.86    1.65
  -6   0   5    3.94    1.33
  -6   0   5    3.34    1.28
   5   0  -5    3.06    0.92
  -5   0   5    3.61    0.53
  -5   0   5    5.12    1.33
  -5   0   5    2.67    1.15
  -5   0   5    3.34    0.49
   4   0  -5    2.83    0.78
   4   0  -5    4.60    0.81
   4   0  -5    5.53    1.28
  -4   0   5    2.93    0.47
  -4   0   5    3.13    0.92
  -4   0   5    4.50    1.27
  -4   0   5    2.83    0.50
  -4   0   5    3.14    0.95
   3   0  -5  146.30   14.26
   3   0  -5  154.12   15.50
   3   0  -5  146.80   13.45
   3   0  -5  170.01   15.78
  -3   0   5  147.98   15.03
  -3   0   5  144.51   14.77
  -3   0   5  143.16   13.78
   2   0  -5   10.14    1.60
   2   0  -5    8.64    1.44
   2   0  -5    8.62    1.29
  -2   0   5    8.10    1.25
  -2   0   5   10.40    1.11
  -2   0   5    8.76    1.34
  -2   0   5    7.67    1.49
   1   0  -5   14.24    1.55
   1   0  -5   15.84    2.11
   1   0  -5   15.58    1.93
  -1   0   5   14.64    2.06
  -1   0   5   13.47    1.51
  -1   0   5   13.81    2.02
  -1   0   5   12.58    1.49
  -1   0   5   13.44    1.55
   0   0  -5    0.58    0.37
   0   0  -5    1.45    0.53
   0   0  -5    1.54    0.61
   0   0   5    0.79    0.59
   0   0   5    1.85    0.78
   0   0   5    0.97    0.45
   0   0   5    1.16    0.48
   0   0   5    0.60    0.26
  -1   0  -5    0.42    0.40
  -1   0  -5    0.90    0.55
  -1   0  -5   -0.27    0.49
  -1   0  -5    0.47    0.42
   1   0   5    0.02    0.43
   1   0   5    0.82    0.46
   1   0   5    0.31    0.50
   1   0   5   -0.73    0.49
  -2   0  -5   60.15    5.33
  -2   0  -5   49.02    5.88
  -2   0  -5   43.50    5.10
  -2   0  -5   50.19    5.75
  -2   0  -5   55.20    6.58
   2   0   5   52.88    5.38
   2   0   5   49.39    5.64
   2   0   5   49.47    5.80
   2   0   5   49.32    6.09
  -3   0  -5   17.49    2.29
  -3   0  -5   15.87    2.54
  -3   0  -5   16.10    3.19
  -3   0  -5   11.11    2.45
  -3   0  -5   19.16    2.07
  -3   0  -5   14.86    2.49
   3   0   5   18.01    2.72
   3   0   5   19.75    2.61
   3   0   5   16.59    2.16
   3   0   5   16.45    2.85
  -4   0  -5   -0.17    0.92
  -4   0  -5    0.41    0.65
  -4   0  -5    0.56    0.67
  -4   0  -5    0.18    0.49
  -4   0  -5    0.31    0.57
   4   0   5    1.07    0.87
   4   0   5    0.97    0.79
   4   0   5    0.76    0.56
   4   0   5   -0.19    0.76
  -5   0  -5    1.88    0.92
  -5   0  -5    2.48    1.20
  -5   0  -5    2.14    0.79
  -5   0  -5    2.29    1.14
  -5   0  -5    1.54    1.25
   5   0   5    1.82    1.08
   5   0   5    0.40    0.88
   5   0   5    1.01    0.74
   5   0   5    3.95    1.63
  -6   0  -5    0.97    0.91
  -6   0  -5    2.46    1.58
  -6   0  -5    1.11    1.23
   6   0   5    0.79    1.31
   6   0   5    0.79    0.74
   6   0   5    0.02    0.98
  -7   0  -5    0.27    0.90
  -7   0  -5    1.29    1.33
   7   0   5   -0.12    1.26
   7   0   5    0.58    0.94
   7   0   5    0.18    1.76
  10  -1  -5    0.45    0.94
 -10   1   5   -1.01    1.35
   9  -1  -5   11.49    2.61
  -9   1   5   14.47    2.94
  -9   1   5    8.99    2.42
   8  -1  -5   13.49    2.50
  -8   1   5   10.59    2.55
  -8   1   5   13.89    2.81
   7  -1  -5    5.89    1.42
   7  -1  -5    6.41    1.45
  -7   1   5    3.70    1.46
  -7   1   5    6.86    1.97
  -7   1   5    4.43    1.52
   6  -1  -5   19.54    2.58
   6  -1  -5   15.57    2.49
  -6   1   5   16.10    2.86
  -6   1   5   15.79    2.86
   5  -1  -5    4.81    1.36
   5  -1  -5    6.51    1.24
  -5   1   5    3.35    1.35
  -5   1   5    6.89    1.48
   4  -1  -5    3.98    0.87
   4  -1  -5    4.78    1.23
  -4   1   5    3.59    0.99
  -4   1   5    1.88    0.89
  -4   1   5    4.09    1.27
   3  -1  -5  103.40   13.66
   3  -1  -5  131.76   13.46
   3  -1  -5  128.80   11.90
  -3   1   5  140.14   13.05
  -3   1   5  124.58   12.55
  -3   1   5  151.24   13.21
  -3   1   5  135.39   11.94
   2  -1  -5   77.36    6.97
   2  -1  -5   72.50    6.93
   2  -1  -5   85.82    7.66
   2  -1  -5   67.89    7.24
  -2   1   5   67.72    6.65
  -2   1   5   67.26    7.09
  -2   1   5   52.34    7.05
   1  -1  -5   33.81    3.19
   1  -1  -5   28.14    2.97
   1  -1  -5   32.97    3.43
   1  -1  -5   28.61    3.02
  -1   1   5   29.43    3.29
  -1   1   5   19.38    3.51
  -1   1   5   26.65    2.92
  -1   1   5   32.43    3.20
   0  -1  -5    8.30    1.10
   0  -1  -5    7.75    1.35
   0  -1  -5    6.24    1.42
   0  -1  -5    7.11    1.01
   0  -1  -5    7.89    1.41
   0   1   5    6.07    1.47
   0   1   5    8.95    0.96
   0   1   5    9.19    1.78
   0   1   5    8.89    1.53
  -1  -1  -5   27.86    2.93
  -1  -1  -5   25.39    3.32
  -1  -1  -5   34.02    3.36
  -1  -1  -5   24.82    2.62
   1   1   5   29.65    2.87
   1   1   5   26.18    3.61
   1   1   5   21.56    3.66
   1   1   5   23.79    3.21
  -2  -1  -5   12.38    2.39
  -2  -1  -5   12.33    1.92
  -2  -1  -5   10.65    2.11
  -2  -1  -5   14.26    1.67
  -2  -1  -5   17.40    2.56
  -2  -1  -5   13.61    1.45
  -2  -1  -5   16.84    1.58
   2   1   5   16.59    2.06
   2   1   5   13.95    2.29
   2   1   5   11.73    2.32
  -3  -1  -5   67.88    7.90
  -3  -1  -5   78.20    7.07
  -3  -1  -5   76.18    8.35
  -3  -1  -5   78.29    8.24
  -3  -1  -5   71.12    8.93
   3   1   5   81.17    7.66
   3   1   5   55.39    7.97
   3   1   5   61.10    7.86
   3   1   5   88.05    7.49
  -4  -1  -5   38.37    6.32
  -4  -1  -5   41.56    5.30
  -4  -1  -5   37.95    4.84
  -4  -1  -5   45.39    4.25
  -4  -1  -5   39.47    5.13
   4   1   5   44.82    4.93
   4   1   5   40.08    5.45
   4   1   5   38.76    4.59
   4   1   5   27.55    5.00
  -5  -1  -5   15.56    3.25
  -5  -1  -5   20.34    3.36
  -5  -1  -5   15.84    4.03
  -5  -1  -5   22.84    3.86
   5   1   5   24.16    3.32
   5   1   5   22.68    3.65
   5   1   5   20.96    3.14
   5   1   5   23.46    3.86
  -6  -1  -5    6.68    2.62
  -6  -1  -5    7.28    1.85
   6   1   5    5.69    1.72
   6   1   5    4.86    1.90
   6   1   5    6.14    1.67
  10  -2  -5    0.23    0.94
 -10   2   5   -0.27    1.48
   9  -2  -5    8.14    2.14
   9  -2  -5   13.41    2.55
  -9   2   5    9.05    2.41
  -9   2   5    7.76    2.27
   8  -2  -5   40.32    4.96
   8  -2  -5   46.04    4.93
  -8   2   5   37.08    5.67
  -8   2   5   33.67    5.59
   7  -2  -5   44.02    5.00
   7  -2  -5   41.92    5.19
  -7   2   5   33.40    5.57
  -7   2   5   54.81    5.83
   6  -2  -5   27.19    3.08
   6  -2  -5   23.36    3.12
  -6   2   5   26.57    3.81
  -6   2   5   21.52    3.71
   5  -2  -5    3.49    1.34
   5  -2  -5    2.90    0.82
   5  -2  -5    3.78    0.97
  -5   2   5    3.42    1.10
  -5   2   5    2.15    1.17
   4  -2  -5   32.60    4.04
   4  -2  -5   25.47    3.00
   4  -2  -5   25.84    3.02
   4  -2  -5   23.76    2.71
  -4   2   5   21.63    3.53
  -4   2   5   25.34    3.42
   3  -2  -5    9.08    1.64
   3  -2  -5   11.23    1.41
   3  -2  -5   10.54    2.02
  -3   2   5   11.99    2.08
  -3   2   5   15.15    2.02
  -3   2   5    8.95    1.31
  -3   2   5   12.23    1.26
   2  -2  -5  175.12   17.93
   2  -2  -5  189.44   18.30
  -2   2   5  187.59   17.09
  -2   2   5  188.90   18.18
   1  -2  -5  146.97   16.94
   1  -2  -5  167.47   18.58
   1  -2  -5  147.31   17.21
   1  -2  -5  213.30   18.44
   1  -2  -5  191.60   16.77
  -1   2   5  195.09   17.28
  -1   2   5  187.95   17.26
  -1   2   5  185.34   16.43
  -1   2   5  165.62   18.68
   0  -2  -5   39.12    5.41
   0  -2  -5   55.49    4.93
   0  -2  -5   46.85    5.05
   0  -2  -5   43.55    5.70
   0  -2  -5   53.05    5.05
   0   2   5   52.12    5.29
   0   2   5   52.27    5.20
  -1  -2  -5    1.45    0.74
  -1  -2  -5    0.68    0.52
  -1  -2  -5    0.48    0.42
  -1  -2  -5    0.50    0.57
  -1  -2  -5    0.76    0.63
   1   2   5    0.92    0.75
   1   2   5    0.70    0.48
   1   2   5    1.48    0.62
  -2  -2  -5    0.05    0.57
  -2  -2  -5    0.86    0.47
  -2  -2  -5   -0.40    0.61
  -2  -2  -5    0.60    0.38
  -2  -2  -5    0.80    0.67
  -2  -2  -5    0.35    0.45
   2   2   5    1.67    0.97
   2   2   5    1.66    0.85
   2   2   5    1.21    0.59
  -3  -2  -5    5.62    1.18
  -3  -2  -5    3.51    1.43
  -3  -2  -5    8.18    1.87
  -3  -2  -5    4.71    1.32
   3   2   5    6.13    1.33
   3   2   5    2.59    1.21
   3   2   5    6.39    1.61
  -4  -2  -5   30.93    5.73
  -4  -2  -5   42.93    5.30
  -4  -2  -5   44.55    6.41
   4   2   5   44.56    5.82
   4   2   5   50.67    5.49
   4   2   5   46.74    5.59
  -5  -2  -5   14.76    2.68
  -5  -2  -5    8.83    2.98
   5   2   5   15.09    3.03
   5   2   5   14.82    2.62
  -6  -2  -5    5.57    2.68
  -6  -2  -5    6.74    1.84
  -6  -2  -5    6.67    2.08
   6   2   5    2.96    1.77
   6   2   5    6.09    1.58
   9  -3  -5    8.10    2.18
   9  -3  -5   10.71    2.36
  -9   3   5   12.28    2.87
  -9   3   5    9.92    2.63
   8  -3  -5   46.80    5.23
   8  -3  -5   43.95    5.45
  -8   3   5   41.71    6.24
  -8   3   5   43.08    6.18
   7  -3  -5  102.29   11.37
   7  -3  -5  116.26   12.15
  -7   3   5  115.28   12.13
  -7   3   5  117.12   12.63
   6  -3  -5   37.89    4.89
   6  -3  -5   43.91    4.76
   6  -3  -5   43.32    5.08
  -6   3   5   42.24    5.86
  -6   3   5   49.64    5.44
   5  -3  -5    1.93    1.06
   5  -3  -5    1.44    0.65
   5  -3  -5    0.72    0.60
   5  -3  -5    2.38    0.93
  -5   3   5    1.90    1.15
   4  -3  -5   47.27    5.59
   4  -3  -5   45.05    5.11
   4  -3  -5   47.33    4.67
   4  -3  -5   48.33    5.09
  -4   3   5   41.27    5.30
  -4   3   5   42.54    5.33
   3  -3  -5   42.09    4.58
   3  -3  -5   38.58    4.94
   3  -3  -5   37.27    4.55
   3  -3  -5   39.83    4.08
  -3   3   5   49.83    4.11
  -3   3   5   38.48    4.71
  -3   3   5   42.66    4.90
   2  -3  -5  140.59   15.97
   2  -3  -5  148.66   14.95
   2  -3  -5  145.95   14.71
   2  -3  -5  130.54   15.72
  -2   3   5  181.17   14.02
  -2   3   5  148.31   14.88
   1  -3  -5  155.11   15.51
   1  -3  -5  169.29   16.68
   1  -3  -5  161.52   15.72
   1  -3  -5  138.92   16.88
  -1   3   5  140.43   14.79
  -1   3   5  187.70   17.77
   0  -3  -5   47.70    5.49
   0  -3  -5   49.46    4.72
   0  -3  -5   40.57    4.78
   0  -3  -5   49.08    5.26
   0   3   5   43.64    4.91
   0   3   5   62.09    5.03
   0   3   5   30.80    5.30
  -1  -3  -5    8.22    1.92
  -1  -3  -5    8.21    1.49
  -1  -3  -5    6.22    1.63
  -1  -3  -5    6.69    1.14
  -1  -3  -5    7.53    1.33
  -1  -3  -5    8.64    1.69
   1   3   5    6.89    1.42
   1   3   5    6.30    1.63
   1   3   5    7.64    1.65
  -2  -3  -5   10.70    1.71
  -2  -3  -5    8.11    2.12
  -2  -3  -5    7.94    2.01
  -2  -3  -5   11.31    1.97
   2   3   5   10.22    2.06
   2   3   5    5.98    1.44
   2   3   5    7.20    1.63
  -3  -3  -5    5.54    1.44
  -3  -3  -5   10.07    2.50
  -3  -3  -5   13.39    2.59
  -3  -3  -5   10.33    2.04
   3   3   5   13.29    2.41
   3   3   5   13.71    2.20
   3   3   5    9.09    1.74
  -4  -3  -5   30.63    4.87
  -4  -3  -5   35.83    3.97
   4   3   5   32.11    4.40
   4   3   5   19.00    3.79
  -5  -3  -5    7.83    2.74
  -5  -3  -5    4.88    1.63
  -5  -3  -5    5.81    2.09
   5   3   5    8.55    2.48
   5   3   5    6.68    1.80
   9  -4  -5    0.80    1.18
   9  -4  -5    3.22    1.34
  -9   4   5    4.92    1.95
   8  -4  -5   36.90    4.66
   8  -4  -5   30.68    4.67
  -8   4   5   36.87    5.51
  -8   4   5   31.50    5.07
   7  -4  -5  112.29   10.88
   7  -4  -5  105.86   11.08
   7  -4  -5   98.75   11.47
  -7   4   5  107.70   11.87
  -7   4   5  101.72   11.49
   6  -4  -5   41.60    4.91
   6  -4  -5   46.03    5.50
   6  -4  -5   45.28    5.17
   6  -4  -5   38.91    4.56
  -6   4   5   34.67    5.02
  -6   4   5   51.64    6.12
   5  -4  -5    0.38    0.54
   5  -4  -5    1.53    1.03
   5  -4  -5    0.33    0.59
   5  -4  -5    0.65    0.58
  -5   4   5    2.46    1.17
   4  -4  -5    5.92    1.88
   4  -4  -5    9.66    1.78
   4  -4  -5    8.35    1.31
   4  -4  -5   10.65    1.95
  -4   4   5    6.92    1.90
   3  -4  -5   21.09    2.26
   3  -4  -5   18.94    3.23
   3  -4  -5   22.99    3.15
   3  -4  -5   22.53    2.95
  -3   4   5   17.57    3.18
  -3   4   5   18.32    2.92
   2  -4  -5   86.81    7.69
   2  -4  -5   63.02    6.97
   2  -4  -5   73.81    7.07
   2  -4  -5   80.05    7.77
  -2   4   5   47.03    6.90
  -2   4   5   52.95    6.36
  -2   4   5   60.99    6.93
  -2   4   5   81.16    8.25
   1  -4  -5   91.48    8.98
   1  -4  -5   83.82    8.94
   1  -4  -5   76.68    9.41
   1  -4  -5   71.53    9.65
  -1   4   5   94.08    9.03
  -1   4   5   87.69    8.48
  -1   4   5  106.60   10.38
   0  -4  -5    3.82    1.33
   0  -4  -5    1.69    0.76
   0  -4  -5    2.86    1.03
   0  -4  -5    3.28    1.14
   0   4   5    1.98    0.96
   0   4   5    2.48    0.95
   0   4   5    1.79    0.98
  -1  -4  -5    0.37    0.59
  -1  -4  -5    0.76    0.62
  -1  -4  -5    0.78    0.89
  -1  -4  -5    0.09    0.65
   1   4   5    0.63    0.80
   1   4   5    0.11    0.56
   1   4   5   -0.57    0.54
  -2  -4  -5    0.04    0.90
  -2  -4  -5    0.04    0.78
  -2  -4  -5    0.22    0.67
   2   4   5   -0.21    0.45
   2   4   5   -0.25    0.61
   2   4   5    0.30    0.71
  -3  -4  -5    5.74    1.56
  -3  -4  -5    3.31    1.46
   3   4   5    7.82    1.88
   3   4   5    2.70    1.11
  -4  -4  -5    8.80    2.62
  -4  -4  -5   12.61    2.56
   4   4   5   11.03    2.56
   4   4   5   12.90    2.55
  -5  -4  -5    8.87    2.22
  -5  -4  -5    4.90    2.37
   5   4   5    8.31    2.33
   5   4   5   12.04    2.41
   9  -5  -5    2.61    1.31
  -9   5   5    1.04    1.50
   8  -5  -5    4.81    1.86
   8  -5  -5    9.08    2.02
  -8   5   5   12.78    2.98
   7  -5  -5   29.75    4.52
  -7   5   5   36.21    4.86
  -7   5   5   29.46    5.02
   6  -5  -5    7.59    1.81
   6  -5  -5    6.08    1.79
   6  -5  -5    5.85    1.99
  -6   5   5    7.76    2.01
  -6   5   5    4.74    1.48
   5  -5  -5    3.41    1.32
   5  -5  -5    4.52    1.69
   5  -5  -5    4.25    1.35
  -5   5   5    3.36    1.47
   4  -5  -5    5.93    1.44
   4  -5  -5    3.83    1.39
   4  -5  -5    5.54    1.68
  -4   5   5    5.37    1.65
   3  -5  -5    0.05    0.68
   3  -5  -5    0.59    0.80
   3  -5  -5    0.18    0.73
   3  -5  -5    0.90    0.85
  -3   5   5    0.08    0.71
  -3   5   5    0.67    0.90
   2  -5  -5   36.84    4.10
   2  -5  -5   22.78    3.87
   2  -5  -5   24.51    3.77
   2  -5  -5   29.37    3.79
  -2   5   5   22.35    3.20
  -2   5   5   37.43    5.05
  -2   5   5   24.55    3.49
  -2   5   5   27.45    3.95
   1  -5  -5   30.65    3.60
   1  -5  -5   18.81    3.80
   1  -5  -5   34.70    4.05
   1  -5  -5   32.31    4.00
  -1   5   5   15.33    3.74
  -1   5   5   29.15    3.80
  -1   5   5   26.65    3.43
   0  -5  -5    1.07    0.87
   0  -5  -5   -0.43    0.76
   0  -5  -5    0.78    0.76
   0   5   5   -0.26    0.66
   0   5   5   -0.25    0.76
   0   5   5    1.28    0.97
  -1  -5  -5   -0.10    0.78
  -1  -5  -5    0.75    0.86
  -1  -5  -5    0.69    0.98
   1   5   5    0.41    0.67
   1   5   5    0.61    0.87
   1   5   5   -0.11    0.70
  -2  -5  -5    0.24    0.89
  -2  -5  -5    2.17    1.25
   2   5   5    0.49    0.82
   2   5   5   -0.02    0.95
  -3  -5  -5    3.75    1.40
  -3  -5  -5    3.25    1.73
   3   5   5    2.60    1.27
   3   5   5    1.50    1.16
  -4  -5  -5    3.62    1.44
  -4  -5  -5    3.54    1.74
   4   5   5    3.26    1.50
   4   5   5    1.55    1.28
   8  -6  -5    1.62    1.29
  -8   6   5    2.00    1.69
   7  -6  -5   16.39    3.24
  -7   6   5   23.36    4.08
   6  -6  -5   29.06    4.63
   6  -6  -5   36.61    5.58
   6  -6  -5   29.19    4.75
  -6   6   5   36.70    5.27
   5  -6  -5   17.12    3.26
   5  -6  -5   22.66    3.66
   5  -6  -5   21.95    3.97
  -5   6   5   20.01    3.69
   4  -6  -5    1.55    0.84
   4  -6  -5    0.94    1.01
   4  -6  -5    0.04    0.73
  -4   6   5   -0.11    0.81
   3  -6  -5    0.85    0.95
   3  -6  -5   -1.02    0.62
   3  -6  -5    0.25    0.96
   3  -6  -5   -0.21    0.95
  -3   6   5    0.15    1.05
  -3   6   5    0.51    0.91
   2  -6  -5   21.92    3.64
   2  -6  -5   20.12    3.76
   2  -6  -5   24.98    3.85
  -2   6   5   19.49    3.41
  -2   6   5   27.06    4.50
   1  -6  -5   15.10    2.87
   1  -6  -5    5.66    1.85
   1  -6  -5   14.39    2.59
  -1   6   5   13.41    2.86
  -1   6   5    9.18    1.95
  -1   6   5   10.60    2.19
   0  -6  -5   17.38    2.83
   0  -6  -5   11.68    2.80
   0  -6  -5   12.02    2.63
   0   6   5   14.80    2.61
   0   6   5   18.48    3.39
  -1  -6  -5   18.20    3.05
  -1  -6  -5   21.35    3.81
   1   6   5   12.39    2.58
   1   6   5   13.37    3.06
  -2  -6  -5    6.40    1.87
  -2  -6  -5   12.51    2.96
   2   6   5    5.00    1.82
   2   6   5    5.66    1.68
  -3  -6  -5    0.46    1.39
  -3  -6  -5    0.39    0.96
   3   6   5    0.73    1.11
   3   6   5    0.55    0.92
   7  -7  -5    5.26    1.84
  -7   7   5    2.65    1.65
   6  -7  -5   20.55    3.66
  -6   7   5   21.68    4.05
   5  -7  -5   44.99    7.14
   5  -7  -5   47.27    6.90
   5  -7  -5   53.65    7.01
  -5   7   5   60.66    6.64
   4  -7  -5   17.59    3.36
   4  -7  -5   13.83    2.86
  -4   7   5   18.47    3.28
   3  -7  -5    0.66    1.07
   3  -7  -5   -0.02    0.84
   3  -7  -5   -1.15    0.75
  -3   7   5   -0.63    1.30
  -3   7   5   -0.58    0.92
   2  -7  -5    4.99    1.81
   2  -7  -5    4.15    1.74
   2  -7  -5    8.81    2.21
  -2   7   5    8.28    1.92
  -2   7   5    6.23    2.29
   1  -7  -5   21.33    3.73
   1  -7  -5   24.58    4.12
   1  -7  -5   15.38    3.28
  -1   7   5   18.91    3.96
   0  -7  -5   34.62    5.80
   0  -7  -5   41.44    5.05
   0  -7  -5   33.45    5.24
   0   7   5   37.24    6.05
   0   7   5   42.46    5.22
  -1  -7  -5   26.90    4.57
  -1  -7  -5   19.88    3.53
   1   7   5   23.29    3.49
   1   7   5   15.49    3.52
  -2  -7  -5   17.67    3.84
  -2  -7  -5    7.89    2.25
   2   7   5   12.62    2.75
   6  -8  -5   29.21    4.95
  -6   8   5   33.31    5.29
   5  -8  -5   36.90    5.53
   5  -8  -5   28.90    5.33
  -5   8   5   36.61    5.29
   4  -8  -5   29.41    4.66
   4  -8  -5   21.21    3.96
  -4   8   5   13.60    4.42
  -4   8   5   28.45    4.20
   3  -8  -5    2.00    1.56
   3  -8  -5    0.21    1.31
   3  -8  -5    1.04    1.57
  -3   8   5    0.72    1.60
   2  -8  -5    3.14    1.55
   2  -8  -5    2.04    1.38
   2  -8  -5    0.80    1.31
  -2   8   5    1.13    1.69
   1  -8  -5    9.11    2.78
   1  -8  -5    8.59    2.35
   1  -8  -5   10.87    2.78
  -1   8   5    9.36    3.02
   0  -8  -5   23.91    4.31
   0  -8  -5   31.17    5.10
   0  10  -6    1.21    0.76
   0 -10   6    2.37    2.03
   0 -10   6    4.26    2.14
  -1  10  -6   -0.02    0.57
  -1  10  -6    0.74    1.14
   1 -10   6    0.26    1.57
   1 -10   6    0.15    1.51
   1 -10   6   -1.58    1.10
   3   9  -6    4.84    2.09
   3   9  -6    6.45    1.77
   3   9  -6    6.39    1.88
  -3  -9   6    5.16    2.44
  -3  -9   6    8.58    2.50
  -3  -9   6    7.01    2.53
   2   9  -6   19.46    2.98
   2   9  -6    8.15    2.40
  -2  -9   6   18.96    3.48
  -2  -9   6   19.19    3.71
  -2  -9   6   16.99    3.69
   1   9  -6   54.55    5.97
  -1  -9   6   64.39    7.13
  -1  -9   6   45.42    7.27
   0   9  -6   31.56    4.28
   0   9  -6   34.81    4.77
   0   9  -6   28.72    3.88
   0   9  -6   28.63    4.78
   0  -9   6   27.09    4.83
   0  -9   6   27.59    4.97
  -1   9  -6   -0.48    0.85
  -1   9  -6    0.19    0.76
  -1   9  -6   -0.17    0.89
  -1   9  -6   -0.86    0.74
   1  -9   6   -0.83    1.12
   1  -9   6    1.90    1.54
   1  -9   6   -0.27    1.43
  -2   9  -6    7.21    2.03
  -2   9  -6    5.83    1.60
  -2   9  -6    3.83    1.51
   2  -9   6    8.89    2.25
   2  -9   6    8.81    2.79
   2  -9   6    6.38    2.37
  -3   9  -6   12.67    2.33
  -3   9  -6   14.17    2.69
  -3   9  -6    5.57    1.96
   3  -9   6    6.68    2.86
   3  -9   6   13.75    3.09
   3  -9   6    9.02    2.55
  -4   9  -6   17.35    3.32
  -4   9  -6   14.04    2.71
  -4   9  -6   19.46    3.25
   4  -9   6   25.84    4.72
   4  -9   6   10.11    3.04
   4  -9   6   14.44    3.29
   5   8  -6    2.70    1.57
  -5  -8   6    3.90    1.90
  -5  -8   6    3.18    2.08
   4   8  -6    2.38    1.22
   4   8  -6    2.30    1.02
   4   8  -6   -0.01    0.90
  -4  -8   6    0.96    1.39
  -4  -8   6    2.05    1.80
  -4  -8   6    2.93    1.59
   3   8  -6    4.52    1.82
   3   8  -6    3.51    1.28
   3   8  -6    4.72    1.48
  -3  -8   6    7.69    2.18
  -3  -8   6    2.06    1.33
  -3  -8   6    4.82    1.99
   2   8  -6   18.12    3.47
   2   8  -6   17.08    3.49
   2   8  -6   22.06    3.21
  -2  -8   6   18.29    3.51
  -2  -8   6   22.85    3.96
  -2  -8   6   19.33    3.78
   1   8  -6   76.71    9.60
   1   8  -6   74.93    7.99
   1   8  -6   86.92    8.04
  -1  -8   6   77.00    8.99
  -1  -8   6   80.81    9.10
  -1  -8   6   77.03    9.36
   0   8  -6   54.09    7.11
   0   8  -6   55.92    6.07
   0   8  -6   61.61    6.01
   0   8  -6   53.87    6.92
   0  -8   6   50.02    7.22
   0  -8   6   64.69    7.04
  -1   8  -6    0.04    0.81
  -1   8  -6   -0.37    0.93
  -1   8  -6    0.19    0.44
  -1   8  -6    0.40    0.85
   1  -8   6    1.17    1.11
   1  -8   6    0.81    1.32
   1  -8   6    3.58    1.79
  -2   8  -6   -0.32    0.82
  -2   8  -6   -0.51    0.69
  -2   8  -6    0.15    0.47
   2  -8   6   -0.82    1.03
   2  -8   6    1.01    1.17
   2  -8   6   -0.08    0.88
  -3   8  -6   12.51    2.28
  -3   8  -6   10.18    2.32
  -3   8  -6    8.38    2.20
   3  -8   6   12.36    2.91
   3  -8   6   13.00    2.66
   3  -8   6   10.75    3.11
  -4   8  -6   36.35    5.19
  -4   8  -6   40.36    5.10
  -4   8  -6   30.27    4.54
   4  -8   6   31.29    5.73
   4  -8   6   44.17    5.56
   4  -8   6   34.82    5.51
  -5   8  -6   44.62    5.61
  -5   8  -6   51.73    6.63
  -5   8  -6   45.93    6.33
   5  -8   6   51.97    7.09
   5  -8   6   45.15    7.55
   5  -8   6   56.45    6.47
   6   7  -6    7.16    2.27
   6   7  -6   13.54    2.68
   6   7  -6    9.69    1.98
  -6  -7   6   10.73    2.67
  -6  -7   6   14.97    3.68
   5   7  -6    6.81    2.10
   5   7  -6    7.99    1.83
   5   7  -6   10.02    2.21
  -5  -7   6    6.40    2.14
  -5  -7   6   12.00    3.14
   4   7  -6    2.18    1.05
   4   7  -6    1.85    1.13
   4   7  -6    1.54    0.94
  -4  -7   6   -0.45    0.98
  -4  -7   6    3.63    1.44
   3   7  -6    0.60    0.92
   3   7  -6    1.60    0.94
   3   7  -6   -0.22    0.75
  -3  -7   6    1.20    1.04
  -3  -7   6    2.81    1.47
  -3  -7   6    3.82    1.68
  -3  -7   6    3.39    1.53
   2   7  -6   28.78    3.65
   2   7  -6   24.45    4.04
   2   7  -6   22.91    3.12
   2   7  -6   29.78    4.23
  -2  -7   6   21.27    3.86
  -2  -7   6   29.62    4.29
  -2  -7   6   27.48    4.28
  -2  -7   6   24.68    4.12
   1   7  -6   79.39    7.86
   1   7  -6   75.20    9.27
   1   7  -6   76.84    7.87
   1   7  -6   74.94    9.07
  -1  -7   6   82.47    9.09
  -1  -7   6   81.94    8.78
  -1  -7   6   75.65    8.71
  -1  -7   6   87.00    9.18
   0   7  -6   67.84    6.60
   0   7  -6   63.48    7.61
   0   7  -6   64.25    7.46
   0   7  -6   59.14    6.39
   0  -7   6   61.98    7.29
   0  -7   6   57.20    7.46
   0  -7   6   67.04    7.30
   0  -7   6   59.26    7.16
  -1   7  -6    7.66    1.81
  -1   7  -6    4.70    1.37
  -1   7  -6    2.14    1.14
  -1   7  -6    4.34    1.17
   1  -7   6    2.90    1.36
   1  -7   6    7.01    1.91
   1  -7   6    4.88    1.83
   1  -7   6    6.91    2.17
  -2   7  -6    1.41    0.80
  -2   7  -6    1.06    0.82
  -2   7  -6    2.39    0.96
   2  -7   6    2.55    1.47
   2  -7   6    2.46    1.19
   2  -7   6    0.30    1.27
   2  -7   6    0.59    0.97
  -3   7  -6    2.44    0.88
  -3   7  -6    2.13    1.11
  -3   7  -6    2.39    0.99
   3  -7   6    3.77    1.43
   3  -7   6    2.92    1.83
   3  -7   6    5.07    1.66
   3  -7   6    1.02    1.33
  -4   7  -6   14.13    2.71
  -4   7  -6   10.27    2.19
  -4   7  -6   14.36    2.86
   4  -7   6   13.38    2.52
   4  -7   6   14.61    3.58
   4  -7   6   14.34    3.03
  -5   7  -6   19.15    3.50
  -5   7  -6   23.93    3.93
  -5   7  -6   19.71    3.14
   5  -7   6   20.89    3.93
   5  -7   6   23.44    4.71
   5  -7   6   16.96    3.28
  -6   7  -6    5.72    1.79
  -6   7  -6    6.92    1.78
   6  -7   6    7.10    2.73
   6  -7   6    1.24    1.35
   6  -7   6    7.75    3.26
   7   6  -6   10.77    2.26
   7   6  -6    9.59    2.44
   7   6  -6   14.09    2.95
  -7  -6   6   12.86    3.02
  -7  -6   6   16.41    3.77
   6   6  -6    9.72    2.58
   6   6  -6   19.21    3.19
   6   6  -6   16.46    2.56
  -6  -6   6   20.93    3.53
  -6  -6   6   15.14    3.65
   5   6  -6   27.44    4.09
   5   6  -6   23.16    3.78
   5   6  -6   26.65    3.42
  -5  -6   6   23.83    4.34
  -5  -6   6   20.00    3.79
   4   6  -6    6.66    1.67
   4   6  -6    5.14    1.37
   4   6  -6    2.92    1.02
  -4  -6   6    4.95    1.56
  -4  -6   6    3.96    1.75
  -4  -6   6    5.02    1.72
   3   6  -6   -0.29    0.58
   3   6  -6   -0.53    0.50
   3   6  -6   -0.06    0.64
  -3  -6   6    0.29    0.41
  -3  -6   6   -0.03    0.74
  -3  -6   6   -0.61    0.66
  -3  -6   6    0.02    0.87
  -3  -6   6   -0.04    0.77
   2   6  -6    6.46    1.21
   2   6  -6    4.95    1.34
   2   6  -6    7.59    1.71
   2   6  -6    8.34    1.74
  -2  -6   6    3.43    1.40
  -2  -6   6    4.69    1.51
  -2  -6   6    7.49    1.79
  -2  -6   6    5.13    1.71
  -2  -6   6    4.87    1.17
  -2  -6   6    6.40    1.61
  -2  -6   6    5.09    1.00
   1   6  -6    9.22    1.85
   1   6  -6    8.81    1.94
   1   6  -6   12.79    1.86
   1   6  -6   12.15    1.96
   1   6  -6    8.01    1.93
  -1  -6   6   11.15    2.29
  -1  -6   6    9.86    1.96
  -1  -6   6   10.63    2.26
  -1  -6   6   13.64    2.33
  -1  -6   6   10.37    2.26
   0   6  -6   17.28    2.74
   0   6  -6   16.73    2.44
   0   6  -6   20.87    3.09
   0   6  -6   16.24    2.64
   0  -6   6   18.15    3.27
   0  -6   6   17.33    2.72
   0  -6   6   18.05    3.06
   0  -6   6   14.90    2.88
   0  -6   6   22.74    3.13
   0  -6   6   18.26    2.59
  -1   6  -6   14.94    2.58
  -1   6  -6   14.22    2.47
  -1   6  -6   19.35    2.51
   1  -6   6   15.31    2.75
   1  -6   6   13.72    2.86
   1  -6   6   15.73    2.71
   1  -6   6   17.88    3.24
  -2   6  -6    2.30    1.07
  -2   6  -6    0.74    0.71
  -2   6  -6    1.04    0.81
   2  -6   6    1.04    1.16
   2  -6   6    1.53    1.10
   2  -6   6    1.57    1.21
   2  -6   6    0.43    1.19
  -3   6  -6    2.03    1.03
  -3   6  -6    1.82    0.84
  -3   6  -6    3.69    1.22
   3  -6   6    0.69    1.17
   3  -6   6    3.02    1.32
   3  -6   6    0.64    1.51
   3  -6   6    3.03    1.08
   3  -6   6    2.14    1.07
  -4   6  -6   11.40    2.47
  -4   6  -6    7.28    1.67
  -4   6  -6   12.16    2.41
   4  -6   6   12.53    2.67
   4  -6   6    9.53    2.06
   4  -6   6    8.36    2.56
   4  -6   6   10.35    2.53
  -5   6  -6    6.41    1.95
  -5   6  -6    5.74    1.69
  -5   6  -6    7.19    1.69
   5  -6   6    2.10    2.01
   5  -6   6    2.20    1.62
   5  -6   6    4.56    1.55
  -6   6  -6    2.46    1.44
  -6   6  -6    6.14    1.52
   6  -6   6    3.94    1.55
   6  -6   6    5.18    2.67
   6  -6   6    4.51    2.44
   7   5  -6    0.90    0.85
   7   5  -6    0.39    0.66
   7   5  -6   -0.33    0.65
  -7  -5   6   -0.56    0.83
  -7  -5   6    2.43    1.60
   6   5  -6   11.97    2.09
   6   5  -6   10.17    2.24
   6   5  -6   10.50    2.40
  -6  -5   6   16.88    3.46
  -6  -5   6   15.61    2.81
   5   5  -6   12.92    2.57
   5   5  -6   13.53    2.27
   5   5  -6   17.02    2.81
  -5  -5   6   23.78    3.81
  -5  -5   6   16.62    3.43
  -5  -5   6   22.26    3.32
   4   5  -6   47.40    4.92
   4   5  -6   44.48    5.53
   4   5  -6   45.95    5.65
  -4  -5   6   44.59    5.47
  -4  -5   6   51.99    5.16
  -4  -5   6   42.49    5.86
  -4  -5   6   54.06    6.14
  -4  -5   6   39.65    5.41
   3   5  -6   -0.15    0.58
   3   5  -6   -0.33    0.35
   3   5  -6   -0.68    0.40
   3   5  -6   -0.34    0.37
  -3  -5   6    0.00    0.32
  -3  -5   6   -0.28    0.50
  -3  -5   6    0.27    0.61
  -3  -5   6    0.46    0.60
  -3  -5   6    0.32    0.66
  -3  -5   6   -0.18    0.62
   2   5  -6   12.68    1.77
   2   5  -6   10.30    1.97
   2   5  -6    7.24    1.60
   2   5  -6   12.58    1.93
   2   5  -6   10.04    1.59
  -2  -5   6   10.20    1.27
  -2  -5   6    7.19    1.79
  -2  -5   6    9.02    1.92
  -2  -5   6   11.33    1.75
  -2  -5   6    6.85    1.72
  -2  -5   6   11.14    2.13
  -2  -5   6    9.99    1.98
   1   5  -6   11.21    1.89
   1   5  -6   11.75    1.79
   1   5  -6   15.27    2.21
   1   5  -6   13.07    1.96
   1   5  -6   12.28    2.18
  -1  -5   6   10.74    2.03
  -1  -5   6   10.83    2.21
  -1  -5   6   11.46    2.00
  -1  -5   6   10.42    2.11
  -1  -5   6    9.67    2.22
   0   5  -6   18.37    3.06
   0   5  -6   23.52    2.93
   0   5  -6   23.78    3.15
   0  -5   6   23.22    3.20
   0  -5   6   22.63    3.42
   0  -5   6   21.18    2.81
   0  -5   6   22.21    3.38
   0  -5   6   23.14    2.77
   0  -5   6   24.85    3.32
  -1   5  -6   68.54    7.21
  -1   5  -6   72.65    7.22
  -1   5  -6   71.88    7.63
  -1   5  -6   76.17    8.42
   1  -5   6   75.59    7.70
   1  -5   6   69.78    7.66
   1  -5   6   72.81    8.10
   1  -5   6   72.67    7.95
   1  -5   6   72.35    7.51
   1  -5   6   71.38    7.72
  -2   5  -6   38.18    5.06
  -2   5  -6   37.79    4.31
  -2   5  -6   40.08    4.42
   2  -5   6   44.27    4.69
   2  -5   6   41.21    5.64
   2  -5   6   39.67    4.55
   2  -5   6   42.07    5.59
   2  -5   6   35.24    4.99
  -3   5  -6    3.10    1.18
  -3   5  -6    3.05    0.93
  -3   5  -6    1.62    0.90
   3  -5   6    3.10    1.43
   3  -5   6    3.98    1.19
   3  -5   6    2.28    0.91
   3  -5   6    3.20    1.65
   3  -5   6    1.50    1.06
  -4   5  -6    5.50    1.88
  -4   5  -6    7.84    1.59
  -4   5  -6   10.72    2.11
   4  -5   6   12.33    2.58
   4  -5   6    9.86    1.98
   4  -5   6   11.59    2.64
   4  -5   6   10.37    2.83
  -5   5  -6   16.32    2.51
  -5   5  -6   13.76    3.01
   5  -5   6   14.25    2.91
   5  -5   6   10.60    3.03
   5  -5   6   12.71    3.03
   5  -5   6   11.42    2.59
  -6   5  -6   17.64    2.89
  -6   5  -6   20.76    3.81
   6  -5   6   20.39    4.10
   6  -5   6   13.49    3.43
   6  -5   6   16.18    3.27
   8   4  -6    0.28    0.71
   8   4  -6   -0.19    0.95
   8   4  -6    0.53    0.88
  -8  -4   6   -0.89    1.21
   7   4  -6    1.67    0.80
   7   4  -6    0.85    0.68
   7   4  -6    1.27    1.08
  -7  -4   6    0.85    1.32
   6   4  -6   10.66    2.18
   6   4  -6    8.68    1.94
   6   4  -6   10.26    1.79
  -6  -4   6   11.63    2.71
   5   4  -6   16.86    2.42
   5   4  -6   14.99    2.74
   5   4  -6   16.50    2.74
  -5  -4   6   15.32    3.07
  -5  -4   6   11.79    2.58
  -5  -4   6   16.87    3.21
  -5  -4   6   16.54    2.72
  -5  -4   6   22.15    2.81
  -5  -4   6   19.37    2.29
   4   4  -6   35.95    3.72
   4   4  -6   40.30    4.36
   4   4  -6   28.11    3.92
   4   4  -6   32.11    4.31
  -4  -4   6   39.45    4.38
  -4  -4   6   35.72    4.26
  -4  -4   6   36.96    3.91
  -4  -4   6   37.96    4.72
  -4  -4   6   33.47    4.00
  -4  -4   6   35.67    5.10
   3   4  -6   12.87    1.88
   3   4  -6   12.82    2.05
   3   4  -6    7.80    1.49
   3   4  -6   13.32    1.65
  -3  -4   6    8.55    1.16
  -3  -4   6    9.55    1.90
  -3  -4   6    9.49    1.94
  -3  -4   6    9.05    1.94
  -3  -4   6    9.50    1.83
  -3  -4   6    8.16    1.53
   2   4  -6    0.48    0.42
   2   4  -6    0.76    0.46
   2   4  -6    0.52    0.64
   2   4  -6    1.17    0.62
   2   4  -6    0.61    0.42
  -2  -4   6    0.62    0.51
  -2  -4   6   -0.15    0.46
  -2  -4   6    1.12    0.78
  -2  -4   6    0.34    0.51
  -2  -4   6    1.06    0.67
  -2  -4   6    0.55    0.19
  -2  -4   6    0.23    0.54
   1   4  -6   18.30    2.70
   1   4  -6   19.95    2.28
   1   4  -6   19.45    2.58
   1   4  -6   20.33    2.51
  -1  -4   6   25.21    3.15
  -1  -4   6   19.28    2.83
  -1  -4   6   20.16    2.75
  -1  -4   6   16.33    2.59
  -1  -4   6   16.63    2.59
  -1  -4   6   18.78    2.71
   0   4  -6   41.25    4.45
   0   4  -6   44.67    5.15
   0   4  -6   46.57    4.57
   0   4  -6   42.89    4.66
   0   4  -6   43.41    4.84
   0  -4   6   41.25    4.81
   0  -4   6   41.51    4.81
   0  -4   6   47.84    4.98
   0  -4   6   44.93    4.72
   0  -4   6   40.13    4.58
   0  -4   6   43.51    4.72
   0  -4   6   45.13    5.03
  -1   4  -6   50.26    5.54
  -1   4  -6   53.98    5.29
  -1   4  -6   48.73    5.23
  -1   4  -6   49.29    6.10
  -1   4  -6   50.36    5.65
   1  -4   6   49.42    5.57
   1  -4   6   53.43    5.52
   1  -4   6   55.09    5.62
   1  -4   6   47.85    5.83
   1  -4   6   52.75    5.48
   1  -4   6   55.22    5.92
   1  -4   6   49.45    5.52
   1  -4   6   50.50    5.54
  -2   4  -6   46.51    6.56
  -2   4  -6   54.17    5.64
  -2   4  -6   60.84    5.70
  -2   4  -6   49.18    5.97
  -2   4  -6   56.60    6.12
   2  -4   6   62.27    6.54
   2  -4   6   54.96    6.01
   2  -4   6   52.64    6.01
   2  -4   6   56.00    6.34
   2  -4   6   55.84    5.71
   2  -4   6   58.67    6.12
  -3   4  -6    0.52    0.81
  -3   4  -6   -0.49    0.50
  -3   4  -6    0.24    0.53
   3  -4   6   -0.58    0.97
   3  -4   6   -0.85    0.85
   3  -4   6    0.07    0.46
   3  -4   6    0.78    0.78
   3  -4   6    0.34    0.59
  -4   4  -6    0.22    0.66
  -4   4  -6    0.99    0.86
  -4   4  -6   -0.16    0.44
   4  -4   6   -0.01    1.17
   4  -4   6    0.41    0.85
   4  -4   6    1.01    0.90
   4  -4   6    0.07    0.92
  -5   4  -6   11.59    2.63
  -5   4  -6   15.07    2.26
   5  -4   6   12.56    2.92
   5  -4   6   12.30    2.60
   5  -4   6    8.55    2.63
   5  -4   6   13.78    2.59
  -6   4  -6   21.17    4.27
  -6   4  -6   28.24    3.60
   6  -4   6   26.88    4.76
   6  -4   6   23.16    4.13
   6  -4   6   29.26    4.71
  -7   4  -6   25.01    3.63
   7  -4   6   27.77    5.22
   7  -4   6   24.10    4.64
   7  -4   6   31.77    4.96
   9   3  -6    1.10    1.15
   8   3  -6   -0.18    0.79
   8   3  -6    0.22    0.82
  -8  -3   6    0.68    1.35
   7   3  -6   17.51    3.07
   7   3  -6   18.08    2.62
   7   3  -6   17.21    2.99
  -7  -3   6   22.33    3.94
   6   3  -6   24.89    3.20
   6   3  -6   30.41    3.53
   6   3  -6   22.51    3.61
  -6  -3   6   23.02    3.47
  -6  -3   6   26.46    4.29
  -6  -3   6   23.82    4.19
   5   3  -6   96.19   10.96
   5   3  -6   96.70    9.19
   5   3  -6  107.94   10.65
  -5  -3   6   77.05   10.86
  -5  -3   6   96.25   10.99
  -5  -3   6  109.89   10.13
   4   3  -6   29.78    3.10
   4   3  -6   27.18    3.49
   4   3  -6   27.09    3.08
   4   3  -6   30.44    3.56
  -4  -3   6   28.60    4.12
  -4  -3   6   30.12    3.47
  -4  -3   6   28.64    3.38
  -4  -3   6   23.34    3.89
   3   3  -6    1.29    0.64
   3   3  -6    3.45    0.81
   3   3  -6    2.60    0.71
   3   3  -6    1.81    0.69
   3   3  -6    3.26    0.79
  -3  -3   6    1.98    0.84
  -3  -3   6    1.43    0.71
  -3  -3   6    3.59    0.91
  -3  -3   6    1.75    0.83
   2   3  -6   22.37    2.73
   2   3  -6   26.16    2.81
   2   3  -6   20.29    2.61
   2   3  -6   22.20    2.57
   2   3  -6   22.79    2.51
  -2  -3   6   24.11    2.96
  -2  -3   6   20.50    2.90
  -2  -3   6   20.41    2.87
  -2  -3   6   24.44    2.97
  -2  -3   6   22.89    2.78
  -2  -3   6   19.21    2.86
  -2  -3   6   22.13    2.85
   1   3  -6   74.22    8.25
   1   3  -6   71.28    6.97
   1   3  -6   73.81    7.71
   1   3  -6   76.92    7.25
   1   3  -6   67.13    7.81
  -1  -3   6   74.81    7.47
  -1  -3   6   70.73    7.56
  -1  -3   6   75.13    7.47
  -1  -3   6   74.41    7.99
  -1  -3   6   72.09    7.72
  -1  -3   6   75.88    7.30
   0   3  -6  202.16   19.83
   0   3  -6  197.04   18.04
   0   3  -6  194.50   20.47
   0   3  -6  204.62   18.84
   0   3  -6  189.86   21.81
   0  -3   6  215.13   18.80
   0  -3   6  203.82   20.19
   0  -3   6  199.84   19.56
   0  -3   6  191.63   20.71
   0  -3   6  190.66   19.98
   0  -3   6  208.02   19.32
  -1   3  -6  234.09   22.64
  -1   3  -6  229.85   21.41
  -1   3  -6  219.71   20.53
  -1   3  -6  238.63   23.42
  -1   3  -6  238.42   25.00
   1  -3   6  237.56   23.16
   1  -3   6  246.08   23.71
   1  -3   6  208.39   22.30
   1  -3   6  201.65   22.71
   1  -3   6  230.06   21.41
   1  -3   6  211.68   21.85
  -2   3  -6   60.12    6.45
  -2   3  -6   65.13    6.06
  -2   3  -6   66.26    7.33
  -2   3  -6   62.57    6.11
  -2   3  -6   58.50    6.58
   2  -3   6   57.62    5.97
   2  -3   6   67.12    6.76
   2  -3   6   59.09    6.57
   2  -3   6   56.34    6.69
   2  -3   6   52.27    6.55
   2  -3   6   59.23    6.50
  -3   3  -6    7.47    1.37
  -3   3  -6    5.36    1.62
  -3   3  -6    6.17    1.41
  -3   3  -6    3.60    1.13
  -3   3  -6    9.26    1.63
   3  -3   6    6.90    1.44
   3  -3   6    7.19    2.12
   3  -3   6    6.18    1.47
   3  -3   6    6.91    1.49
   3  -3   6    6.09    1.86
  -4   3  -6    6.11    1.34
  -4   3  -6    3.66    1.47
   4  -3   6    3.01    1.19
   4  -3   6    5.10    1.91
   4  -3   6    2.66    1.51
   4  -3   6    5.99    1.40
  -5   3  -6    4.89    1.34
  -5   3  -6   10.79    2.43
   5  -3   6    6.79    1.88
   5  -3   6   13.31    3.20
   5  -3   6   12.11    2.64
  -6   3  -6   16.48    3.80
  -6   3  -6   27.01    3.35
   6  -3   6   20.02    3.76
   6  -3   6   23.69    4.55
   6  -3   6   19.94    3.71
  -7   3  -6   17.61    3.94
  -7   3  -6   15.51    2.72
   7  -3   6   23.71    4.48
   7  -3   6   22.68    4.09
   9   2  -6   12.17    2.72
   9   2  -6   17.15    3.11
  -9  -2   6   17.86    3.79
   8   2  -6    1.44    1.12
   8   2  -6    1.76    1.11
  -8  -2   6    1.83    1.40
   7   2  -6   11.69    2.39
   7   2  -6   15.71    2.66
   7   2  -6   11.80    2.05
  -7  -2   6   18.01    2.79
  -7  -2   6   13.97    2.91
   6   2  -6   14.59    2.49
   6   2  -6   13.89    2.48
   6   2  -6   17.48    2.34
  -6  -2   6   13.08    2.76
  -6  -2   6   16.63    3.08
  -6  -2   6   13.38    2.48
   5   2  -6  105.03   10.46
   5   2  -6  113.59   10.94
   5   2  -6  119.28   12.61
   5   2  -6  103.03   12.00
  -5  -2   6  111.32   12.51
  -5  -2   6  124.86   12.66
  -5  -2   6  117.45   11.63
   4   2  -6  234.03   24.03
   4   2  -6  225.07   20.86
   4   2  -6  231.88   19.95
   4   2  -6  221.55   22.90
  -4  -2   6  219.88   23.47
  -4  -2   6  198.00   23.35
  -4  -2   6  214.87   21.61
   3   2  -6   65.47    6.90
   3   2  -6   67.13    6.65
   3   2  -6   67.59    7.54
   3   2  -6   66.62    7.54
  -3  -2   6   74.87    6.83
  -3  -2   6   73.28    7.31
  -3  -2   6   70.49    7.32
  -3  -2   6   80.25    7.97
   2   2  -6    0.77    0.45
   2   2  -6    0.14    0.35
   2   2  -6   -0.12    0.30
   2   2  -6    0.78    0.39
   2   2  -6    0.81    0.47
  -2  -2   6    0.74    0.53
  -2  -2   6    0.47    0.37
  -2  -2   6    0.70    0.56
  -2  -2   6    0.89    0.55
  -2  -2   6    1.41    0.64
   1   2  -6   13.35    1.91
   1   2  -6   11.24    1.66
   1   2  -6   12.73    1.52
   1   2  -6    9.20    1.61
   1   2  -6   11.90    1.66
  -1  -2   6   10.43    1.74
  -1  -2   6   11.09    1.62
  -1  -2   6   11.04    1.36
  -1  -2   6   13.30    1.79
  -1  -2   6   12.10    1.91
   0   2  -6   66.68    6.31
   0   2  -6   67.30    6.18
   0   2  -6   64.40    7.18
   0   2  -6   67.11    5.90
   0   2  -6   66.88    6.65
   0  -2   6   64.18    6.34
   0  -2   6   57.74    6.46
   0  -2   6   47.63    6.33
   0  -2   6   61.32    6.12
   0  -2   6   54.18    6.40
  -1   2  -6  207.83   20.55
  -1   2  -6  186.38   17.48
  -1   2  -6  159.65   19.03
  -1   2  -6  199.12   18.31
  -1   2  -6  196.13   16.71
   1  -2   6  177.35   18.17
   1  -2   6  188.21   17.57
   1  -2   6  185.63   17.59
   1  -2   6  189.69   18.44
   1  -2   6  169.83   18.85
   1  -2   6  173.19   19.38
  -2   2  -6   49.07    4.92
  -2   2  -6   40.87    6.04
  -2   2  -6   44.73    5.21
  -2   2  -6   48.80    5.10
  -2   2  -6   49.45    5.54
   2  -2   6   55.93    5.66
   2  -2   6   46.89    5.70
   2  -2   6   52.47    5.29
   2  -2   6   60.45    5.84
   2  -2   6   50.08    5.57
  -3   2  -6   20.04    2.92
  -3   2  -6   19.74    2.72
  -3   2  -6   15.54    2.51
  -3   2  -6   21.80    3.59
   3  -2   6   20.36    3.08
   3  -2   6   26.84    3.41
   3  -2   6   20.97    3.61
   3  -2   6   26.93    3.54
   3  -2   6   17.27    2.57
  -4   2  -6    1.36    0.83
  -4   2  -6    1.23    0.80
  -4   2  -6    2.19    1.28
   4  -2   6    0.08    0.95
   4  -2   6    2.28    1.14
   4  -2   6    0.66    0.82
  -5   2  -6   14.33    2.47
  -5   2  -6    7.91    2.40
  -5   2  -6   12.53    1.99
   5  -2   6   15.14    2.74
   5  -2   6   11.51    2.65
   5  -2   6    7.56    2.50
  -6   2  -6   28.16    3.75
  -6   2  -6   23.39    3.98
  -6   2  -6   26.74    4.93
   6  -2   6   36.17    4.97
   6  -2   6   28.07    4.85
   6  -2   6   30.60    4.63
  -7   2  -6    4.36    1.46
   7  -2   6    5.89    2.07
   7  -2   6    6.60    2.54
   9   1  -6   22.21    3.50
   9   1  -6   14.87    3.13
  -9  -1   6   22.23    4.14
   8   1  -6   -0.24    0.51
   8   1  -6    0.02    0.61
  -8  -1   6    0.96    1.05
  -8  -1   6    0.62    1.07
   7   1  -6    3.38    1.19
   7   1  -6    5.77    1.43
  -7  -1   6    6.17    1.75
  -7  -1   6    6.89    1.93
   6   1  -6   23.97    2.94
   6   1  -6   21.64    3.12
   6   1  -6   25.42    3.48
  -6  -1   6   24.25    3.68
  -6  -1   6   27.65    3.99
  -6  -1   6   21.52    3.73
   5   1  -6   19.20    2.75
   5   1  -6   24.73    3.11
   5   1  -6   21.02    2.96
  -5  -1   6   21.95    3.60
  -5  -1   6   22.79    3.59
  -5  -1   6   29.37    2.53
   4   1  -6  140.56   16.09
   4   1  -6  150.60   15.95
   4   1  -6  148.59   14.63
   4   1  -6  145.50   16.70
   4   1  -6  158.33   13.91
  -4  -1   6  156.32   16.46
  -4  -1   6  151.84   15.26
  -4  -1   6  172.82   14.19
   3   1  -6   45.41    4.68
   3   1  -6   47.32    5.13
   3   1  -6   46.05    4.40
   3   1  -6   48.87    4.97
  -3  -1   6   45.77    5.29
  -3  -1   6   48.15    5.01
  -3  -1   6   36.97    4.42
   2   1  -6    1.31    0.53
   2   1  -6    1.04    0.55
   2   1  -6    0.70    0.53
   2   1  -6    2.30    0.60
   2   1  -6    1.17    0.60
  -2  -1   6    1.76    0.50
  -2  -1   6    1.09    0.53
  -2  -1   6    1.33    0.62
  -2  -1   6    2.17    0.80
   1   1  -6    0.35    0.51
   1   1  -6    0.38    0.35
   1   1  -6    0.63    0.41
   1   1  -6    0.23    0.39
   1   1  -6    0.46    0.26
  -1  -1   6    0.59    0.36
  -1  -1   6    0.49    0.46
  -1  -1   6    0.77    0.53
  -1  -1   6    0.41    0.52
   0   1  -6   37.12    4.08
   0   1  -6   32.42    3.70
   0   1  -6   37.20    4.55
   0  -1   6   39.18    3.55
   0  -1   6   33.32    3.92
   0  -1   6   36.88    3.90
   0  -1   6   33.04    3.70
   0  -1   6   32.68    4.17
   0  -1   6   27.74    4.14
   0  -1   6   37.07    3.52
  -1   1  -6   80.91    9.64
  -1   1  -6   74.11    8.13
  -1   1  -6   88.32    8.07
  -1   1  -6   80.52    8.79
   1  -1   6   80.00    9.09
   1  -1   6   85.57    8.39
   1  -1   6   84.64    8.18
   1  -1   6   78.22    8.39
   1  -1   6   89.71    8.81
  -2   1  -6   68.95    5.92
  -2   1  -6   47.05    5.86
  -2   1  -6   60.63    5.56
  -2   1  -6   57.64    6.43
  -2   1  -6   66.29    6.42
  -2   1  -6   54.12    7.14
   2  -1   6   49.98    6.64
   2  -1   6   66.28    6.51
   2  -1   6   50.69    6.35
   2  -1   6   64.58    6.23
  -3   1  -6    2.56    1.00
  -3   1  -6    2.27    0.89
  -3   1  -6    3.57    0.94
  -3   1  -6    3.17    1.41
  -3   1  -6    4.27    1.01
   3  -1   6    3.05    1.03
   3  -1   6    4.00    1.53
   3  -1   6    1.53    0.87
  -4   1  -6   11.46    1.72
  -4   1  -6    9.66    1.94
  -4   1  -6    4.20    1.85
  -4   1  -6    9.56    1.95
   4  -1   6   13.54    1.87
   4  -1   6    7.00    1.83
   4  -1   6    6.45    2.16
   4  -1   6    7.57    1.85
  -5   1  -6   -0.14    0.39
  -5   1  -6   -0.06    0.72
  -5   1  -6    0.81    1.18
   5  -1   6    1.37    0.78
   5  -1   6    0.01    0.78
   5  -1   6    0.47    1.05
   5  -1   6    0.00    0.74
  -6   1  -6   15.43    2.84
  -6   1  -6   10.68    2.07
  -6   1  -6   12.77    3.26
   6  -1   6   14.05    3.04
   6  -1   6   21.55    3.25
   6  -1   6   10.77    3.07
   9   0  -6   12.25    2.63
  -9   0   6   14.53    3.19
  -9   0   6   18.48    3.24
   8   0  -6    9.52    2.26
  -8   0   6   15.06    2.95
  -8   0   6   13.95    2.88
   7   0  -6    2.89    1.16
  -7   0   6    1.88    1.35
  -7   0   6    4.54    1.56
  -7   0   6    3.25    1.45
   6   0  -6    4.70    1.29
  -6   0   6    4.53    1.58
  -6   0   6    9.72    2.05
   5   0  -6   64.50    6.19
   5   0  -6   66.86    7.43
   5   0  -6   67.46    7.21
  -5   0   6   65.64    7.25
  -5   0   6   60.71    7.52
   4   0  -6  116.15   10.72
   4   0  -6   99.11    9.61
   4   0  -6   99.13   10.34
   4   0  -6   94.43    8.97
  -4   0   6  108.43   10.17
  -4   0   6  101.60   10.14
  -4   0   6   90.76   10.68
  -4   0   6   85.35    9.03
   3   0  -6   39.32    4.30
   3   0  -6   39.20    4.70
   3   0  -6   42.61    4.48
   3   0  -6   42.30    3.94
  -3   0   6   39.36    4.58
  -3   0   6   39.23    4.41
  -3   0   6   40.11    4.08
   2   0  -6   11.36    1.73
   2   0  -6    9.96    1.75
   2   0  -6   13.16    1.43
  -2   0   6   11.54    1.91
  -2   0   6    9.49    1.35
  -2   0   6   10.84    1.51
  -2   0   6    9.73    1.68
   1   0  -6    3.24    1.07
   1   0  -6    7.96    0.86
   1   0  -6    6.80    1.28
  -1   0   6    6.58    0.86
  -1   0   6    6.05    1.36
  -1   0   6    7.48    1.43
  -1   0   6    6.29    0.96
  -1   0   6    6.19    0.86
   0   0  -6    4.59    1.09
   0   0  -6    6.58    1.15
   0   0   6    7.19    1.56
   0   0   6    4.04    0.70
   0   0   6    5.61    0.94
   0   0   6    4.23    1.19
  -1   0  -6   49.10    6.44
  -1   0  -6   48.53    5.21
  -1   0  -6   53.85    5.86
  -1   0  -6   54.68    5.82
   1   0   6   48.97    6.09
   1   0   6   47.35    5.71
   1   0   6   55.56    5.33
   1   0   6   50.81    5.64
  -2   0  -6   78.34    8.10
  -2   0  -6   73.59    7.29
  -2   0  -6   58.69    8.81
  -2   0  -6   75.26    8.16
   2   0   6   73.39    7.50
   2   0   6   75.84    7.83
   2   0   6   75.66    8.12
  -3   0  -6    0.14    0.56
  -3   0  -6    0.05    0.54
  -3   0  -6    0.31    0.62
  -3   0  -6    1.45    0.75
  -3   0  -6   -0.35    0.78
   3   0   6   -0.27    0.70
   3   0   6    0.39    0.65
   3   0   6    0.94    0.75
   3   0   6   -0.07    0.44
  -4   0  -6   -0.26    0.97
  -4   0  -6   -0.32    0.62
  -4   0  -6    0.55    0.66
  -4   0  -6    0.15    0.72
  -4   0  -6    1.71    0.87
   4   0   6   -0.37    0.79
   4   0   6   -0.19    0.67
   4   0   6    0.90    0.65
   4   0   6   -0.31    1.03
  -5   0  -6   -0.64    0.51
  -5   0  -6   -0.28    0.62
  -5   0  -6   -0.13    1.16
  -5   0  -6    0.03    0.82
   5   0   6    0.38    1.24
   5   0   6   -0.84    0.64
   5   0   6   -0.07    0.64
   5   0   6    0.64    0.93
  -6   0  -6    1.15    0.87
  -6   0  -6    2.70    1.90
   6   0   6    0.56    0.95
   6   0   6    1.48    1.38
   6   0   6    0.25    1.36
   9  -1  -6    5.32    1.73
  -9   1   6    3.44    1.67
  -9   1   6    7.45    2.20
   8  -1  -6   19.32    3.33
  -8   1   6   18.70    3.68
  -8   1   6   26.37    4.17
   7  -1  -6    9.35    2.00
  -7   1   6   11.14    2.52
  -7   1   6   11.64    2.51
   6  -1  -6    2.39    0.90
  -6   1   6    1.78    1.09
  -6   1   6    2.04    1.20
   5  -1  -6   59.87    6.72
   5  -1  -6   59.24    7.08
  -5   1   6   65.39    7.16
  -5   1   6   59.90    6.90
   4  -1  -6   49.67    5.32
   4  -1  -6   42.51    5.63
  -4   1   6   51.24    4.43
  -4   1   6   49.69    5.53
  -4   1   6   40.65    5.26
   3  -1  -6   87.42    8.49
   3  -1  -6   83.60    7.35
   3  -1  -6   82.36    8.07
   3  -1  -6   72.04    8.76
  -3   1   6   83.85    8.33
  -3   1   6   87.97    7.61
  -3   1   6   69.16    8.31
  -3   1   6   73.64    7.79
   2  -1  -6   87.92    7.59
   2  -1  -6   61.93    8.05
   2  -1  -6   72.94    7.78
  -2   1   6   75.47    7.28
  -2   1   6   67.87    7.74
  -2   1   6   83.28    7.64
   1  -1  -6    0.12    0.48
   1  -1  -6    0.13    0.18
   1  -1  -6    0.11    0.50
  -1   1   6   -0.20    0.55
  -1   1   6   -0.19    0.42
   0  -1  -6   23.98    2.30
   0  -1  -6   22.04    2.75
   0  -1  -6   25.59    3.01
   0  -1  -6   21.03    2.77
   0   1   6   19.47    2.95
   0   1   6   19.15    2.22
   0   1   6   22.50    3.13
  -1  -1  -6   83.97    9.12
  -1  -1  -6   90.12    8.32
  -1  -1  -6   90.29    9.36
   1   1   6   83.60    8.55
   1   1   6   75.76    8.22
  -2  -1  -6   88.35    8.86
  -2  -1  -6   79.66    9.94
  -2  -1  -6   97.17    9.92
   2   1   6   79.91    8.98
   2   1   6  106.47   10.08
   2   1   6   91.99    9.89
   2   1   6   83.89    9.21
  -3  -1  -6  101.09   11.66
  -3  -1  -6   95.44   12.72
  -3  -1  -6  109.99   11.50
  -3  -1  -6  114.72   11.92
   3   1   6  108.97   10.83
   3   1   6   90.84   10.56
   3   1   6  125.03   11.69
  -4  -1  -6    9.06    2.27
  -4  -1  -6    6.96    1.93
  -4  -1  -6    8.35    2.74
  -4  -1  -6    9.32    1.74
  -4  -1  -6   13.97    2.78
   4   1   6    9.67    2.48
   4   1   6   14.65    2.19
   4   1   6   11.42    2.15
   4   1   6   12.58    2.42
  -5  -1  -6    0.17    0.72
  -5  -1  -6   -0.27    1.34
   5   1   6   -0.81    0.91
   5   1   6    0.17    0.86
   5   1   6   -0.57    0.57
  -6  -1  -6    1.80    1.89
  -6  -1  -6    3.96    1.44
   6   1   6    2.13    1.15
   6   1   6    2.33    1.23
   6   1   6    2.25    1.71
   9  -2  -6   15.77    3.03
  -9   2   6   17.38    3.54
   8  -2  -6   28.04    3.96
   8  -2  -6   26.11    3.72
  -8   2   6   19.63    3.99
   7  -2  -6   15.24    2.69
   7  -2  -6   19.92    2.65
  -7   2   6   14.35    2.96
  -7   2   6   13.12    3.03
   6  -2  -6    0.68    1.14
   6  -2  -6    2.49    0.93
   6  -2  -6    3.70    0.97
  -6   2   6    3.05    1.19
  -6   2   6    2.03    1.22
   5  -2  -6   34.99    4.73
   5  -2  -6   29.57    3.59
  -5   2   6   27.20    4.12
  -5   2   6   31.34    4.61
   4  -2  -6   41.86    4.76
   4  -2  -6   45.69    5.32
  -4   2   6   40.71    4.89
  -4   2   6   43.88    5.20
   3  -2  -6  124.95   12.66
   3  -2  -6  107.66   12.13
   3  -2  -6  118.08   11.60
  -3   2   6  130.66   10.91
  -3   2   6  108.30   11.93
  -3   2   6  111.91   11.90
   2  -2  -6  242.26   21.35
   2  -2  -6  201.40   19.66
   2  -2  -6  183.12   19.31
  -2   2   6  181.31   20.08
  -2   2   6  211.25   18.85
  -2   2   6  211.04   20.01
   1  -2  -6   48.42    5.58
   1  -2  -6   46.14    4.96
   1  -2  -6   48.42    5.71
   1  -2  -6   54.79    5.20
  -1   2   6   47.21    5.05
  -1   2   6   52.61    5.41
  -1   2   6   44.49    5.72
   0  -2  -6    4.73    1.20
   0  -2  -6    5.63    1.40
   0  -2  -6    4.32    1.17
   0  -2  -6    4.23    0.85
   0   2   6    4.13    1.33
   0   2   6    5.49    1.21
   0   2   6    3.24    1.08
  -1  -2  -6   26.45    2.96
  -1  -2  -6   26.28    3.78
  -1  -2  -6   22.50    3.41
   1   2   6   26.94    3.20
   1   2   6   18.50    3.16
   1   2   6   27.41    3.67
  -2  -2  -6   18.03    3.32
  -2  -2  -6   21.73    2.86
  -2  -2  -6   18.38    3.12
  -2  -2  -6   17.43    3.20
   2   2   6   26.20    2.88
   2   2   6   17.83    3.25
  -3  -2  -6  103.02    9.93
  -3  -2  -6  100.56   11.56
  -3  -2  -6  100.19   11.09
  -3  -2  -6  103.53   11.47
   3   2   6   95.14   11.10
   3   2   6   88.23   10.25
   3   2   6  107.76   11.38
  -4  -2  -6   42.10    5.00
  -4  -2  -6   37.26    6.49
   4   2   6   33.16    5.29
   4   2   6   35.23    5.28
   4   2   6   41.33    4.92
  -5  -2  -6    4.66    1.85
  -5  -2  -6    4.71    2.45
  -5  -2  -6    8.30    2.01
   5   2   6    2.34    1.25
   5   2   6    7.27    2.21
   9  -3  -6   31.60    4.77
  -9   3   6   31.55    5.30
   8  -3  -6   49.93    5.63
   8  -3  -6   42.76    5.71
  -8   3   6   56.18    7.15
   7  -3  -6   31.68    3.76
   7  -3  -6   29.95    3.48
  -7   3   6   20.57    4.05
  -7   3   6   32.87    4.80
   6  -3  -6    5.29    1.13
   6  -3  -6    3.39    1.07
   6  -3  -6    2.57    1.36
  -6   3   6    3.64    1.32
  -6   3   6    7.30    1.93
   5  -3  -6    3.76    1.45
   5  -3  -6    2.51    0.94
   5  -3  -6    2.25    0.94
  -5   3   6    1.71    1.25
   4  -3  -6   62.05    6.79
   4  -3  -6   63.12    7.47
  -4   3   6   65.96    7.28
  -4   3   6   64.70    7.14
   3  -3  -6  137.20   13.67
   3  -3  -6  142.07   14.64
   3  -3  -6  119.86   13.39
  -3   3   6  157.60   12.67
  -3   3   6  118.23   13.76
  -3   3   6  136.97   13.82
   2  -3  -6  124.90   12.15
   2  -3  -6  121.11   12.10
   2  -3  -6  137.73   13.16
  -2   3   6  120.30   11.49
  -2   3   6  141.12   12.49
  -2   3   6  117.34   12.20
  -2   3   6   95.37   13.65
   1  -3  -6   34.84    4.29
   1  -3  -6   30.48    3.65
   1  -3  -6   39.79    4.21
   1  -3  -6   29.60    3.39
  -1   3   6   39.33    4.07
  -1   3   6   23.84    4.37
  -1   3   6   32.05    3.69
  -1   3   6   36.30    3.41
   0  -3  -6    2.50    0.92
   0  -3  -6    1.70    0.85
   0  -3  -6    0.41    0.84
   0  -3  -6    0.57    0.60
   0   3   6    1.47    0.85
   0   3   6    0.44    0.59
   0   3   6    1.40    0.85
  -1  -3  -6    1.98    1.08
  -1  -3  -6    1.83    0.88
  -1  -3  -6    2.64    1.01
   1   3   6    2.45    0.92
   1   3   6    3.23    1.09
   1   3   6    2.69    1.11
  -2  -3  -6   33.87    5.59
  -2  -3  -6   49.62    5.16
  -2  -3  -6   39.62    4.48
  -2  -3  -6   25.83    5.28
   2   3   6   47.38    5.15
   2   3   6   44.35    4.91
  -3  -3  -6   36.91    4.97
  -3  -3  -6   36.67    5.72
   3   3   6   38.71    5.01
   3   3   6   41.96    4.69
   3   3   6   47.14    5.70
  -4  -3  -6   24.84    4.27
  -4  -3  -6   22.57    3.78
   4   3   6   27.63    4.23
   4   3   6   21.90    3.63
  -5  -3  -6    0.22    1.10
  -5  -3  -6    0.79    1.43
  -5  -3  -6   -2.01    1.34
   5   3   6    0.16    0.79
   5   3   6    1.46    1.47
   9  -4  -6   28.53    4.51
  -9   4   6   29.67    5.08
   8  -4  -6   82.71    9.92
  -8   4   6  100.84   10.42
   7  -4  -6   30.38    4.10
  -7   4   6   35.14    5.08
  -7   4   6   34.47    5.16
   6  -4  -6    9.31    2.02
   6  -4  -6    8.53    2.32
  -6   4   6    7.34    2.09
  -6   4   6    7.19    1.91
   5  -4  -6    7.00    2.04
   5  -4  -6   12.69    2.18
   5  -4  -6    9.49    1.93
  -5   4   6    8.91    2.35
   4  -4  -6    7.15    1.71
   4  -4  -6   10.63    2.32
   4  -4  -6   10.40    1.79
  -4   4   6    6.68    1.99
  -4   4   6    5.14    1.72
   3  -4  -6  191.07   17.82
   3  -4  -6  185.09   16.50
   3  -4  -6  157.80   16.60
  -3   4   6  148.80   15.28
  -3   4   6  167.30   16.76
  -3   4   6  149.37   16.63
   2  -4  -6  164.24   16.27
   2  -4  -6  177.13   15.18
   2  -4  -6  154.57   15.25
   2  -4  -6  116.67   16.20
  -2   4   6  154.84   17.22
  -2   4   6  163.09   15.34
  -2   4   6  137.22   14.20
   1  -4  -6   39.94    4.31
   1  -4  -6   29.00    4.15
   1  -4  -6   29.04    3.49
  -1   4   6   20.63    4.08
  -1   4   6   34.76    3.81
  -1   4   6   23.92    3.56
   0  -4  -6    8.96    1.84
   0  -4  -6   15.64    2.50
   0  -4  -6   11.69    2.51
   0   4   6    9.32    2.27
   0   4   6   11.24    2.11
   0   4   6   13.86    2.25
  -1  -4  -6   11.13    2.27
  -1  -4  -6   11.32    2.57
   1   4   6   10.05    2.05
   1   4   6   12.82    2.52
   1   4   6   14.34    2.53
  -2  -4  -6    9.09    2.50
  -2  -4  -6   11.70    2.32
   2   4   6    9.28    2.24
   2   4   6   13.84    2.19
   2   4   6   12.46    2.32
  -3  -4  -6   31.08    5.39
  -3  -4  -6   34.86    5.09
   3   4   6   36.51    4.71
   3   4   6   37.78    5.23
  -4  -4  -6   20.04    3.63
  -4  -4  -6   21.87    4.30
   4   4   6   22.67    3.91
   4   4   6   27.58    3.99
   8  -5  -6   47.93    5.93
  -8   5   6   48.27    7.05
   7  -5  -6   30.24    4.31
  -7   5   6   22.51    4.35
   6  -5  -6   24.21    3.45
   6  -5  -6   11.15    3.12
   6  -5  -6   19.60    3.23
  -6   5   6   13.48    3.15
   5  -5  -6    6.09    2.01
   5  -5  -6    4.23    1.41
   5  -5  -6    5.12    1.49
  -5   5   6    4.30    1.81
   4  -5  -6   13.31    2.35
   4  -5  -6    8.66    2.34
   4  -5  -6    8.96    1.89
  -4   5   6    7.50    2.23
   3  -5  -6   15.87    2.90
   3  -5  -6   24.71    3.75
  -3   5   6   21.69    3.56
   2  -5  -6   56.45    6.23
   2  -5  -6   52.20    6.67
   2  -5  -6   63.32    6.99
  -2   5   6   46.82    7.02
  -2   5   6   46.64    6.27
  -2   5   6   69.23    5.92
   1  -5  -6   11.00    2.38
   1  -5  -6   10.86    2.17
   1  -5  -6   15.02    2.90
  -1   5   6   15.00    2.30
  -1   5   6   13.71    2.82
  -1   5   6   11.48    2.35
   0  -5  -6    8.15    1.83
   0  -5  -6    9.25    2.11
   0  -5  -6    7.78    2.21
   0   5   6   11.34    2.48
   0   5   6    9.68    2.00
   0   5   6    7.65    1.84
  -1  -5  -6   -0.36    0.81
  -1  -5  -6    0.15    0.85
   1   5   6    2.06    1.16
   1   5   6    1.64    1.16
  -2  -5  -6    0.21    0.92
  -2  -5  -6    0.13    1.09
   2   5   6    0.96    1.10
   2   5   6   -0.10    0.99
  -3  -5  -6   15.55    3.12
  -3  -5  -6   26.76    4.39
   3   5   6   17.25    3.51
   3   5   6   15.87    3.13
   8  -6  -6    7.66    2.14
  -8   6   6    4.95    2.19
   7  -6  -6   22.68    3.92
  -7   6   6   24.28    4.50
   6  -6  -6   16.08    3.58
   6  -6  -6   17.81    3.24
  -6   6   6   17.98    3.51
   5  -6  -6    1.12    1.14
   5  -6  -6   -0.18    0.71
  -5   6   6    0.63    1.03
   4  -6  -6    3.78    1.60
   4  -6  -6    1.03    1.01
  -4   6   6    6.49    2.02
   3  -6  -6    3.51    1.53
   3  -6  -6    3.74    1.37
   3  -6  -6    3.65    1.41
  -3   6   6    2.77    1.55
  -3   6   6    2.07    1.73
   2  -6  -6   20.40    3.45
   2  -6  -6    9.48    2.52
  -2   6   6   18.75    3.54
  -2   6   6   15.06    2.80
   1  -6  -6   22.74    4.27
   1  -6  -6   32.53    4.34
   1  -6  -6   19.23    3.63
  -1   6   6   36.96    5.05
  -1   6   6   24.05    3.49
  -1   6   6   21.22    3.73
   0  -6  -6    9.53    2.26
   0  -6  -6   10.08    2.68
   0   6   6   12.57    2.33
   0   6   6    5.34    2.22
  -1  -6  -6    0.55    1.08
  -1  -6  -6    0.62    1.31
   1   6   6    0.44    1.27
   1   6   6    0.34    1.11
  -2  -6  -6    0.46    1.09
  -2  -6  -6   -0.55    0.96
   2   6   6   -0.49    1.18
   2   6   6   -0.52    1.02
   7  -7  -6    7.98    2.60
  -7   7   6   15.39    3.34
   6  -7  -6   10.13    2.96
   6  -7  -6   21.12    3.45
  -6   7   6   11.58    3.00
   5  -7  -6   10.70    2.94
   5  -7  -6   17.07    3.24
  -5   7   6   13.00    2.93
   4  -7  -6   -0.61    0.87
   4  -7  -6    0.76    1.25
  -4   7   6    2.15    1.88
  -4   7   6   -0.12    1.05
   3  -7  -6    0.28    1.02
   3  -7  -6    0.78    1.15
   3  -7  -6    0.85    1.15
  -3   7   6   -0.38    0.89
  -3   7   6   -0.91    1.26
   2  -7  -6    7.42    2.31
   2  -7  -6    8.40    2.30
   2  -7  -6    7.83    2.21
  -2   7   6    7.02    2.52
   1  -7  -6   30.19    5.37
   1  -7  -6   29.39    4.82
   1  -7  -6   38.55    5.32
  -1   7   6   36.97    5.76
   0  -7  -6   13.72    2.76
   0  -7  -6   14.17    3.16
   0   7   6    4.51    2.18
   0   7   6    5.97    1.86
  -1  -7  -6   -0.41    1.05
  -1  -7  -6    0.13    0.96
   5  -8  -6    3.70    1.89
   5  -8  -6    1.99    1.81
  -5   8   6    5.38    1.97
   4  -8  -6    1.42    1.13
   4  -8  -6    0.23    1.39
  -4   8   6    0.09    1.31
   3  -8  -6   -0.37    1.21
   3  -8  -6    0.92    1.58
   3  -8  -6   -1.67    1.04
  -3   8   6   -1.53    1.33
   2  -8  -6    2.49    1.53
   2  -8  -6    3.50    1.49
   2  -8  -6    2.98    1.76
   3   9  -7    1.17    1.11
  -3  -9   7    0.90    1.75
  -3  -9   7    0.86    1.63
   2   9  -7    4.79    1.53
  -2  -9   7    5.53    2.34
  -2  -9   7    2.89    1.76
   1   9  -7    0.75    0.83
   1   9  -7    1.17    0.80
  -1  -9   7   -0.04    1.51
  -1  -9   7    0.65    1.45
   0   9  -7   15.23    2.75
   0   9  -7   16.41    2.58
   0   9  -7   12.76    2.59
   0  -9   7   11.29    3.03
   0  -9   7   12.87    2.97
   0  -9   7    8.55    2.76
  -1   9  -7    9.05    2.20
  -1   9  -7    7.64    1.80
  -1   9  -7    7.35    2.00
   1  -9   7    4.54    2.19
   1  -9   7    5.92    2.11
   1  -9   7   11.55    3.15
  -2   9  -7    9.58    2.31
  -2   9  -7    8.91    1.90
  -2   9  -7    4.99    1.82
   2  -9   7    5.59    2.12
   2  -9   7    6.97    2.67
   2  -9   7   10.37    2.66
  -3   9  -7    8.01    2.12
  -3   9  -7    6.96    1.87
   3  -9   7    7.66    3.10
   3  -9   7   11.08    2.83
   4   8  -7    3.90    1.41
   4   8  -7   10.98    2.51
   4   8  -7    3.63    1.37
  -4  -8   7    8.65    2.55
  -4  -8   7    1.72    1.41
  -4  -8   7   11.35    2.81
   3   8  -7    4.71    1.69
   3   8  -7    6.63    1.82
   3   8  -7    9.08    1.93
  -3  -8   7    8.55    2.52
  -3  -8   7    9.29    2.57
  -3  -8   7    5.81    2.02
   2   8  -7   18.56    3.71
   2   8  -7   20.19    3.27
  -2  -8   7   22.81    3.98
  -2  -8   7   20.70    3.77
  -2  -8   7   24.15    4.07
   1   8  -7    3.48    1.24
   1   8  -7    3.98    1.30
   1   8  -7    2.63    1.00
  -1  -8   7    3.19    1.59
  -1  -8   7    2.92    1.58
   0   8  -7    0.89    0.69
   0   8  -7    0.91    0.84
   0   8  -7    1.93    0.98
   0  -8   7    1.43    1.44
   0  -8   7    1.74    1.22
   0  -8   7    1.58    1.34
  -1   8  -7    4.97    1.36
  -1   8  -7    6.21    1.77
  -1   8  -7    5.41    1.55
   1  -8   7    6.89    2.04
   1  -8   7    6.79    2.37
   1  -8   7   10.30    2.79
  -2   8  -7    2.51    1.04
  -2   8  -7    1.13    1.03
  -2   8  -7    2.65    1.05
   2  -8   7    1.00    1.30
   2  -8   7    2.08    1.55
   2  -8   7    1.15    1.51
  -3   8  -7   25.59    4.40
  -3   8  -7   34.32    4.61
  -3   8  -7   34.79    4.28
   3  -8   7   28.00    4.68
   3  -8   7   25.68    4.09
   3  -8   7   24.02    4.81
  -4   8  -7   23.42    3.68
  -4   8  -7   23.36    4.02
  -4   8  -7   25.47    4.31
   4  -8   7   25.23    4.06
   4  -8   7   37.59    6.00
   4  -8   7   31.25    4.95
   6   7  -7    0.63    1.10
  -6  -7   7    1.49    1.83
  -6  -7   7    0.56    1.27
   5   7  -7    3.19    1.29
   5   7  -7    3.80    1.79
   5   7  -7    3.78    1.42
  -5  -7   7    3.53    1.52
  -5  -7   7    4.57    2.01
   4   7  -7   19.42    3.16
   4   7  -7   13.57    2.51
   4   7  -7   13.89    3.03
  -4  -7   7   15.04    3.49
  -4  -7   7   18.83    3.34
  -4  -7   7   20.63    3.55
   3   7  -7   20.39    3.31
   3   7  -7   22.02    3.66
   3   7  -7   18.41    3.02
  -3  -7   7   20.84    3.78
  -3  -7   7   23.04    3.95
  -3  -7   7   19.07    3.41
  -3  -7   7   22.45    3.83
   2   7  -7   36.21    4.06
   2   7  -7   29.82    5.10
   2   7  -7   37.95    4.72
  -2  -7   7   43.52    5.61
  -2  -7   7   34.52    4.24
  -2  -7   7   46.26    5.71
  -2  -7   7   42.96    5.12
   1   7  -7   15.39    2.44
   1   7  -7   19.39    2.88
   1   7  -7   17.20    2.77
  -1  -7   7   17.78    3.05
  -1  -7   7   18.63    3.27
  -1  -7   7   14.68    3.11
   0   7  -7    3.28    1.26
   0   7  -7    5.10    1.34
   0   7  -7    2.65    0.87
   0  -7   7    2.84    1.58
   0  -7   7    3.62    1.64
   0  -7   7    7.75    1.91
   0  -7   7    3.16    1.41
  -1   7  -7    6.46    1.76
  -1   7  -7    8.64    1.81
  -1   7  -7    5.18    1.31
   1  -7   7    7.34    2.43
   1  -7   7    9.71    2.49
   1  -7   7    4.60    1.63
   1  -7   7    7.88    2.07
  -2   7  -7    2.98    1.23
  -2   7  -7    3.62    1.06
  -2   7  -7    2.29    1.12
   2  -7   7    1.82    1.50
   2  -7   7    4.90    1.74
   2  -7   7    3.91    1.51
   2  -7   7    0.96    1.57
  -3   7  -7   11.38    2.09
  -3   7  -7   11.03    2.54
  -3   7  -7   10.93    2.42
   3  -7   7   11.80    2.29
   3  -7   7   12.15    2.99
   3  -7   7   11.67    2.74
  -4   7  -7   23.71    4.38
  -4   7  -7   26.64    4.10
  -4   7  -7   28.65    3.90
   4  -7   7   31.40    4.36
   4  -7   7   27.98    4.78
   4  -7   7   29.26    5.36
  -5   7  -7   10.68    2.55
  -5   7  -7   12.14    2.89
  -5   7  -7   11.71    2.34
   5  -7   7   15.07    2.87
   5  -7   7   12.42    3.47
   5  -7   7   11.54    3.30
   7   6  -7   16.14    3.30
   6   6  -7    2.51    1.10
   6   6  -7    2.04    1.04
   6   6  -7    1.18    1.15
  -6  -6   7    2.75    1.37
  -6  -6   7    2.49    1.59
   5   6  -7    1.61    1.00
   5   6  -7    1.11    0.78
   5   6  -7    0.57    0.74
  -5  -6   7    0.75    1.28
  -5  -6   7   -0.22    0.94
   4   6  -7   19.46    2.93
   4   6  -7   10.74    2.58
   4   6  -7   11.67    2.25
  -4  -6   7   15.89    2.18
  -4  -6   7   16.43    3.21
  -4  -6   7   17.87    3.38
  -4  -6   7   21.39    3.43
   3   6  -7   38.16    4.73
   3   6  -7   37.52    4.78
   3   6  -7   40.86    4.04
   3   6  -7   38.69    4.64
  -3  -6   7   30.52    4.96
  -3  -6   7   42.19    5.16
  -3  -6   7   35.80    4.08
  -3  -6   7   37.57    5.44
  -3  -6   7   37.82    5.09
  -3  -6   7   34.38    4.98
   2   6  -7   16.23    2.45
   2   6  -7   15.85    2.20
   2   6  -7   14.99    2.59
  -2  -6   7   12.44    2.15
  -2  -6   7   16.86    2.81
  -2  -6   7   11.75    1.64
  -2  -6   7   15.12    2.73
  -2  -6   7   13.59    2.53
  -2  -6   7   17.95    2.97
  -2  -6   7   12.56    2.58
   1   6  -7   27.11    3.36
   1   6  -7   23.88    3.32
   1   6  -7   24.09    3.20
   1   6  -7   26.39    3.87
  -1  -6   7   22.86    3.63
  -1  -6   7   28.61    4.16
  -1  -6   7   25.93    3.69
  -1  -6   7   23.35    3.54
  -1  -6   7   22.83    3.57
  -1  -6   7   23.31    3.81
   0   6  -7   11.76    2.12
   0   6  -7   11.95    1.93
   0   6  -7   12.93    2.21
   0  -6   7   13.32    2.41
   0  -6   7   12.14    2.44
   0  -6   7    6.76    2.00
   0  -6   7    8.84    2.25
  -1   6  -7   -0.28    0.49
  -1   6  -7   -0.10    0.40
  -1   6  -7    0.09    0.41
   1  -6   7   -0.06    0.67
   1  -6   7   -0.22    0.44
   1  -6   7    0.14    0.99
   1  -6   7    0.26    0.92
   1  -6   7   -0.35    1.25
  -2   6  -7   27.04    3.60
  -2   6  -7   21.88    3.97
  -2   6  -7   26.91    3.88
   2  -6   7   30.33    4.72
   2  -6   7   23.43    3.74
   2  -6   7   34.72    4.56
   2  -6   7   26.25    4.40
   2  -6   7   34.33    3.63
  -3   6  -7    6.99    1.48
  -3   6  -7    4.68    1.61
  -3   6  -7    8.46    1.91
   3  -6   7    6.93    1.57
   3  -6   7    5.83    2.04
   3  -6   7    4.75    1.78
   3  -6   7    5.46    2.30
  -4   6  -7    1.50    1.11
  -4   6  -7    0.30    0.94
  -4   6  -7    1.12    0.88
   4  -6   7    1.64    1.29
   4  -6   7    1.34    0.95
   4  -6   7    3.03    1.85
   4  -6   7   -0.78    1.30
  -5   6  -7    3.68    1.28
  -5   6  -7    0.96    1.01
  -5   6  -7    6.22    2.05
   5  -6   7    4.24    2.26
   5  -6   7    7.45    2.61
   5  -6   7    0.95    0.98
   7   5  -7   10.09    1.98
   7   5  -7    7.41    1.96
   7   5  -7   10.78    2.25
  -7  -5   7    7.60    2.30
  -7  -5   7   10.08    2.94
   6   5  -7    5.69    1.73
   6   5  -7   10.76    2.07
   6   5  -7    6.22    1.51
  -6  -5   7   10.24    2.62
  -6  -5   7    9.66    2.28
   5   5  -7    0.47    0.79
   5   5  -7    0.50    0.60
   5   5  -7   -0.09    0.44
  -5  -5   7    0.15    0.69
  -5  -5   7    1.01    1.01
   4   5  -7    7.57    1.58
   4   5  -7    7.50    1.71
   4   5  -7    9.30    1.75
  -4  -5   7    6.63    1.11
  -4  -5   7    6.79    1.93
  -4  -5   7    6.27    1.86
  -4  -5   7    6.98    1.82
  -4  -5   7    7.07    1.82
  -4  -5   7    6.30    1.46
   3   5  -7   34.86    4.34
   3   5  -7   32.12    4.37
   3   5  -7   31.98    4.44
   3   5  -7   37.79    3.92
  -3  -5   7   38.72    4.73
  -3  -5   7   37.86    3.80
  -3  -5   7   33.32    4.99
  -3  -5   7   36.94    4.13
  -3  -5   7   33.17    4.80
  -3  -5   7   39.00    4.52
  -3  -5   7   39.80    4.51
   2   5  -7   21.10    2.68
   2   5  -7   22.94    2.99
   2   5  -7   20.65    3.10
  -2  -5   7   19.67    3.11
  -2  -5   7   16.04    2.86
  -2  -5   7   14.21    2.58
  -2  -5   7   15.78    2.81
  -2  -5   7   20.53    3.18
  -2  -5   7   18.53    2.92
  -2  -5   7   21.52    3.16
  -2  -5   7   20.30    2.07
   1   5  -7   16.88    2.66
   1   5  -7   19.63    2.70
   1   5  -7   18.16    2.77
   1   5  -7   24.73    3.34
  -1  -5   7   21.26    3.11
  -1  -5   7   23.65    3.24
  -1  -5   7   23.32    3.40
  -1  -5   7   21.97    3.04
  -1  -5   7   19.59    3.22
  -1  -5   7   23.26    3.19
   0   5  -7    7.72    1.77
   0   5  -7    8.07    1.55
   0   5  -7   12.02    2.02
   0  -5   7   10.09    1.93
   0  -5   7    9.40    1.45
   0  -5   7    8.94    2.12
   0  -5   7    9.85    1.71
   0  -5   7   10.17    1.67
   0  -5   7    9.81    2.13
   0  -5   7   10.59    2.29
  -1   5  -7    1.45    0.83
  -1   5  -7    1.25    0.67
  -1   5  -7    0.16    0.59
   1  -5   7    2.30    1.36
   1  -5   7    3.28    1.32
   1  -5   7    0.36    0.94
   1  -5   7    1.09    0.84
   1  -5   7    2.33    0.72
  -2   5  -7   29.03    4.30
  -2   5  -7   26.09    3.25
  -2   5  -7   27.61    3.42
  -2   5  -7   34.24    4.00
   2  -5   7   31.55    4.41
   2  -5   7   34.38    4.91
   2  -5   7   27.37    3.64
   2  -5   7   29.75    4.40
   2  -5   7   26.49    3.47
  -3   5  -7   31.42    3.56
  -3   5  -7   28.02    3.90
  -3   5  -7   27.80    3.64
  -3   5  -7   28.14    4.53
   3  -5   7   28.73    4.10
   3  -5   7   33.52    4.79
   3  -5   7   35.80    5.11
   3  -5   7   33.96    4.65
  -4   5  -7   10.62    2.13
  -4   5  -7    5.82    1.94
  -4   5  -7    9.77    1.87
   4  -5   7   11.91    2.93
   4  -5   7   11.01    2.27
   4  -5   7   15.23    3.28
   4  -5   7   14.15    2.59
  -5   5  -7   15.15    3.45
  -5   5  -7   21.05    3.14
  -5   5  -7   16.23    3.09
   5  -5   7   22.91    3.65
   5  -5   7   22.71    4.38
   5  -5   7   22.97    4.36
  -6   5  -7    7.32    1.94
  -6   5  -7    7.68    1.76
  -6   5  -7    7.22    2.37
   6  -5   7    7.26    2.69
   6  -5   7    6.95    2.17
   6  -5   7    7.58    2.96
   8   4  -7    9.18    1.94
   8   4  -7    8.25    2.21
   8   4  -7    9.67    2.19
  -8  -4   7    6.29    2.47
   7   4  -7    5.82    1.76
   7   4  -7    3.68    1.29
   7   4  -7    4.63    1.40
  -7  -4   7    7.38    2.21
   6   4  -7    6.01    1.55
   6   4  -7    7.48    1.59
   6   4  -7    7.35    1.82
  -6  -4   7    8.05    2.32
   5   4  -7    2.90    1.15
   5   4  -7    2.41    0.88
   5   4  -7    4.00    1.11
  -5  -4   7    1.60    1.06
  -5  -4   7    1.59    0.99
  -5  -4   7    1.55    0.98
  -5  -4   7    2.04    1.16
  -5  -4   7    2.85    1.27
   4   4  -7    0.97    0.66
   4   4  -7    1.21    0.74
   4   4  -7    1.00    0.68
   4   4  -7    0.39    0.62
  -4  -4   7    1.23    0.79
  -4  -4   7    0.83    0.94
  -4  -4   7    1.32    0.93
  -4  -4   7    0.65    0.75
  -4  -4   7    0.22    0.66
   3   4  -7    2.52    0.75
   3   4  -7    0.88    0.61
   3   4  -7    2.06    0.81
  -3  -4   7   -0.37    0.65
  -3  -4   7    1.28    0.79
  -3  -4   7    1.12    0.82
  -3  -4   7    2.70    1.15
  -3  -4   7    2.83    0.91
  -3  -4   7    1.73    0.96
   2   4  -7   14.94    2.08
   2   4  -7   14.24    2.30
   2   4  -7   14.30    1.91
   2   4  -7   14.12    2.21
  -2  -4   7   14.21    2.25
  -2  -4   7   15.57    2.44
  -2  -4   7   15.98    2.41
  -2  -4   7   15.47    2.50
  -2  -4   7   11.48    2.22
  -2  -4   7   12.51    2.16
  -2  -4   7   17.11    2.52
   1   4  -7   10.72    1.80
   1   4  -7   10.01    1.84
   1   4  -7   10.62    1.76
   1   4  -7   15.21    2.17
  -1  -4   7   12.11    1.98
  -1  -4   7   14.71    2.32
  -1  -4   7   10.35    1.32
  -1  -4   7   11.93    1.96
  -1  -4   7   11.29    2.15
  -1  -4   7   12.60    2.17
  -1  -4   7   12.84    1.99
   0   4  -7   32.14    3.56
   0   4  -7   30.18    3.68
   0   4  -7   30.59    4.02
   0   4  -7   30.16    3.52
   0   4  -7   31.66    3.63
   0  -4   7   27.36    3.50
   0  -4   7   29.97    4.07
   0  -4   7   36.39    3.79
   0  -4   7   37.27    4.07
   0  -4   7   35.52    3.73
   0  -4   7   30.73    3.72
   0  -4   7   37.02    4.55
  -1   4  -7    1.76    0.81
  -1   4  -7    2.05    0.81
  -1   4  -7    1.70    0.94
  -1   4  -7    2.48    0.77
  -1   4  -7    2.60    0.89
   1  -4   7    1.98    0.78
   1  -4   7    2.93    0.70
   1  -4   7    2.10    1.19
   1  -4   7    1.77    0.62
   1  -4   7    3.05    0.95
   1  -4   7    3.49    1.17
   1  -4   7    1.82    1.10
   1  -4   7    2.43    0.76
  -2   4  -7    0.18    0.62
  -2   4  -7    0.78    0.53
  -2   4  -7   -0.31    0.50
  -2   4  -7    0.31    0.68
  -2   4  -7    0.88    0.69
   2  -4   7    0.10    0.83
   2  -4   7    1.67    1.26
   2  -4   7    0.67    1.12
   2  -4   7    0.09    0.45
  -3   4  -7    3.36    1.47
  -3   4  -7    4.73    1.25
  -3   4  -7    5.68    1.29
  -3   4  -7    2.82    1.18
   3  -4   7    5.83    2.08
   3  -4   7    3.93    1.18
   3  -4   7    4.17    1.46
   3  -4   7    4.77    1.86
  -4   4  -7    6.26    1.61
  -4   4  -7    9.38    1.73
  -4   4  -7    8.88    2.26
  -4   4  -7    3.58    1.26
   4  -4   7    3.48    1.84
   4  -4   7    4.41    1.44
   4  -4   7    6.19    2.21
  -5   4  -7   14.46    3.37
  -5   4  -7   13.43    2.56
  -5   4  -7   17.64    2.64
  -5   4  -7   15.09    2.70
   5  -4   7   18.13    3.92
   5  -4   7   14.28    3.31
   5  -4   7   14.71    3.03
  -6   4  -7   27.70    3.63
  -6   4  -7   23.92    4.48
  -6   4  -7   19.47    3.41
   6  -4   7   22.20    4.10
   6  -4   7   29.85    4.80
   6  -4   7   23.06    4.73
   8   3  -7    7.92    1.93
   8   3  -7    6.25    1.88
  -8  -3   7   13.02    3.03
   7   3  -7    2.10    1.08
   7   3  -7    2.84    1.06
   7   3  -7    2.49    1.07
  -7  -3   7    0.36    1.02
   6   3  -7    8.48    1.62
   6   3  -7   10.29    1.96
   6   3  -7    7.86    1.92
  -6  -3   7   10.78    2.42
  -6  -3   7   12.07    2.29
   5   3  -7   19.69    3.14
   5   3  -7   22.01    2.83
   5   3  -7   21.75    2.87
   5   3  -7   22.52    2.86
  -5  -3   7   22.77    3.21
  -5  -3   7   16.89    3.41
  -5  -3   7   26.29    3.51
  -5  -3   7   18.29    3.38
   4   3  -7    7.45    1.50
   4   3  -7    6.10    1.27
   4   3  -7    8.46    1.41
  -4  -3   7    4.60    1.30
  -4  -3   7    7.55    1.80
  -4  -3   7    7.07    1.56
  -4  -3   7    8.59    1.86
   3   3  -7   39.71    4.86
   3   3  -7   40.86    4.37
   3   3  -7   41.50    4.47
  -3  -3   7   43.67    4.87
  -3  -3   7   49.21    4.58
  -3  -3   7   40.80    5.16
  -3  -3   7   49.48    4.87
  -3  -3   7   40.56    5.14
   2   3  -7   24.18    2.83
   2   3  -7   20.87    2.64
   2   3  -7   21.83    2.61
   2   3  -7   23.74    2.74
   2   3  -7   20.85    2.74
  -2  -3   7   24.80    3.16
  -2  -3   7   21.76    3.04
  -2  -3   7   19.30    3.04
  -2  -3   7   27.98    3.17
  -2  -3   7   22.16    3.07
  -2  -3   7   22.25    2.99
   1   3  -7   18.12    2.32
   1   3  -7   16.89    2.44
   1   3  -7   18.15    2.40
   1   3  -7   16.64    2.34
   1   3  -7   15.90    2.22
  -1  -3   7   17.46    2.60
  -1  -3   7   19.09    2.75
  -1  -3   7   20.62    2.80
  -1  -3   7   19.31    2.68
  -1  -3   7   18.06    2.46
  -1  -3   7   20.97    2.08
   0   3  -7  109.78   12.17
   0   3  -7  119.29   10.99
   0   3  -7   98.09   11.29
   0   3  -7  116.57   10.11
   0   3  -7  107.16   10.51
   0  -3   7  106.15   11.13
   0  -3   7  103.36   11.11
   0  -3   7  119.53   11.13
   0  -3   7  106.52   10.63
   0  -3   7   99.35   10.62
  -1   3  -7   35.14    3.59
  -1   3  -7   31.69    3.44
  -1   3  -7   29.74    3.62
  -1   3  -7   27.75    3.92
  -1   3  -7   27.62    3.34
   1  -3   7   31.62    4.19
   1  -3   7   28.51    3.64
   1  -3   7   25.80    3.44
   1  -3   7   27.17    3.55
   1  -3   7   34.61    4.27
   1  -3   7   29.65    3.21
  -2   3  -7    0.62    0.62
  -2   3  -7    0.31    0.58
  -2   3  -7    0.35    0.80
  -2   3  -7   -0.64    0.34
   2  -3   7    0.81    1.04
   2  -3   7   -0.25    0.53
   2  -3   7   -0.60    0.92
   2  -3   7    0.22    0.57
   2  -3   7   -0.12    0.57
  -3   3  -7   10.39    1.93
  -3   3  -7    9.10    1.75
  -3   3  -7    7.45    2.17
  -3   3  -7   11.99    1.95
   3  -3   7    7.29    2.20
   3  -3   7   13.86    2.86
   3  -3   7   10.02    1.99
   3  -3   7   11.50    1.92
  -4   3  -7   13.42    2.75
  -4   3  -7    7.58    1.88
  -4   3  -7   10.02    1.98
  -4   3  -7   11.45    2.07
   4  -3   7   11.48    2.28
   4  -3   7   13.40    3.15
   4  -3   7   14.60    2.87
  -5   3  -7    5.70    2.04
  -5   3  -7    8.81    1.72
  -5   3  -7    9.25    1.90
  -5   3  -7    4.29    1.57
   5  -3   7    8.97    2.88
   5  -3   7   12.73    2.50
   5  -3   7   14.12    2.85
  -6   3  -7   16.70    3.19
  -6   3  -7   16.53    3.87
  -6   3  -7   22.14    3.13
   6  -3   7   22.85    4.74
   6  -3   7   20.57    3.81
   6  -3   7   19.68    3.73
   9   2  -7    5.06    1.69
   9   2  -7    6.69    1.90
  -9  -2   7    7.90    2.49
   8   2  -7   22.21    3.50
   8   2  -7   19.99    3.37
  -8  -2   7   14.69    3.44
   7   2  -7   14.61    2.71
   7   2  -7   16.38    2.79
   7   2  -7   19.32    2.59
  -7  -2   7   17.21    3.01
  -7  -2   7   15.88    3.22
   6   2  -7   35.50    4.43
   6   2  -7   33.32    4.27
   6   2  -7   35.37    3.79
  -6  -2   7   31.89    5.12
  -6  -2   7   33.83    5.12
  -6  -2   7   40.07    5.07
   5   2  -7  129.23   13.29
   5   2  -7  145.82   15.31
   5   2  -7  148.75   16.02
   5   2  -7  139.95   13.97
  -5  -2   7  136.63   14.67
  -5  -2   7  162.68   16.01
  -5  -2   7  169.79   13.61
  -5  -2   7  123.99   15.71
   4   2  -7   59.58    6.35
   4   2  -7   57.58    5.60
   4   2  -7   56.88    6.49
   4   2  -7   48.84    6.33
   4   2  -7   59.38    5.88
  -4  -2   7   56.81    6.75
  -4  -2   7   48.81    6.18
  -4  -2   7   68.04    5.75
   3   2  -7   44.19    4.83
   3   2  -7   42.79    4.90
   3   2  -7   43.65    4.34
   3   2  -7   39.98    4.50
  -3  -2   7   47.93    5.21
  -3  -2   7   40.12    4.67
  -3  -2   7   39.09    4.77
  -3  -2   7   46.79    4.52
   2   2  -7   19.81    2.82
   2   2  -7   22.15    2.78
   2   2  -7   25.90    2.61
   2   2  -7   26.28    2.75
   2   2  -7   21.29    2.82
  -2  -2   7   22.01    2.99
  -2  -2   7   20.83    2.72
  -2  -2   7   21.53    3.15
  -2  -2   7   22.89    2.97
  -2  -2   7   28.08    2.85
   1   2  -7   44.88    5.26
   1   2  -7   50.30    4.82
   1   2  -7   42.28    4.58
   1   2  -7   43.60    4.38
   1   2  -7   41.56    4.90
  -1  -2   7   33.87    4.64
  -1  -2   7   48.68    4.63
  -1  -2   7   46.70    4.81
  -1  -2   7   41.10    4.74
   0   2  -7  115.03   11.56
   0   2  -7  112.48   12.57
   0   2  -7  122.87   11.01
   0   2  -7  123.03   13.53
   0  -2   7  118.59   12.05
   0  -2   7  116.62   11.76
   0  -2   7  110.00   12.36
   0  -2   7  137.00   11.68
   0  -2   7  116.15   12.86
   0  -2   7  123.44   12.15
  -1   2  -7  204.89   18.06
  -1   2  -7  153.47   20.22
  -1   2  -7  170.27   18.94
  -1   2  -7  181.56   16.52
  -1   2  -7  172.11   17.31
   1  -2   7  195.85   18.12
   1  -2   7  181.50   18.16
   1  -2   7  198.18   19.41
   1  -2   7  184.95   17.65
   1  -2   7  178.67   18.74
  -2   2  -7   20.37    3.00
  -2   2  -7   22.60    3.62
  -2   2  -7   19.68    2.74
  -2   2  -7   23.59    2.74
   2  -2   7   18.23    2.38
   2  -2   7   22.37    3.06
   2  -2   7   16.09    2.96
   2  -2   7   21.44    3.57
   2  -2   7   20.20    3.18
  -3   2  -7   -0.29    0.55
  -3   2  -7   -0.04    0.51
  -3   2  -7   -0.23    1.01
  -3   2  -7    1.11    0.71
   3  -2   7    0.05    0.56
   3  -2   7   -0.19    0.91
   3  -2   7    0.92    1.22
  -4   2  -7    3.12    1.06
  -4   2  -7    7.51    2.16
  -4   2  -7    4.81    1.37
   4  -2   7    4.69    2.21
   4  -2   7    4.61    1.55
   4  -2   7    7.03    1.77
  -5   2  -7   13.76    3.40
  -5   2  -7   20.09    3.25
  -5   2  -7   18.59    2.74
   5  -2   7   18.40    3.36
   5  -2   7   18.77    3.16
   5  -2   7   13.60    3.71
  -6   2  -7   13.73    2.69
  -6   2  -7    6.55    2.56
  -6   2  -7   11.46    2.14
   6  -2   7    8.60    2.30
   6  -2   7   14.20    2.96
   6  -2   7    6.70    2.73
   9   1  -7    0.21    0.97
  -9  -1   7    0.89    1.46
   8   1  -7   13.51    2.58
  -8  -1   7    9.71    2.49
  -8  -1   7   14.85    3.07
   7   1  -7   27.74    3.77
   7   1  -7   28.15    4.04
  -7  -1   7   22.55    4.35
  -7  -1   7   37.23    4.76
   6   1  -7   28.73    3.55
   6   1  -7   33.46    4.13
  -6  -1   7   38.22    5.09
  -6  -1   7   38.79    5.16
  -6  -1   7   36.38    5.10
   5   1  -7   52.42    6.14
   5   1  -7   44.61    5.30
   5   1  -7   59.31    6.43
  -5  -1   7   58.00    6.34
  -5  -1   7   62.58    5.36
  -5  -1   7   52.21    6.59
   4   1  -7   52.78    5.44
   4   1  -7   52.96    5.07
   4   1  -7   52.17    5.95
   4   1  -7   43.71    5.64
  -4  -1   7   55.36    5.83
  -4  -1   7   44.62    6.02
  -4  -1   7   61.79    5.17
   3   1  -7    0.37    0.57
   3   1  -7    0.45    0.39
   3   1  -7   -0.34    0.46
   3   1  -7    0.55    0.45
  -3  -1   7    0.16    0.43
  -3  -1   7    0.09    0.50
  -3  -1   7    0.50    0.63
   2   1  -7    8.45    1.24
   2   1  -7    9.41    1.34
   2   1  -7    6.23    1.35
   2   1  -7    6.03    1.34
   2   1  -7    5.88    1.31
  -2  -1   7    4.00    1.25
  -2  -1   7    5.65    1.13
  -2  -1   7    9.01    1.27
  -2  -1   7    8.58    1.57
   1   1  -7   30.69    3.67
   1   1  -7   24.26    3.04
   1   1  -7   29.79    2.85
   1   1  -7   27.92    3.34
   1   1  -7   24.51    2.99
  -1  -1   7   26.59    3.68
  -1  -1   7   28.98    3.15
  -1  -1   7   29.18    3.04
  -1  -1   7   31.79    3.84
   0   1  -7   45.67    4.77
   0   1  -7   55.50    6.31
   0   1  -7   43.79    5.58
   0   1  -7   42.23    5.13
   0  -1   7   51.02    5.34
   0  -1   7   60.28    5.63
   0  -1   7   47.70    5.92
   0  -1   7   50.86    4.92
   0  -1   7   47.21    4.92
   0  -1   7   57.88    5.15
   0  -1   7   51.79    5.60
  -1   1  -7   94.42    8.67
  -1   1  -7   92.18   10.40
  -1   1  -7   82.73    8.07
  -1   1  -7   80.30    9.41
   1  -1   7   78.62    9.30
   1  -1   7   97.47    9.22
   1  -1   7   94.12    8.96
  -2   1  -7   14.42    2.37
  -2   1  -7   16.65    3.12
  -2   1  -7    9.65    1.92
   2  -1   7   17.75    3.13
   2  -1   7   13.86    2.30
   2  -1   7   20.27    2.70
  -3   1  -7   -0.01    0.47
  -3   1  -7    0.21    0.58
  -3   1  -7    0.13    0.57
  -3   1  -7    0.53    1.01
   3  -1   7    1.13    0.71
   3  -1   7    0.96    1.04
   3  -1   7    0.35    0.76
  -4   1  -7   -0.33    0.50
  -4   1  -7    0.55    0.62
  -4   1  -7    0.71    1.24
   4  -1   7   -0.85    0.83
   4  -1   7    0.36    0.68
   4  -1   7    1.29    1.40
  -5   1  -7   11.67    1.93
  -5   1  -7   11.37    3.12
  -5   1  -7    8.75    2.22
   5  -1   7   10.14    2.44
   5  -1   7   10.74    2.98
   5  -1   7    9.82    2.33
  -6   1  -7    9.04    2.99
  -6   1  -7   15.23    2.95
   6  -1   7   12.40    2.64
   6  -1   7   11.46    3.13
   9   0  -7    0.34    0.78
  -9   0   7   -1.10    0.74
  -9   0   7    0.68    1.39
   8   0  -7    7.30    1.68
  -8   0   7    2.77    1.51
  -8   0   7    3.06    1.60
   7   0  -7   38.40    4.68
  -7   0   7   41.54    5.59
  -7   0   7   33.42    5.46
   6   0  -7   63.98    7.34
  -6   0   7   72.04    7.71
  -6   0   7   62.96    7.84
   5   0  -7   32.03    3.61
   5   0  -7   33.06    3.97
   5   0  -7   26.55    3.06
  -5   0   7   30.12    4.42
  -5   0   7   25.36    4.10
   4   0  -7    8.04    1.38
   4   0  -7    4.16    0.97
   4   0  -7    7.17    1.61
   4   0  -7    4.90    1.28
  -4   0   7    5.61    1.30
  -4   0   7    4.90    1.36
  -4   0   7    6.76    1.08
  -4   0   7    6.03    1.59
   3   0  -7   21.21    3.18
   3   0  -7   18.22    2.88
   3   0  -7   21.43    2.38
   3   0  -7   22.59    2.68
  -3   0   7   23.26    2.45
  -3   0   7   25.42    2.74
  -3   0   7   24.80    2.67
  -3   0   7   19.89    3.18
   2   0  -7   14.20    2.16
   2   0  -7    8.92    1.79
   2   0  -7   12.75    1.49
   2   0  -7   16.59    1.69
  -2   0   7   11.46    1.58
  -2   0   7   12.08    2.16
  -2   0   7   12.66    1.98
  -2   0   7   11.41    1.41
  -2   0   7    9.62    1.45
   1   0  -7   10.66    1.92
   1   0  -7    8.77    1.98
   1   0  -7   10.37    1.78
  -1   0   7    9.98    1.32
  -1   0   7   10.80    1.96
  -1   0   7    9.54    1.93
   0   0  -7   14.80    2.32
   0   0  -7   16.65    2.32
   0   0  -7   15.78    2.91
   0   0   7   13.84    1.75
   0   0   7   14.90    2.60
  -1   0  -7    3.57    1.16
  -1   0  -7    7.66    1.45
  -1   0  -7    5.36    1.19
  -1   0  -7    3.81    1.53
   1   0   7    5.26    1.62
   1   0   7    6.38    1.11
   1   0   7    4.49    1.20
  -2   0  -7   15.35    2.30
  -2   0  -7   14.83    3.24
  -2   0  -7   18.44    2.78
  -2   0  -7   18.08    2.69
   2   0   7   17.85    2.43
   2   0   7   14.72    2.91
   2   0   7   13.45    2.48
  -3   0  -7   -1.09    0.85
  -3   0  -7    0.69    0.79
  -3   0  -7    0.53    0.57
  -3   0  -7    0.14    0.59
   3   0   7    0.13    0.53
   3   0   7   -0.96    0.91
   3   0   7    0.23    0.71
  -4   0  -7    4.11    1.03
  -4   0  -7    1.66    1.39
  -4   0  -7    2.36    1.17
   4   0   7    3.32    1.16
   4   0   7   -1.89    0.99
   4   0   7    2.52    1.10
  -5   0  -7    0.93    0.71
  -5   0  -7    1.99    1.19
  -5   0  -7    0.35    1.46
   5   0   7   -1.31    1.19
   5   0   7   -0.41    1.08
   5   0   7   -0.22    0.91
   9  -1  -7    3.97    1.36
  -9   1   7    3.06    1.82
  -9   1   7    4.94    2.08
   8  -1  -7    2.53    1.17
  -8   1   7    2.74    1.55
  -8   1   7    1.89    1.16
   7  -1  -7    8.13    1.72
  -7   1   7    5.38    2.10
   6  -1  -7    6.72    1.89
   6  -1  -7    6.81    1.46
  -6   1   7    4.99    1.57
  -6   1   7    4.67    1.77
   5  -1  -7    0.64    0.56
   5  -1  -7    0.46    0.91
  -5   1   7    0.94    0.75
  -5   1   7   -0.70    0.76
   4  -1  -7    1.66    0.72
   4  -1  -7    1.72    1.02
  -4   1   7    3.36    0.63
  -4   1   7    3.53    1.38
  -4   1   7    1.95    0.83
   3  -1  -7   38.87    4.10
   3  -1  -7   36.37    4.51
   3  -1  -7   33.46    4.12
   3  -1  -7   38.43    3.57
  -3   1   7   34.97    4.38
  -3   1   7   35.27    4.10
  -3   1   7   36.81    3.82
   2  -1  -7    4.29    1.20
   2  -1  -7    3.77    0.75
   2  -1  -7    3.41    1.15
  -2   1   7    4.10    1.08
  -2   1   7    2.41    0.70
  -2   1   7    5.77    1.43
   1  -1  -7   58.68    5.64
   1  -1  -7   54.85    6.06
  -1   1   7   52.21    5.57
  -1   1   7   45.43    5.72
   0  -1  -7    5.75    1.43
   0  -1  -7    7.66    1.49
   0  -1  -7    8.36    1.70
   0   1   7    9.93    1.92
   0   1   7    5.93    1.53
  -1  -1  -7    2.47    0.96
  -1  -1  -7    3.28    1.06
  -1  -1  -7    5.18    1.40
   1   1   7    4.33    0.85
   1   1   7    6.25    1.52
   1   1   7    0.15    1.02
  -2  -1  -7   18.59    4.08
  -2  -1  -7   22.17    3.42
[truncated: 91,158 more chars]
