# Supplementary material for: Crystal structure of di-μ-hydroxido-κ4 O:O-bis[bis(acetyl­acetonato-κ2 O,O′)cobalt(III)]
Source: Acta Crystallogr E Crystallogr Commun. 2015 Jul 29;71(Pt 8):983–5. doi: 10.1107/S2056989015013663 (PMC4571372; doi:10.1107/S2056989015013663)
Supplement: Supplementary file 2 [file e-71-00983-Isup2.hkl]

data_I                                                                          
_shelx_title ' cm67jsa in P-1'                                                  
_shelx_refln_list_code          4                                               
_shelx_F_calc_maximum       99.05                                               
_exptl_crystal_F_000       284.00                                               
_reflns_d_resolution_high  0.7741                                               
                                                                                
loop_                                                                           
 _space_group_symop_operation_xyz                                               
 'x, y, z'                                                                      
 '-x, -y, -z'                                                                   
                                                                                
_cell_length_a     7.8610                                                       
_cell_length_b     8.2481                                                       
_cell_length_c     9.8372                                                       
_cell_angle_alpha 100.786                                                       
_cell_angle_beta  106.708                                                       
_cell_angle_gamma  99.492                                                       
                                                                                
_shelx_F_squared_multiplier     1.000                                           
                                                                                
loop_                                                                           
 _refln_index_h                                                                 
 _refln_index_k                                                                 
 _refln_index_l                                                                 
 _refln_F_squared_calc                                                          
 _refln_F_squared_meas                                                          
 _refln_F_squared_sigma                                                         
 _refln_observed_status                                                         
   1   0   0       8111.60       7813.61       209.61 o                         
   2   0   0        334.34        374.51        11.75 o                         
   3   0   0         23.87         25.52         2.98 o                         
   4   0   0         27.08         20.60         2.14 o                         
   5   0   0       2823.59       3009.12       120.98 o                         
   6   0   0       2686.86       2535.63        90.63 o                         
   7   0   0        242.39        245.47        13.53 o                         
   8   0   0         34.19         27.26         4.79 o                         
   9   0   0          4.31         -1.01         4.90 o                         
  -9   1   0          6.80          4.73         5.18 o                         
  -8   1   0          0.15          0.35         3.00 o                         
  -7   1   0        306.32        322.93        14.06 o                         
  -6   1   0       1417.05       1389.75        45.55 o                         
  -5   1   0       2894.33       2757.84        87.65 o                         
  -4   1   0        798.05        831.91        29.10 o                         
  -3   1   0          9.91         13.56         1.69 o                         
  -2   1   0        114.20        115.36         4.24 o                         
  -1   1   0        844.37        818.14        26.30 o                         
   0   1   0       9810.60       8929.16       249.63 o                         
   1   1   0       5461.74       5081.29       163.64 o                         
   2   1   0         94.13         93.29         4.95 o                         
   3   1   0         12.87         10.85         1.68 o                         
   4   1   0          2.63         -0.62         1.31 o                         
   5   1   0        924.82        932.21        30.83 o                         
   6   1   0        991.00       1018.33        44.82 o                         
   7   1   0         70.68         71.28         8.15 o                         
   8   1   0         45.42         45.48         7.28 o                         
   9   1   0          1.05         -3.40         4.72 o                         
  -9   2   0          2.19          0.75         4.62 o                         
  -8   2   0          0.47         -1.06         3.01 o                         
  -7   2   0        269.58        237.50        13.02 o                         
  -6   2   0        673.62        694.61        28.67 o                         
  -5   2   0       1081.54        993.32        44.65 o                         
  -4   2   0       1149.01       1062.26        44.08 o                         
  -3   2   0        136.03        144.00         8.82 o                         
  -2   2   0          5.74          2.44         1.29 o                         
  -1   2   0       3785.66       3660.09       118.68 o                         
   0   2   0        234.33        247.82         8.54 o                         
   1   2   0       2476.85       1970.37        73.69 o                         
   2   2   0         96.25         87.69         4.56 o                         
   3   2   0        119.06        122.72         6.13 o                         
   4   2   0         31.50         33.80         4.31 o                         
   5   2   0        245.39        267.67        17.66 o                         
   6   2   0        202.29        225.80        14.64 o                         
   7   2   0        144.48        116.79        10.88 o                         
   8   2   0          4.93          2.11         4.42 o                         
  -9   3   0        198.91        194.45        17.51 o                         
  -8   3   0         55.42         54.43        10.52 o                         
  -7   3   0         73.00         61.14         5.29 o                         
  -6   3   0        119.70        123.45         6.85 o                         
  -5   3   0        511.80        493.76        18.29 o                         
  -4   3   0       1115.20       1211.46        43.47 o                         
  -3   3   0       1397.08       1320.32        43.25 o                         
  -2   3   0        203.80        248.89         9.74 o                         
  -1   3   0        172.97        187.59         8.46 o                         
   0   3   0          4.12          3.07         1.48 o                         
   1   3   0        831.42        794.17        23.40 o                         
   2   3   0       1559.46       1486.80        69.77 o                         
   3   3   0        161.90        156.85         6.51 o                         
   4   3   0        106.40         99.71         8.39 o                         
   5   3   0         12.05          9.32         3.34 o                         
   6   3   0         50.40         46.63         6.19 o                         
   7   3   0        419.76        416.18        23.04 o                         
   8   3   0        131.97        151.76        15.80 o                         
  -9   4   0        153.59        168.02        13.76 o                         
  -8   4   0         15.45          7.40         4.07 o                         
  -7   4   0         98.79        102.21         7.96 o                         
  -6   4   0         28.85         26.08         3.37 o                         
  -5   4   0        317.91        321.16        13.75 o                         
  -4   4   0       1577.01       1637.21        62.40 o                         
  -3   4   0        995.84        925.56        43.27 o                         
  -2   4   0          0.38          1.95         1.38 o                         
  -1   4   0        158.65        198.35         8.08 o                         
   0   4   0        208.82        201.14         7.84 o                         
   1   4   0       1181.56       1108.14        44.41 o                         
   2   4   0       4202.34       3941.25       131.22 o                         
   3   4   0       1126.47       1125.94        36.48 o                         
   4   4   0         36.06         36.47         4.68 o                         
   5   4   0          6.21          3.60         2.48 o                         
   6   4   0         23.14         30.93         4.84 o                         
   7   4   0        239.68        274.32        19.21 o                         
  -9   5   0        321.91        288.54        34.10 o                         
  -8   5   0        121.96        137.29        17.71 o                         
  -7   5   0         63.39         59.25         7.47 o                         
  -6   5   0          5.11          0.54         2.73 o                         
  -5   5   0        288.42        307.65        15.26 o                         
  -4   5   0       2285.69       2223.28        77.55 o                         
  -3   5   0       1926.94       1839.52        76.42 o                         
  -2   5   0        306.26        267.34        11.15 o                         
  -1   5   0          0.24          0.40         1.43 o                         
   0   5   0         71.65         75.67         4.48 o                         
   1   5   0       1129.13       1137.40        38.30 o                         
   2   5   0       1452.33       1405.04        51.40 o                         
   3   5   0        601.67        620.20        22.87 o                         
   4   5   0        175.98        172.94         9.24 o                         
   5   5   0          8.42         10.15         3.38 o                         
   6   5   0         43.25         42.78         6.31 o                         
   7   5   0         95.31         98.67        10.11 o                         
  -8   6   0        319.20        314.56        20.87 o                         
  -7   6   0          7.27          3.52         4.03 o                         
  -6   6   0        106.63        118.48         9.83 o                         
  -5   6   0        194.64        180.97        11.00 o                         
  -4   6   0       1285.13       1245.11        52.81 o                         
  -3   6   0       1615.41       1615.38        62.66 o                         
  -2   6   0        475.59        518.30        19.40 o                         
  -1   6   0         12.16          8.79         2.76 o                         
   0   6   0         31.23         33.60         3.38 o                         
   1   6   0       1163.56       1167.29        46.49 o                         
   2   6   0        945.24        913.04        34.15 o                         
   3   6   0        315.70        314.33        14.54 o                         
   4   6   0         61.18         62.83         9.41 o                         
   5   6   0          1.43         -0.48         4.58 o                         
   6   6   0         37.18         35.86         9.38 o                         
  -8   7   0        107.06        123.79        12.26 o                         
  -7   7   0         44.28         48.45         7.55 o                         
  -6   7   0          5.58          7.23         4.05 o                         
  -5   7   0          8.91          6.81         3.64 o                         
  -4   7   0        309.42        335.39        21.51 o                         
  -3   7   0       1023.31        985.10        43.17 o                         
  -2   7   0        281.85        296.40        13.76 o                         
  -1   7   0         39.84         44.87         5.46 o                         
   0   7   0         26.46         16.86         4.15 o                         
   1   7   0          0.71         -0.02         2.30 o                         
   2   7   0        247.36        236.60        15.36 o                         
   3   7   0        185.67        191.74        27.49 o                         
   4   7   0         18.82         23.11         7.36 o                         
   5   7   0          0.83         -4.43         5.45 o                         
  -7   8   0         34.54         29.48         6.73 o                         
  -6   8   0          3.97          1.95         4.26 o                         
  -5   8   0          5.35          3.10         3.93 o                         
  -4   8   0          9.74         15.61         4.98 o                         
  -3   8   0        182.95        208.98        15.13 o                         
  -2   8   0         92.85         93.26         8.79 o                         
  -1   8   0         14.24         13.09         3.88 o                         
   0   8   0         75.07         63.17         6.11 o                         
   1   8   0          2.46          2.51         4.43 o                         
   2   8   0         54.49         58.41        10.33 o                         
   3   8   0        101.19        105.12        16.58 o                         
   4   8   0         37.94         27.44         8.94 o                         
  -6   9   0         91.06         84.71        10.32 o                         
  -5   9   0         28.04         25.15         7.96 o                         
  -4   9   0        123.19        133.10        12.36 o                         
  -3   9   0         74.23         63.75         7.84 o                         
  -2   9   0        303.73        326.12        20.63 o                         
  -1   9   0        292.44        323.47        19.87 o                         
   0   9   0         40.17         26.71         8.90 o                         
   1   9   0         60.96         63.81        10.97 o                         
   2   9   0         68.74         68.36        18.46 o                         
  -4  10   0         74.73         55.02        17.15 o                         
  -3  10   0         86.99         84.09        10.49 o                         
  -2  10   0        238.80        249.55        19.35 o                         
  -1  10   0        186.57        169.07        26.72 o                         
   0  10   0         93.44         89.91        19.43 o                         
  -1 -10   1        169.22        147.67        26.59 o                         
   0 -10   1        177.28        198.27        16.53 o                         
   1 -10   1         83.32         75.18         8.95 o                         
   2 -10   1         54.82         38.80         8.91 o                         
   3 -10   1          1.39          1.58         4.06 o                         
   4 -10   1         31.45         28.10         7.66 o                         
  -3  -9   1         13.98         10.48         9.25 o                         
  -2  -9   1         80.24         90.85        13.64 o                         
  -1  -9   1         88.31         71.09         9.32 o                         
   0  -9   1        190.53        193.35        18.41 o                         
   1  -9   1        162.19        192.10        13.54 o                         
   2  -9   1         82.98         85.35        10.43 o                         
   3  -9   1          4.53         -1.96         3.57 o                         
   4  -9   1         58.11         54.63         7.28 o                         
   5  -9   1         95.40        102.70         9.90 o                         
   6  -9   1        127.14        127.61        13.09 o                         
  -4  -8   1         61.01         50.74        11.00 o                         
  -3  -8   1         72.80         66.75        11.44 o                         
  -2  -8   1          0.96          5.52         3.48 o                         
  -1  -8   1         27.37         27.42         5.92 o                         
   0  -8   1          2.82          2.15         2.61 o                         
   1  -8   1         37.18         31.36         4.89 o                         
   2  -8   1        253.44        265.90        13.91 o                         
   3  -8   1        162.33        163.71        10.54 o                         
   4  -8   1         23.14         14.49         4.83 o                         
   5  -8   1          4.79          4.56         4.07 o                         
   6  -8   1         16.87         12.52         5.29 o                         
   7  -8   1         33.81         34.18         8.01 o                         
  -5  -7   1         11.75         15.93         6.89 o                         
  -4  -7   1         36.34         32.19         6.78 o                         
  -3  -7   1        105.86        115.25         9.42 o                         
  -2  -7   1        112.79        111.51         8.74 o                         
  -1  -7   1        276.73        274.80        19.01 o                         
   0  -7   1        169.70        162.29        11.53 o                         
   1  -7   1         23.38         30.73         3.36 o                         
   2  -7   1        280.21        299.35        14.37 o                         
   3  -7   1        409.60        396.82        17.66 o                         
   4  -7   1         31.68         43.31         5.37 o                         
   5  -7   1        157.71        147.38        10.98 o                         
   6  -7   1         81.09         85.47         8.53 o                         
   7  -7   1        258.81        275.72        21.51 o                         
   8  -7   1        210.93        194.46        16.01 o                         
  -6  -6   1        108.13        106.40        20.05 o                         
  -5  -6   1        215.73        207.27        14.91 o                         
  -4  -6   1        101.94        118.84         9.43 o                         
  -3  -6   1        508.71        538.42        23.89 o                         
  -2  -6   1        732.60        721.22        28.13 o                         
  -1  -6   1          0.12         -1.57         1.57 o                         
   0  -6   1        804.81        754.88        24.42 o                         
   1  -6   1        733.59        758.48        23.43 o                         
   2  -6   1       1212.82       1243.18        42.05 o                         
   3  -6   1       1588.73       1557.16        55.48 o                         
   4  -6   1        708.76        633.05        25.82 o                         
   5  -6   1         14.71         21.91         4.12 o                         
   6  -6   1         73.49         81.14         7.91 o                         
   7  -6   1        396.21        424.54        22.79 o                         
   8  -6   1        453.83        435.87        36.12 o                         
  -7  -5   1          0.07         -1.02         4.61 o                         
  -6  -5   1         31.88         28.09         6.30 o                         
  -5  -5   1        197.20        181.97        10.37 o                         
  -4  -5   1        210.03        221.14        11.49 o                         
  -3  -5   1        822.90        846.14        31.97 o                         
  -2  -5   1        307.88        291.40        12.80 o                         
  -1  -5   1         76.02         92.81         5.40 o                         
   0  -5   1        253.89        285.03        10.01 o                         
   1  -5   1        708.22        694.72        21.12 o                         
   2  -5   1       1119.81       1095.47        37.50 o                         
   3  -5   1       2257.23       2432.47        91.85 o                         
   4  -5   1        738.19        711.94        25.21 o                         
   5  -5   1         54.16         61.82         5.74 o                         
   6  -5   1        111.47        103.80         8.18 o                         
   7  -5   1         62.83         77.36         8.06 o                         
   8  -5   1        368.55        389.70        26.02 o                         
   9  -5   1        318.98        326.79        22.04 o                         
  -8  -4   1         74.97         59.50         7.93 o                         
  -7  -4   1          3.01          8.01         3.69 o                         
  -6  -4   1        126.32        146.89         9.84 o                         
  -5  -4   1        136.88        165.55         8.67 o                         
  -4  -4   1        855.79        874.96        35.51 o                         
  -3  -4   1       1357.83       1471.62        49.51 o                         
  -2  -4   1        735.46        756.78        28.16 o                         
  -1  -4   1         70.60         76.31         4.49 o                         
   0  -4   1          1.51          2.51         1.27 o                         
   1  -4   1        381.78        395.92        12.98 o                         
   2  -4   1        680.74        632.64        22.15 o                         
   3  -4   1        682.37        636.87        20.45 o                         
   4  -4   1        445.62        411.42        16.24 o                         
   5  -4   1        368.73        376.42        14.49 o                         
   6  -4   1         19.98         17.33         3.33 o                         
   7  -4   1         27.41         23.40         4.73 o                         
   8  -4   1         32.71         32.35         5.86 o                         
   9  -4   1         54.08         67.56         9.41 o                         
  -8  -3   1         96.12        120.79        13.05 o                         
  -7  -3   1        224.81        248.09        16.26 o                         
  -6  -3   1         59.34         57.08         6.26 o                         
  -5  -3   1          5.52          3.12         2.23 o                         
  -4  -3   1        439.11        452.12        15.68 o                         
  -3  -3   1         78.39         65.48         3.57 o                         
  -2  -3   1        711.42        759.20        36.91 o                         
  -1  -3   1        943.73       1022.15        36.67 o                         
   0  -3   1       1971.97       2009.02        60.57 o                         
   1  -3   1          2.09          0.46         1.03 o                         
   2  -3   1        805.19        821.49        25.38 o                         
   3  -3   1         24.24         40.47         3.11 o                         
   4  -3   1        172.44        158.18         7.09 o                         
   5  -3   1        263.49        280.69        11.95 o                         
   6  -3   1        117.21        129.74         7.14 o                         
   7  -3   1        247.11        249.08        17.06 o                         
   8  -3   1        122.39        119.69         9.88 o                         
   9  -3   1         57.54         62.87        12.42 o                         
  -9  -2   1         30.88         28.87        16.15 o                         
  -8  -2   1          6.47          5.54         4.31 o                         
  -7  -2   1        115.38        127.50        11.12 o                         
  -6  -2   1        567.41        541.74        27.60 o                         
  -5  -2   1         21.22         18.36         2.70 o                         
  -4  -2   1        243.27        215.42         9.00 o                         
  -3  -2   1          3.01          4.26         1.67 o                         
  -2  -2   1         45.25         60.63         3.00 o                         
  -1  -2   1       2207.49       2183.88        88.12 o                         
   0  -2   1       3305.10       3459.14        97.75 o                         
   1  -2   1        150.39        153.37         6.07 o                         
   2  -2   1        310.32        295.19        10.09 o                         
   3  -2   1        175.43        174.01         6.60 o                         
   4  -2   1        886.66        856.13        25.53 o                         
   5  -2   1        930.80        951.83        29.50 o                         
   6  -2   1        431.36        456.33        17.21 o                         
   7  -2   1          1.36          2.81         2.38 o                         
   8  -2   1         46.64         49.71         9.21 o                         
   9  -2   1        101.03        109.18        16.55 o                         
  -9  -1   1        102.38        123.88        16.03 o                         
  -8  -1   1         28.57         20.11         5.25 o                         
  -7  -1   1         90.20         93.35         7.34 o                         
  -6  -1   1        493.73        514.44        20.75 o                         
  -5  -1   1         14.60         15.41         2.64 o                         
  -4  -1   1         49.77         47.88         3.28 o                         
  -3  -1   1         33.94         36.82         2.64 o                         
  -2  -1   1         48.00         58.67         2.97 o                         
  -1  -1   1       4188.63       4128.78       128.18 o                         
   0  -1   1        123.33        144.89         5.05 o                         
   1  -1   1        648.29        699.51        21.73 o                         
   2  -1   1        147.16        144.58         4.83 o                         
   3  -1   1        201.21        187.66         7.47 o                         
   4  -1   1       1135.90       1163.70        40.90 o                         
   5  -1   1       1836.48       1659.60        50.53 o                         
   6  -1   1         15.44         13.53         2.51 o                         
   7  -1   1          4.99          4.13         2.90 o                         
   8  -1   1          6.47          7.04         3.88 o                         
   9  -1   1         59.54         75.63        15.80 o                         
  -9   0   1         15.67         15.84         4.87 o                         
  -8   0   1        101.78        112.71         8.45 o                         
  -7   0   1        220.08        249.24        12.89 o                         
  -6   0   1        122.64        134.32         7.83 o                         
  -5   0   1          0.89          0.63         1.46 o                         
  -4   0   1        764.26        778.38        24.38 o                         
  -3   0   1        318.02        275.94         9.61 o                         
  -2   0   1       2760.21       2612.83        79.82 o                         
  -1   0   1       6212.56       5831.28       198.05 o                         
   0   0   1       2660.65       2622.59        79.42 o                         
   1   0   1        242.24        260.59         7.90 o                         
   2   0   1        507.47        465.79        17.67 o                         
   3   0   1        404.46        391.54        12.41 o                         
   4   0   1       2190.20       2172.38        73.07 o                         
   5   0   1       1891.53       1899.45        61.18 o                         
   6   0   1        154.18        168.79         9.40 o                         
   7   0   1         28.57         27.15         4.69 o                         
   8   0   1          0.55          0.72         4.20 o                         
   9   0   1         80.83         98.30        12.27 o                         
  -9   1   1         52.22         51.63         8.78 o                         
  -8   1   1        164.92        183.90        12.14 o                         
  -7   1   1        314.08        327.41        16.43 o                         
  -6   1   1        107.76        114.11         6.72 o                         
  -5   1   1        459.97        449.16        19.49 o                         
  -4   1   1         15.09         15.31         1.94 o                         
  -3   1   1         50.46         46.13         2.79 o                         
  -2   1   1       3272.42       3338.39       113.29 o                         
  -1   1   1        214.97        217.78         6.92 o                         
   0   1   1       1443.19       1428.64        48.97 o                         
   1   1   1       3229.65       3037.07        94.23 o                         
   2   1   1        340.01        380.92        15.42 o                         
   3   1   1          3.77          1.88         1.42 o                         
   4   1   1        966.36        946.62        31.60 o                         
   5   1   1        217.85        237.57        11.90 o                         
   6   1   1        198.67        203.93        12.39 o                         
   7   1   1         21.07         19.45         4.74 o                         
   8   1   1         16.36         19.50         5.13 o                         
  -9   2   1         90.30         91.13        14.61 o                         
  -8   2   1        282.00        325.24        16.75 o                         
  -7   2   1        319.76        316.65        14.13 o                         
  -6   2   1        202.38        181.71         9.08 o                         
  -5   2   1          7.12          3.41         1.60 o                         
  -4   2   1        326.51        348.92        13.82 o                         
  -3   2   1        339.35        323.55        18.50 o                         
  -2   2   1       1516.93       1280.47        44.86 o                         
  -1   2   1        832.25        737.85        21.18 o                         
   0   2   1          2.91          3.46         1.12 o                         
   1   2   1        380.47        401.34        13.60 o                         
   2   2   1        214.60        241.06         8.55 o                         
   3   2   1        131.72        147.58         8.08 o                         
   4   2   1        130.99        129.98         8.21 o                         
   5   2   1        104.35        119.65         8.95 o                         
   6   2   1        249.98        285.41        15.60 o                         
   7   2   1         47.40         47.00         6.46 o                         
   8   2   1          0.16          2.14         4.77 o                         
  -9   3   1          4.56          4.29         4.31 o                         
  -8   3   1        125.90        122.82        11.71 o                         
  -7   3   1        294.03        300.94        15.45 o                         
  -6   3   1        736.80        750.00        26.91 o                         
  -5   3   1        264.98        266.67        12.86 o                         
  -4   3   1        268.75        277.96        14.20 o                         
  -3   3   1         17.78         17.31         2.87 o                         
  -2   3   1          5.06         -0.58         1.34 o                         
  -1   3   1        595.06        561.89        20.82 o                         
   0   3   1        563.07        576.79        18.90 o                         
   1   3   1        665.46        570.97        24.81 o                         
   2   3   1         43.24         46.74         3.12 o                         
   3   3   1        441.33        473.41        16.81 o                         
   4   3   1         22.10         17.29         3.26 o                         
   5   3   1        129.93        151.41         9.93 o                         
   6   3   1        204.46        234.87        13.77 o                         
   7   3   1        193.29        199.77        14.56 o                         
   8   3   1         16.55          9.86         6.19 o                         
  -9   4   1          2.42         -1.19         3.70 o                         
  -8   4   1         20.47         16.81         5.08 o                         
  -7   4   1         22.13         17.99         3.75 o                         
  -6   4   1         12.78         10.63         2.89 o                         
  -5   4   1        460.55        500.84        21.23 o                         
  -4   4   1         15.20          8.72         2.66 o                         
  -3   4   1         15.57         26.26         4.42 o                         
  -2   4   1        145.31        125.72         7.49 o                         
  -1   4   1         14.81         16.61         2.33 o                         
   0   4   1        694.99        581.90        25.42 o                         
   1   4   1       1031.33       1008.39        31.64 o                         
   2   4   1        179.15        170.98         7.72 o                         
   3   4   1         14.31         19.60         2.80 o                         
   4   4   1        125.55        137.22         8.80 o                         
   5   4   1        285.98        255.75        16.23 o                         
   6   4   1        370.29        361.96        22.66 o                         
   7   4   1        309.69        310.97        20.06 o                         
  -9   5   1          8.09         -0.10         4.27 o                         
  -8   5   1        126.32        103.79        12.27 o                         
  -7   5   1        257.53        261.74        26.15 o                         
  -6   5   1         27.47         28.94         4.64 o                         
  -5   5   1        400.76        446.74        21.31 o                         
  -4   5   1        374.49        310.54        25.37 o                         
  -3   5   1         10.70          9.83         2.47 o                         
  -2   5   1        358.67        437.26        18.94 o                         
  -1   5   1        176.78        198.15         9.59 o                         
   0   5   1        850.67        907.78        32.73 o                         
   1   5   1       1270.28       1265.33        42.87 o                         
   2   5   1        265.58        251.02        11.58 o                         
   3   5   1        140.50        152.39         9.33 o                         
   4   5   1          0.39          0.05         2.64 o                         
   5   5   1         42.18         38.21         5.30 o                         
   6   5   1        284.40        328.46        20.06 o                         
  -9   6   1         56.00         50.31         9.00 o                         
  -8   6   1          4.40          3.86         4.45 o                         
  -7   6   1        100.87         81.99         8.87 o                         
  -6   6   1        347.30        336.05        21.77 o                         
  -5   6   1        428.65        463.69        24.93 o                         
  -4   6   1       1014.22       1007.11        48.00 o                         
  -3   6   1         57.16         85.17         6.44 o                         
  -2   6   1         18.98         16.00         3.29 o                         
  -1   6   1        177.08        181.35         9.33 o                         
   0   6   1        542.13        576.47        21.32 o                         
   1   6   1       1424.05       1326.32        52.45 o                         
   2   6   1        565.07        595.97        38.54 o                         
   3   6   1          8.36          9.26         3.32 o                         
   4   6   1          0.48          0.84         3.24 o                         
   5   6   1         23.35         25.25         5.63 o                         
   6   6   1        165.96        196.70        28.14 o                         
  -8   7   1          1.09         -3.64         3.64 o                         
  -7   7   1          2.06          4.36         4.32 o                         
  -6   7   1        228.54        214.36        18.65 o                         
  -5   7   1        620.95        641.76        30.60 o                         
  -4   7   1       1085.58       1056.63        51.45 o                         
  -3   7   1        375.88        401.03        21.44 o                         
  -2   7   1         49.00         65.80         6.09 o                         
  -1   7   1          6.47          5.64         2.58 o                         
   0   7   1         67.35         88.92         7.01 o                         
   1   7   1        462.58        485.11        24.67 o                         
   2   7   1        905.14        936.28        57.53 o                         
   3   7   1        127.57        134.77        12.91 o                         
   4   7   1         15.29          4.33         6.20 o                         
   5   7   1          4.46         -4.49         6.00 o                         
  -7   8   1          2.10          0.59         4.59 o                         
  -6   8   1         31.23         27.35         7.55 o                         
  -5   8   1        218.36        196.99        15.16 o                         
  -4   8   1         71.11         69.08        11.66 o                         
  -3   8   1        265.37        266.38        14.79 o                         
  -2   8   1         80.07         80.54         8.53 o                         
  -1   8   1          3.58          2.97         3.48 o                         
   0   8   1         62.61         65.69         8.88 o                         
   1   8   1         19.76         23.98         7.68 o                         
   2   8   1         62.67         62.55        11.96 o                         
   3   8   1        124.61        102.32        17.07 o                         
  -6   9   1         37.81         27.53         7.45 o                         
  -5   9   1        122.16        117.29        16.41 o                         
  -4   9   1         40.46         43.47         7.86 o                         
  -3   9   1        118.64        136.63        11.98 o                         
  -2   9   1        149.34        165.09        12.73 o                         
  -1   9   1          3.17         -5.09         5.51 o                         
   0   9   1         79.07         75.90        12.66 o                         
   1   9   1         84.78         80.48        16.01 o                         
   2   9   1         37.36         50.98        16.02 o                         
  -4  10   1         34.66         51.30        16.36 o                         
  -3  10   1        120.36        115.94        13.91 o                         
  -2  10   1        143.95        154.73        16.28 o                         
  -1  10   1         10.96         17.38        12.10 o                         
  -1 -10   2        184.47        278.29        40.05 o                         
   0 -10   2        103.29        107.70        12.23 o                         
   1 -10   2          0.35          6.81         4.28 o                         
   2 -10   2          0.42         -0.27         4.23 o                         
   3 -10   2         87.28         70.34        10.33 o                         
   4 -10   2        166.76        170.87        16.91 o                         
  -3  -9   2         37.76         31.50         8.60 o                         
  -2  -9   2        208.06        179.87        21.56 o                         
  -1  -9   2        250.53        283.60        20.29 o                         
   0  -9   2        264.47        285.15        17.19 o                         
   1  -9   2         52.89         43.73         6.35 o                         
   2  -9   2          9.36          4.45         5.17 o                         
   3  -9   2        132.56        131.99        11.37 o                         
   4  -9   2        100.07        103.33         9.09 o                         
   5  -9   2        109.98        102.80        11.56 o                         
   6  -9   2        106.44        103.10        10.45 o                         
  -5  -8   2         29.84         37.81        16.61 o                         
  -4  -8   2          1.81         -1.03         3.94 o                         
  -3  -8   2          4.60          5.79         4.67 o                         
  -2  -8   2        158.99        169.87        13.41 o                         
  -1  -8   2        296.94        302.43        18.35 o                         
   0  -8   2         62.02         76.43         6.57 o                         
   1  -8   2        286.40        319.64        17.14 o                         
   2  -8   2         48.53         47.86         5.91 o                         
   3  -8   2          9.19         10.76         4.01 o                         
   4  -8   2        141.25        148.83        10.62 o                         
   5  -8   2         13.61         19.29         5.17 o                         
   6  -8   2         55.17         56.27         7.52 o                         
   7  -8   2         63.68         58.09        10.25 o                         
  -6  -7   2        103.55         79.20        14.61 o                         
  -5  -7   2          3.45          3.58         4.38 o                         
  -4  -7   2          9.74          4.54         4.30 o                         
  -3  -7   2          6.74          4.89         3.59 o                         
  -2  -7   2        138.06        163.06        11.16 o                         
  -1  -7   2        378.29        398.16        17.38 o                         
   0  -7   2          2.05          2.19         2.13 o                         
   1  -7   2         28.52         36.76         3.69 o                         
   2  -7   2          3.90          8.36         2.59 o                         
   3  -7   2         17.39         16.29         3.34 o                         
   4  -7   2        331.69        343.74        18.67 o                         
   5  -7   2        126.09        156.06        11.82 o                         
   6  -7   2         18.78         21.72         5.30 o                         
   7  -7   2         50.83         61.97         7.78 o                         
   8  -7   2          0.23          1.28         5.16 o                         
  -7  -6   2         49.16         39.74        17.94 o                         
  -6  -6   2        120.40        125.42        14.26 o                         
  -5  -6   2         46.89         44.10         6.86 o                         
  -4  -6   2         50.67         61.02         6.30 o                         
  -3  -6   2          0.93          1.11         2.79 o                         
  -2  -6   2        229.13        207.43        15.40 o                         
  -1  -6   2        530.04        528.46        18.64 o                         
   0  -6   2        764.87        748.31        26.89 o                         
   1  -6   2        116.89        110.68         5.81 o                         
   2  -6   2        285.59        289.13        12.09 o                         
   3  -6   2         19.52         15.30         2.91 o                         
   4  -6   2        277.23        274.86        15.03 o                         
   5  -6   2        344.99        360.73        20.11 o                         
   6  -6   2        116.27        142.97        11.16 o                         
   7  -6   2        159.95        161.14        11.76 o                         
   8  -6   2        115.54        128.82        12.28 o                         
  -7  -5   2         51.00         44.32         8.68 o                         
  -6  -5   2         17.90         17.28         4.75 o                         
  -5  -5   2        277.62        270.14        14.71 o                         
  -4  -5   2        319.11        328.41        16.65 o                         
  -3  -5   2          0.75          3.48         1.77 o                         
  -2  -5   2        165.32        207.29        10.12 o                         
  -1  -5   2        148.08        132.95         7.11 o                         
   0  -5   2        427.21        400.71        13.67 o                         
   1  -5   2        852.62        896.54        27.84 o                         
   2  -5   2        717.14        710.52        26.49 o                         
   3  -5   2         44.59         55.31         4.54 o                         
   4  -5   2         40.24         46.53         4.98 o                         
   5  -5   2        271.90        290.31        15.11 o                         
   6  -5   2        193.76        190.59        11.32 o                         
   7  -5   2         94.07         84.96         8.16 o                         
   8  -5   2        221.31        223.14        27.08 o                         
  -8  -4   2         21.18         20.14         6.51 o                         
  -7  -4   2        260.93        257.86        18.11 o                         
  -6  -4   2        326.74        351.54        17.24 o                         
  -5  -4   2        833.50        850.07        32.72 o                         
  -4  -4   2        529.60        490.61        18.43 o                         
  -3  -4   2         28.01         26.02         2.81 o                         
  -2  -4   2        238.09        275.84        11.40 o                         
  -1  -4   2       1420.69       1446.72        50.92 o                         
   0  -4   2       1830.91       1803.85        51.75 o                         
   1  -4   2       3289.32       3415.75        96.49 o                         
   2  -4   2        203.26        178.56         7.67 o                         
   3  -4   2        175.62        183.35         8.96 o                         
   4  -4   2         25.78         35.00         2.49 o                         
   5  -4   2         86.77         72.88         5.22 o                         
   6  -4   2        425.50        427.30        19.99 o                         
   7  -4   2        111.29        110.18         8.82 o                         
   8  -4   2          1.50          0.15         4.54 o                         
   9  -4   2         61.45         63.67        10.73 o                         
  -8  -3   2          4.37          5.68         4.38 o                         
  -7  -3   2          9.06          5.61         4.35 o                         
  -6  -3   2       1156.34       1142.96        50.78 o                         
  -5  -3   2       1762.45       1592.99        65.55 o                         
  -4  -3   2        644.11        608.84        20.14 o                         
  -3  -3   2        263.13        249.92         9.54 o                         
  -2  -3   2        446.80        516.45        17.34 o                         
  -1  -3   2         97.96         96.06         5.05 o                         
   0  -3   2       4164.36       4227.15       126.43 o                         
   1  -3   2       2385.56       2354.89        73.46 o                         
   2  -3   2          5.53         -0.02         1.39 o                         
   3  -3   2          5.54         17.49         1.81 o                         
   4  -3   2          3.64          2.07         1.21 o                         
   5  -3   2        139.41        152.91         7.02 o                         
   6  -3   2        610.34        630.95        23.44 o                         
   7  -3   2        251.63        273.46        15.67 o                         
   8  -3   2          3.51          3.21         3.71 o                         
   9  -3   2          4.28          3.97         6.96 o                         
  -9  -2   2          8.89         12.00         6.67 o                         
  -8  -2   2          0.85          8.35         4.97 o                         
  -7  -2   2         11.14          7.38         3.38 o                         
  -6  -2   2        531.73        534.12        30.29 o                         
  -5  -2   2       1245.90       1156.67        39.09 o                         
  -4  -2   2        196.27        200.28         8.13 o                         
  -3  -2   2         44.95         58.43         3.18 o                         
  -2  -2   2         27.35         18.38         2.83 o                         
  -1  -2   2         89.23         93.01         5.09 o                         
   0  -2   2       8650.08       9054.07       270.93 o                         
   1  -2   2        287.75        286.95        10.42 o                         
   2  -2   2        127.42        107.36         4.57 o                         
   3  -2   2         50.17         51.01         2.91 o                         
   4  -2   2        171.52        176.23         9.45 o                         
   5  -2   2        300.62        285.49        10.63 o                         
   6  -2   2        551.77        587.06        20.58 o                         
   7  -2   2         98.92        100.39        13.64 o                         
   8  -2   2         96.94        116.90        12.67 o                         
   9  -2   2         59.94         67.46        20.23 o                         
  -9  -1   2         72.94         67.76        11.68 o                         
  -8  -1   2         71.73         73.04         9.13 o                         
  -7  -1   2         14.99         11.41         3.40 o                         
  -6  -1   2        111.82        123.08         9.22 o                         
  -5  -1   2        786.88        793.36        28.40 o                         
  -4  -1   2        134.14        127.15         5.64 o                         
  -3  -1   2          3.22          6.03         1.45 o                         
  -2  -1   2        675.34        674.93        22.59 o                         
  -1  -1   2        109.20        123.49         6.28 o                         
   0  -1   2       2990.29       3161.90       100.71 o                         
   1  -1   2        670.71        633.25        17.81 o                         
   2  -1   2        430.58        465.18        14.79 o                         
   3  -1   2        235.48        192.63         7.46 o                         
   4  -1   2        514.74        533.19        22.95 o                         
   5  -1   2         39.00         43.98         4.12 o                         
   6  -1   2        263.09        269.49        12.25 o                         
   7  -1   2         24.47         25.98         5.13 o                         
   8  -1   2         50.90         43.79         7.89 o                         
  -9   0   2        118.91        142.73        12.60 o                         
  -8   0   2        257.51        293.64        16.40 o                         
  -7   0   2         36.23         29.98         4.02 o                         
  -6   0   2         19.74         22.27         3.23 o                         
  -5   0   2        832.61        877.73        32.36 o                         
  -4   0   2       1911.90       1941.54        58.73 o                         
  -3   0   2        554.10        490.39        16.74 o                         
  -2   0   2        696.60        643.34        23.95 o                         
  -1   0   2          0.42          0.57         0.81 o                         
   0   0   2          4.15          4.52         0.86 o                         
   1   0   2       9573.57       9163.71       259.19 o                         
   2   0   2       2512.55       2336.10        73.53 o                         
   3   0   2       1905.93       1912.55        61.69 o                         
   4   0   2        487.63        454.41        16.15 o                         
   5   0   2        197.24        192.04        11.69 o                         
   6   0   2          1.50          0.34         2.49 o                         
   7   0   2        182.35        179.63        12.57 o                         
   8   0   2        138.25        165.33        17.12 o                         
  -9   1   2        357.31        432.83        30.21 o                         
  -8   1   2        199.91        216.79        13.47 o                         
  -7   1   2        338.30        317.49        14.71 o                         
  -6   1   2          3.89          3.00         1.72 o                         
  -5   1   2        177.43        150.29         6.97 o                         
  -4   1   2       4098.12       4053.88       128.08 o                         
  -3   1   2       7759.44       7461.50       273.19 o                         
  -2   1   2       1937.36       1823.27        72.09 o                         
  -1   1   2       2963.93       2857.89        78.04 o                         
   0   1   2       2462.43       2567.64        88.58 o                         
   1   1   2          5.94          3.25         1.40 o                         
   2   1   2       5293.14       5145.86       168.44 o                         
   3   1   2       2175.98       2170.63        72.09 o                         
   4   1   2        358.35        376.64        17.47 o                         
   5   1   2        416.79        455.33        20.85 o                         
   6   1   2        143.92        158.57        11.51 o                         
   7   1   2         72.57         62.83         7.47 o                         
   8   1   2        151.96        142.37        13.24 o                         
 -10   2   2        246.18        286.06        46.06 o                         
  -9   2   2        635.05        690.83        40.90 o                         
  -8   2   2        441.71        483.84        32.90 o                         
  -7   2   2        207.61        232.85        14.26 o                         
  -6   2   2          0.34         -0.61         1.75 o                         
  -5   2   2        235.33        205.39        10.25 o                         
  -4   2   2       2089.71       2134.95        75.05 o                         
  -3   2   2       5379.29       5193.02       177.34 o                         
  -2   2   2       1064.96       1184.22        38.83 o                         
  -1   2   2        434.43        401.35        15.69 o                         
   0   2   2         36.28         39.22         3.08 o                         
   1   2   2          0.31          0.54         1.13 o                         
   2   2   2       2699.46       2132.98       126.40 o                         
   3   2   2        618.22        603.90        33.91 o                         
   4   2   2         82.92         71.63         5.90 o                         
   5   2   2        122.93        139.05        10.08 o                         
   6   2   2         82.35         85.38         7.02 o                         
   7   2   2         40.91         46.53         8.60 o                         
   8   2   2        182.11        216.03        23.45 o                         
  -9   3   2        442.47        421.78        36.84 o                         
  -8   3   2        820.66        886.00        36.59 o                         
  -7   3   2        164.76        180.45        12.03 o                         
  -6   3   2        246.32        254.44        12.81 o                         
  -5   3   2         12.74         16.12         2.83 o                         
  -4   3   2       1058.30       1045.92        37.54 o                         
  -3   3   2       2209.13       2419.38        84.16 o                         
  -2   3   2       1076.61       1174.08        45.12 o                         
  -1   3   2        129.68        126.17         6.06 o                         
   0   3   2        280.45        280.02        10.26 o                         
   1   3   2         43.14         52.14         3.43 o                         
   2   3   2        550.56        544.19        25.24 o                         
   3   3   2        450.97        519.42        23.23 o                         
   4   3   2         14.99         11.01         2.43 o                         
   5   3   2          2.59          7.61         2.98 o                         
   6   3   2         33.33         43.89         6.17 o                         
   7   3   2          3.86          7.21         4.31 o                         
  -9   4   2        158.57        166.49        20.99 o                         
  -8   4   2        232.60        216.51        17.82 o                         
  -7   4   2          1.82          0.29         2.95 o                         
  -6   4   2        109.31        111.01         7.71 o                         
  -5   4   2        490.81        450.62        19.54 o                         
  -4   4   2          6.94          3.02         2.39 o                         
  -3   4   2        508.61        524.08        20.67 o                         
  -2   4   2         62.56         58.30         4.49 o                         
  -1   4   2        156.72        195.06         9.28 o                         
   0   4   2        203.72        211.36         9.12 o                         
   1   4   2          6.16          5.34         2.33 o                         
   2   4   2          2.99          2.27         1.74 o                         
   3   4   2        378.67        392.11        15.65 o                         
   4   4   2        184.67        208.42        11.45 o                         
   5   4   2         61.41         66.97         6.40 o                         
   6   4   2         33.52         30.53         6.31 o                         
   7   4   2         10.18          6.17         8.47 o                         
  -9   5   2        107.98         99.74        11.18 o                         
  -8   5   2        194.76        199.53        17.29 o                         
  -7   5   2         91.37        108.34        11.55 o                         
  -6   5   2          4.57          4.16         3.40 o                         
  -5   5   2        263.31        293.76        17.30 o                         
  -4   5   2         18.76         20.21         3.56 o                         
  -3   5   2        557.81        586.22        24.80 o                         
  -2   5   2        493.33        453.55        19.52 o                         
  -1   5   2        214.71        192.55         8.97 o                         
   0   5   2        234.87        215.97         9.35 o                         
   1   5   2        285.55        318.01        14.48 o                         
   2   5   2          7.47          4.93         2.40 o                         
   3   5   2         13.17         12.51         3.31 o                         
   4   5   2         95.88        110.70         8.81 o                         
   5   5   2        171.39        181.76        13.35 o                         
   6   5   2         88.26         95.46        13.02 o                         
  -9   6   2          1.92          1.71         4.07 o                         
  -8   6   2        135.21        129.31        14.02 o                         
  -7   6   2        543.05        544.07        33.66 o                         
  -6   6   2        349.58        398.56        24.69 o                         
  -5   6   2        106.56        124.00        12.08 o                         
  -4   6   2         18.31         13.28         3.38 o                         
  -3   6   2        148.96        132.34        11.36 o                         
  -2   6   2        507.51        530.80        22.36 o                         
  -1   6   2        886.58        837.56        35.72 o                         
   0   6   2        355.08        362.99        17.90 o                         
   1   6   2        301.73        332.78        17.47 o                         
   2   6   2         10.41          4.81         3.06 o                         
   3   6   2         66.95         72.67         6.98 o                         
   4   6   2        103.86        112.49        10.10 o                         
   5   6   2         98.03        113.00        13.33 o                         
  -8   7   2        132.84        123.36        14.33 o                         
  -7   7   2        387.25        420.32        29.32 o                         
  -6   7   2        707.46        686.59        42.30 o                         
  -5   7   2         71.21         68.76         8.53 o                         
  -4   7   2          9.12         15.31         5.09 o                         
  -3   7   2          5.23          6.17         3.56 o                         
  -2   7   2        589.48        583.41        23.30 o                         
  -1   7   2        867.52        941.60        38.76 o                         
   0   7   2        421.90        421.51        23.35 o                         
   1   7   2        106.56        112.47        10.39 o                         
   2   7   2        115.83        120.71        11.49 o                         
   3   7   2          9.32          0.95         9.55 o                         
   4   7   2        134.14        143.06        13.29 o                         
  -7   8   2        377.94        391.56        28.86 o                         
  -6   8   2        249.72        308.48        26.60 o                         
  -5   8   2          4.73         -0.40         6.17 o                         
  -4   8   2          1.11         -4.42         4.93 o                         
  -3   8   2         62.13         53.55         7.01 o                         
  -2   8   2         65.75         64.23         8.15 o                         
  -1   8   2        291.83        301.98        19.17 o                         
   0   8   2         48.91         55.50         7.60 o                         
   1   8   2         87.78         74.74         9.62 o                         
   2   8   2          4.91         10.43         6.39 o                         
   3   8   2          4.75          1.99        12.43 o                         
  -6   9   2        104.21         98.54        18.70 o                         
  -5   9   2         15.17         -7.45         7.45 o                         
  -4   9   2          2.43          2.08         4.48 o                         
  -3   9   2          5.60          4.26         6.65 o                         
  -2   9   2         17.53         13.06         7.12 o                         
  -1   9   2        167.52        156.59        19.50 o                         
   0   9   2         53.27         57.67        15.44 o                         
   1   9   2          5.45          0.11         7.66 o                         
  -1 -10   3         11.07         15.09         8.62 o                         
   0 -10   3          6.19         -0.14         5.16 o                         
   1 -10   3         78.26         81.36        10.17 o                         
   2 -10   3        177.73        165.58        14.71 o                         
   3 -10   3        362.14        363.24        28.64 o                         
   4 -10   3        192.16        196.88        16.60 o                         
  -3  -9   3        262.77        259.85        28.01 o                         
  -2  -9   3        578.99        559.64        52.18 o                         
  -1  -9   3         73.63         59.34         8.72 o                         
   0  -9   3          1.07          2.25         3.57 o                         
   1  -9   3        109.70        103.42         9.62 o                         
   2  -9   3        371.06        433.72        23.77 o                         
   3  -9   3        514.89        499.53        26.89 o                         
   4  -9   3        272.10        265.93        15.92 o                         
   5  -9   3         20.55         18.71         5.20 o                         
   6  -9   3          0.10         -5.44         5.44 o                         
  -5  -8   3         42.91         30.40         7.41 o                         
  -4  -8   3         44.23         39.06         7.50 o                         
  -3  -8   3        404.35        424.55        47.90 o                         
  -2  -8   3        725.69        698.54        30.46 o                         
  -1  -8   3        159.92        159.37        12.12 o                         
   0  -8   3          5.60          4.23         3.39 o                         
   1  -8   3          2.15          0.88         2.82 o                         
   2  -8   3        100.33         98.05        12.72 o                         
   3  -8   3        668.98        707.69        29.65 o                         
   4  -8   3        518.31        526.10        24.26 o                         
   5  -8   3         11.92          8.26         4.29 o                         
   6  -8   3          0.71          0.00         4.16 o                         
   7  -8   3         12.86         23.23         7.48 o                         
  -6  -7   3         11.90          9.78         5.32 o                         
  -5  -7   3          2.61         -3.43         3.43 o                         
  -4  -7   3          0.45         -2.50         4.00 o                         
  -3  -7   3        162.81        171.39        12.47 o                         
  -2  -7   3        320.96        335.47        18.04 o                         
  -1  -7   3        297.08        319.66        15.27 o                         
   0  -7   3         52.56         56.25         5.32 o                         
   1  -7   3         14.85         15.47         3.58 o                         
   2  -7   3          1.54          6.04         2.93 o                         
   3  -7   3        196.91        212.30        11.91 o                         
   4  -7   3        292.26        288.89        16.19 o                         
   5  -7   3         78.84         71.59         7.83 o                         
   6  -7   3         24.58         17.52         5.00 o                         
   7  -7   3          2.40          4.54         3.93 o                         
  -7  -6   3         88.62         85.72        10.14 o                         
  -6  -6   3        150.77        157.46        13.42 o                         
  -5  -6   3         68.80         63.16         9.22 o                         
  -4  -6   3         57.18         48.06         5.87 o                         
  -3  -6   3         90.38        108.01         8.50 o                         
  -2  -6   3        275.07        273.03        15.25 o                         
  -1  -6   3        780.67        793.01        26.68 o                         
   0  -6   3        823.71        838.64        28.12 o                         
   1  -6   3          0.21          2.82         1.54 o                         
   2  -6   3        225.43        216.60        11.83 o                         
   3  -6   3        314.54        330.17        16.20 o                         
   4  -6   3        577.37        620.49        26.53 o                         
   5  -6   3        804.25        819.59        37.45 o                         
   6  -6   3        171.19        177.42        11.76 o                         
   7  -6   3         24.06         16.73         4.46 o                         
   8  -6   3         20.44         12.86         7.11 o                         
  -7  -5   3        138.47        133.79        20.94 o                         
  -6  -5   3        529.24        506.88        27.56 o                         
  -5  -5   3        506.94        493.95        22.81 o                         
  -4  -5   3          2.61          3.12         2.54 o                         
  -3  -5   3         49.28         52.02         4.70 o                         
  -2  -5   3        335.92        323.39        12.55 o                         
  -1  -5   3       1266.23       1371.53        43.92 o                         
   0  -5   3       4525.58       4658.68       145.74 o                         
   1  -5   3        786.27        870.34        30.14 o                         
   2  -5   3         28.62         32.61         2.95 o                         
   3  -5   3         44.78         42.56         4.68 o                         
   4  -5   3        765.48        801.33        32.33 o                         
   5  -5   3       1462.26       1377.03        60.18 o                         
   6  -5   3        957.64        946.03        35.99 o                         
   7  -5   3         19.57         23.20         4.67 o                         
   8  -5   3         14.02         10.42         5.06 o                         
  -8  -4   3         30.03         34.40         7.98 o                         
  -7  -4   3        385.78        413.11        42.83 o                         
  -6  -4   3        884.38        884.99        48.34 o                         
  -5  -4   3        174.95        192.11        11.49 o                         
  -4  -4   3          2.55          3.27         1.48 o                         
  -3  -4   3        275.36        259.97        10.65 o                         
  -2  -4   3        758.51        772.36        23.94 o                         
  -1  -4   3       5026.50       5018.31       149.72 o                         
   0  -4   3       5311.76       5584.39       165.67 o                         
   1  -4   3        828.40        847.71        27.62 o                         
   2  -4   3         32.58         35.09         3.87 o                         
   3  -4   3         13.58          7.79         2.91 o                         
   4  -4   3        394.64        411.16        16.97 o                         
   5  -4   3       1718.98       1672.05        63.38 o                         
   6  -4   3       1162.76       1271.94        46.85 o                         
   7  -4   3         21.22         23.92         4.87 o                         
   8  -4   3          0.59         -2.20         4.04 o                         
  -9  -3   3         17.90         13.15        11.72 o                         
  -8  -3   3         28.87         30.42         8.41 o                         
  -7  -3   3        571.36        601.59        41.77 o                         
  -6  -3   3       2095.96       2130.79       140.88 o                         
  -5  -3   3        884.87        878.99        35.33 o                         
  -4  -3   3         81.66         92.93         5.37 o                         
  -3  -3   3          1.05          1.40         1.26 o                         
  -2  -3   3         59.51         55.61         3.30 o                         
  -1  -3   3       6382.78       6494.15       212.63 o                         
   0  -3   3       5239.80       5913.75       174.83 o                         
   1  -3   3       1407.94       1422.04        44.43 o                         
   2  -3   3         47.05         54.77         3.64 o                         
   3  -3   3         43.46         53.25         3.39 o                         
   4  -3   3        125.28        128.40         6.70 o                         
   5  -3   3        864.04        832.26        29.10 o                         
   6  -3   3        205.31        214.05        12.34 o                         
   7  -3   3         76.18         70.70         7.64 o                         
   8  -3   3         24.91         28.88         6.24 o                         
  -9  -2   3          0.03          5.46         5.93 o                         
  -8  -2   3          9.96         13.25         7.01 o                         
  -7  -2   3         11.31         10.40         3.71 o                         
  -6  -2   3        371.96        390.46        19.22 o                         
  -5  -2   3       1271.48       1204.68        44.50 o                         
  -4  -2   3        225.35        237.70         9.76 o                         
  -3  -2   3        230.04        230.24         9.10 o                         
  -2  -2   3         45.62         38.60         3.68 o                         
  -1  -2   3         84.64         67.62         4.45 o                         
   0  -2   3        797.47        776.40        24.95 o                         
   1  -2   3        524.83        512.47        16.02 o                         
   2  -2   3        567.79        577.84        18.09 o                         
   3  -2   3         55.28         60.94         3.16 o                         
   4  -2   3        436.00        436.36        16.31 o                         
   5  -2   3        436.42        455.39        16.67 o                         
   6  -2   3        104.26        107.90         8.09 o                         
   7  -2   3        186.21        210.27        17.26 o                         
   8  -2   3         79.25         71.46        10.68 o                         
  -9  -1   3         48.31         52.07        10.64 o                         
  -8  -1   3         18.33         12.04         5.22 o                         
  -7  -1   3         31.33         20.89         3.90 o                         
  -6  -1   3         27.69         25.45         4.20 o                         
  -5  -1   3        839.42        847.01        31.97 o                         
  -4  -1   3       1132.85       1121.65        43.07 o                         
  -3  -1   3        868.66        961.69        34.06 o                         
  -2  -1   3         90.53         79.19         5.20 o                         
  -1  -1   3        284.70        291.37        21.01 o                         
   0  -1   3        245.74        247.41         8.44 o                         
   1  -1   3        593.59        531.26        16.40 o                         
   2  -1   3        664.33        747.41        23.30 o                         
   3  -1   3        400.32        419.09        18.08 o                         
   4  -1   3         42.08         37.07         3.10 o                         
   5  -1   3         16.06         13.73         2.39 o                         
   6  -1   3        201.13        226.27        11.10 o                         
   7  -1   3        106.16        102.72        15.11 o                         
   8  -1   3        172.35        191.14        18.05 o                         
  -9   0   3        206.66        212.30        18.53 o                         
  -8   0   3         87.93         85.46         8.41 o                         
  -7   0   3          3.80          5.49         2.53 o                         
  -6   0   3         78.55         88.07         7.33 o                         
  -5   0   3        372.43        378.27        14.31 o                         
  -4   0   3       2715.18       2892.96        95.14 o                         
  -3   0   3         85.80         80.57         4.90 o                         
  -2   0   3         28.00         23.81         2.42 o                         
  -1   0   3        158.02        163.41        10.20 o                         
   0   0   3        672.90        674.86        22.52 o                         
   1   0   3       6141.26       6109.61       199.40 o                         
   2   0   3       2740.73       2556.74        76.06 o                         
   3   0   3          0.68          0.77         1.12 o                         
   4   0   3          9.06          5.30         2.05 o                         
   5   0   3         62.73         59.19         4.79 o                         
   6   0   3        438.64        434.96        28.73 o                         
   7   0   3        497.79        529.35        28.18 o                         
   8   0   3        170.63        181.02        17.94 o                         
 -10   1   3        106.72        119.17        14.25 o                         
  -9   1   3        179.51        184.35        16.94 o                         
  -8   1   3         27.01         32.32         6.23 o                         
  -7   1   3         44.71         52.94         5.79 o                         
  -6   1   3        285.45        285.51        15.46 o                         
  -5   1   3        698.08        734.60        27.88 o                         
  -4   1   3       4723.08       4727.31       206.08 o                         
  -3   1   3       2429.62       2552.47        90.39 o                         
  -2   1   3         73.71         61.47         3.00 o                         
  -1   1   3        886.50        925.71        31.93 o                         
   0   1   3        285.17        258.24         8.55 o                         
   1   1   3       5209.94       5142.64       157.71 o                         
   2   1   3       5621.13       5218.83       170.88 o                         
   3   1   3        617.43        616.17        23.09 o                         
   4   1   3         87.70         95.86         6.98 o                         
   5   1   3         31.53         21.91         3.31 o                         
   6   1   3        147.60        170.58        12.89 o                         
   7   1   3        502.53        560.57        38.63 o                         
   8   1   3         80.81        127.28        21.63 o                         
 -10   2   3        146.36        131.52        16.98 o                         
  -9   2   3        374.21        336.48        24.80 o                         
  -8   2   3         18.35         28.07         5.14 o                         
  -7   2   3        153.69        168.37        11.33 o                         
  -6   2   3        226.46        219.22        12.40 o                         
  -5   2   3        853.84        818.68        31.52 o                         
  -4   2   3       1127.30       1007.91        36.55 o                         
  -3   2   3       3247.15       3032.80       119.54 o                         
  -2   2   3         88.39         86.34         4.20 o                         
  -1   2   3        198.95        268.78        14.01 o                         
   0   2   3        876.81        834.26        26.38 o                         
   1   2   3       1054.12       1014.25        35.09 o                         
   2   2   3       1007.74        898.31        33.22 o                         
   3   2   3        408.95        400.59        16.66 o                         
   4   2   3          8.07          6.07         2.00 o                         
   5   2   3          6.52          8.35         3.28 o                         
   6   2   3        123.60        105.67         9.68 o                         
   7   2   3        211.85        224.21        17.97 o                         
 -10   3   3        200.14        234.70        40.66 o                         
  -9   3   3        365.31        359.75        26.33 o                         
  -8   3   3         99.77        122.76        10.73 o                         
  -7   3   3         10.09          5.97         2.98 o                         
  -6   3   3         87.14         78.79         7.05 o                         
  -5   3   3       1149.19       1193.82        41.97 o                         
  -4   3   3       1703.68       1645.88        53.67 o                         
  -3   3   3       1545.63       1491.80        55.28 o                         
  -2   3   3        131.38        132.30         8.69 o                         
  -1   3   3         82.36         84.40         4.57 o                         
   0   3   3        443.88        440.51        24.91 o                         
   1   3   3        877.36        872.16        38.00 o                         
   2   3   3        589.17        602.95        22.01 o                         
   3   3   3        233.41        220.62         9.92 o                         
   4   3   3          2.33          0.90         2.25 o                         
   5   3   3          0.38          0.36         3.52 o                         
   6   3   3         68.63         76.54         9.66 o                         
   7   3   3         34.89         28.51         7.55 o                         
  -9   4   3        213.67        212.18        21.56 o                         
  -8   4   3        159.34        149.06        16.12 o                         
  -7   4   3        149.67        134.28        10.23 o                         
  -6   4   3        104.76        106.51         9.94 o                         
  -5   4   3          1.48          1.45         1.92 o                         
  -4   4   3       1195.01       1230.46        56.39 o                         
  -3   4   3        350.59        335.77        15.43 o                         
  -2   4   3        301.17        289.23        14.95 o                         
  -1   4   3        116.50        133.65         9.45 o                         
   0   4   3         32.15         29.75         3.10 o                         
   1   4   3        308.36        292.45        12.99 o                         
   2   4   3        490.34        481.42        18.01 o                         
   3   4   3        242.83        234.26        13.98 o                         
   4   4   3        131.21        143.91        10.76 o                         
   5   4   3          0.86         -0.74         4.96 o                         
   6   4   3         45.10         40.25         8.15 o                         
  -9   5   3         87.84         85.11        11.19 o                         
  -8   5   3        166.25        143.53        14.24 o                         
  -7   5   3        116.55        113.85        11.98 o                         
  -6   5   3          5.92          6.33         3.36 o                         
  -5   5   3         56.54         54.32         5.68 o                         
  -4   5   3        349.98        336.03        18.17 o                         
  -3   5   3        420.96        404.22        18.03 o                         
  -2   5   3        672.54        715.42        33.92 o                         
  -1   5   3        121.90        130.12         7.97 o                         
   0   5   3          0.17          0.73         1.55 o                         
   1   5   3        263.56        274.78        18.84 o                         
   2   5   3        457.52        486.69        25.17 o                         
   3   5   3        243.35        265.78        25.40 o                         
   4   5   3        424.91        438.67        30.76 o                         
   5   5   3        102.10        103.94        15.89 o                         
  -9   6   3         54.68         42.20         7.78 o                         
  -8   6   3        361.08        313.38        24.35 o                         
  -7   6   3        549.64        550.41        33.02 o                         
  -6   6   3         25.65         25.70         5.55 o                         
  -5   6   3        376.91        360.22        22.64 o                         
  -4   6   3        136.42        146.52        15.02 o                         
  -3   6   3        855.80        828.24        37.07 o                         
  -2   6   3       1055.75       1084.48        39.91 o                         
  -1   6   3        597.73        601.61        25.63 o                         
   0   6   3          0.30         -2.29         2.29 o                         
   1   6   3        103.95         94.99         7.94 o                         
   2   6   3        338.79        325.91        21.05 o                         
   3   6   3        446.95        430.56        25.48 o                         
   4   6   3        152.12        142.33        14.57 o                         
  -8   7   3        253.69        261.72        22.78 o                         
  -7   7   3        332.29        340.15        24.92 o                         
  -6   7   3         88.83         83.04        12.68 o                         
  -5   7   3         36.04         30.03         9.67 o                         
  -4   7   3        103.08        102.26        10.76 o                         
  -3   7   3        791.58        795.48        36.22 o                         
  -2   7   3       1405.39       1443.13        57.95 o                         
  -1   7   3        580.10        560.51        29.90 o                         
   0   7   3         18.45         12.73         4.37 o                         
   1   7   3          4.26         -1.28         4.10 o                         
   2   7   3         40.09         41.83        12.94 o                         
   3   7   3        589.89        562.88        36.58 o                         
  -7   8   3        302.18        290.34        34.41 o                         
  -6   8   3         61.68         42.97        11.95 o                         
  -5   8   3         88.34         98.75        25.12 o                         
  -4   8   3          2.42          5.64         5.83 o                         
  -3   8   3         93.10        115.67        13.77 o                         
  -2   8   3        684.98        664.01        62.67 o                         
  -1   8   3        278.35        270.79        25.70 o                         
   0   8   3         42.42         49.43         9.49 o                         
   1   8   3         23.68          9.27         7.28 o                         
   2   8   3          7.61          3.08         6.12 o                         
  -6   9   3        115.59        120.15        29.86 o                         
  -5   9   3         82.97         68.39        15.80 o                         
  -4   9   3          2.00         -1.88         7.38 o                         
  -3   9   3        101.85        117.36        15.01 o                         
  -2   9   3        147.54        141.98        18.32 o                         
  -1   9   3        109.91        121.46        15.13 o                         
   0   9   3         97.98         68.53        13.23 o                         
  -1 -10   4        105.41         94.79        16.19 o                         
   0 -10   4        137.70        123.29        15.33 o                         
   1 -10   4        181.18        159.88        14.39 o                         
   2 -10   4        108.27        116.89        11.77 o                         
   3 -10   4        217.41        195.45        14.46 o                         
  -3  -9   4        196.45        195.79        15.30 o                         
  -2  -9   4         74.20         71.38         9.49 o                         
  -1  -9   4         26.55         26.95         6.47 o                         
   0  -9   4         93.66         95.74         8.94 o                         
   1  -9   4        242.88        250.11        17.74 o                         
   2  -9   4        350.69        349.16        25.41 o                         
   3  -9   4        163.55        166.24        12.26 o                         
   4  -9   4         15.56         18.41         5.19 o                         
   5  -9   4          0.20          1.25         4.78 o                         
  -5  -8   4         62.96         87.08        10.66 o                         
  -4  -8   4        185.36        201.36        16.60 o                         
  -3  -8   4        167.63        151.69        11.64 o                         
  -2  -8   4         66.79         75.23         8.33 o                         
  -1  -8   4          1.85          1.37         3.00 o                         
   0  -8   4         19.60         21.39         4.45 o                         
   1  -8   4         32.62         43.54         6.72 o                         
   2  -8   4        558.79        590.25        28.60 o                         
   3  -8   4        290.25        318.01        18.56 o                         
   4  -8   4         93.25         95.41         9.18 o                         
   5  -8   4          0.73          2.88         3.47 o                         
   6  -8   4          4.15          4.82         4.75 o                         
  -6  -7   4          4.70          6.69         5.14 o                         
  -5  -7   4        107.29        114.26        14.27 o                         
  -4  -7   4        127.06        127.13        16.29 o                         
  -3  -7   4         85.35        102.80         9.61 o                         
  -2  -7   4        112.65        116.49         8.59 o                         
  -1  -7   4        186.90        190.67        10.83 o                         
   0  -7   4          6.09          4.50         2.39 o                         
   1  -7   4         13.82         15.84         3.29 o                         
   2  -7   4          4.74          1.23         3.43 o                         
   3  -7   4         24.73         21.07         4.22 o                         
   4  -7   4         91.79         81.82        14.38 o                         
   5  -7   4         34.48         19.38         5.49 o                         
   6  -7   4          0.15          0.04         4.28 o                         
   7  -7   4          7.79          1.81         6.97 o                         
  -7  -6   4         37.40         32.56         6.73 o                         
  -6  -6   4         40.55         30.91         6.35 o                         
  -5  -6   4        109.19         98.57        10.01 o                         
  -4  -6   4        136.98        146.19        12.08 o                         
  -3  -6   4          5.33          1.10         2.74 o                         
  -2  -6   4         22.37         19.90         2.59 o                         
  -1  -6   4        278.87        285.63        12.10 o                         
   0  -6   4          4.87          3.93         1.81 o                         
   1  -6   4        734.91        758.91        26.65 o                         
   2  -6   4         95.45         94.02         6.44 o                         
   3  -6   4        102.68         97.50         7.52 o                         
   4  -6   4        155.89        179.33        12.64 o                         
   5  -6   4        161.01        151.97        10.77 o                         
   6  -6   4         22.77         23.01         5.47 o                         
   7  -6   4         53.72         43.03         7.86 o                         
  -8  -5   4          6.45          1.83        11.01 o                         
  -7  -5   4         97.30         97.94        10.36 o                         
  -6  -5   4         10.17         12.17         4.12 o                         
  -5  -5   4          3.07          3.10         2.67 o                         
  -4  -5   4        152.41        146.30         9.72 o                         
  -3  -5   4         67.11         64.78         4.64 o                         
  -2  -5   4        300.77        286.67        10.46 o                         
  -1  -5   4        538.30        553.56        18.26 o                         
   0  -5   4         81.11         88.10         5.09 o                         
   1  -5   4         96.08         95.17         7.26 o                         
   2  -5   4        128.55        133.24         7.36 o                         
   3  -5   4        299.55        286.61        15.82 o                         
   4  -5   4        854.13        835.06        33.76 o                         
   5  -5   4        392.27        431.11        25.37 o                         
   6  -5   4          1.74          4.02         3.47 o                         
   7  -5   4         22.04         18.95         5.49 o                         
   8  -5   4          2.46         14.88         6.28 o                         
  -8  -4   4         30.92         36.33         7.94 o                         
  -7  -4   4         60.70         71.53         8.31 o                         
  -6  -4   4         32.64         34.80         5.66 o                         
  -5  -4   4         79.94         90.97         8.30 o                         
  -4  -4   4         64.72         61.16         4.45 o                         
  -3  -4   4         93.60         88.66         5.33 o                         
  -2  -4   4        872.74        826.07        25.86 o                         
  -1  -4   4        392.94        373.35        12.15 o                         
   0  -4   4        156.49        203.82         8.32 o                         
   1  -4   4         19.30         20.65         2.16 o                         
   2  -4   4        152.10        170.36         8.71 o                         
   3  -4   4        219.69        230.97        11.11 o                         
   4  -4   4       1133.05       1147.74        44.69 o                         
   5  -4   4        352.96        332.55        16.44 o                         
   6  -4   4         25.44         23.48         5.10 o                         
   7  -4   4          1.70          1.24         3.20 o                         
   8  -4   4          4.01         -4.75         5.19 o                         
  -9  -3   4         90.47         77.29        23.13 o                         
  -8  -3   4        242.87        245.57        23.83 o                         
  -7  -3   4        215.39        195.56        20.07 o                         
  -6  -3   4        183.19        187.30        11.95 o                         
  -5  -3   4        171.24        174.05         9.92 o                         
  -4  -3   4        272.94        269.12        12.87 o                         
  -3  -3   4        845.61        802.86        27.93 o                         
  -2  -3   4       2226.26       2310.34        76.24 o                         
  -1  -3   4       2459.59       2420.44        75.31 o                         
   0  -3   4        511.96        536.86        16.99 o                         
   1  -3   4         31.76         28.99         2.70 o                         
   2  -3   4          6.45          6.08         1.72 o                         
   3  -3   4        558.68        560.02        20.13 o                         
   4  -3   4        448.35        467.37        17.10 o                         
   5  -3   4        114.99        123.88         9.61 o                         
   6  -3   4         62.25         53.21         5.71 o                         
   7  -3   4         14.96         15.53         4.48 o                         
   8  -3   4         31.37         23.21         7.11 o                         
  -9  -2   4        133.76        122.38        16.38 o                         
  -8  -2   4        194.70        192.57        19.93 o                         
  -7  -2   4        122.01        118.84        10.68 o                         
  -6  -2   4        391.11        377.57        18.87 o                         
  -5  -2   4        154.66        167.44         8.71 o                         
  -4  -2   4         29.00         27.61         3.16 o                         
  -3  -2   4        468.56        444.06        18.15 o                         
  -2  -2   4        465.90        428.14        17.19 o                         
  -1  -2   4        373.49        333.90        11.72 o                         
   0  -2   4        911.01        981.93        31.03 o                         
   1  -2   4         58.67         64.41         3.12 o                         
   2  -2   4         18.85         24.49         2.08 o                         
   3  -2   4        734.92        743.24        21.62 o                         
   4  -2   4        344.27        363.01        12.92 o                         
   5  -2   4        232.19        219.54        17.61 o                         
   6  -2   4         80.58         86.32         7.78 o                         
   7  -2   4         16.60         13.18         5.50 o                         
   8  -2   4         16.59          6.24         7.96 o                         
  -9  -1   4        150.90        174.91        23.09 o                         
  -8  -1   4        272.42        286.23        26.95 o                         
  -7  -1   4        352.87        374.25        21.60 o                         
  -6  -1   4         23.54         25.03         4.53 o                         
  -5  -1   4        217.82        216.79        10.72 o                         
  -4  -1   4         53.41         59.74         4.73 o                         
  -3  -1   4        412.89        419.36        20.04 o                         
  -2  -1   4        212.19        193.40        10.02 o                         
  -1  -1   4        495.15        505.18        19.50 o                         
   0  -1   4        536.23        583.86        18.68 o                         
   1  -1   4        292.05        262.27         9.36 o                         
   2  -1   4        181.30        198.78         7.18 o                         
   3  -1   4          3.07          4.64         1.26 o                         
   4  -1   4         46.88         43.77         3.52 o                         
   5  -1   4        357.76        344.62        14.80 o                         
   6  -1   4        323.41        326.77        16.89 o                         
   7  -1   4         24.10         12.36         5.99 o                         
   8  -1   4          2.67          3.24         6.41 o                         
  -9   0   4          1.82          2.36         4.65 o                         
  -8   0   4        107.91        126.87        12.82 o                         
  -7   0   4        263.30        246.89        16.89 o                         
  -6   0   4        120.16        110.97        11.83 o                         
  -5   0   4        200.42        198.02        10.64 o                         
  -4   0   4          0.19         -1.05         1.05 o                         
  -3   0   4        634.90        635.83        24.00 o                         
  -2   0   4         45.58         42.75         3.31 o                         
  -1   0   4         40.42         32.66         2.50 o                         
   0   0   4        569.33        544.19        18.33 o                         
   1   0   4        989.46       1025.02        38.76 o                         
   2   0   4        726.80        763.04        24.96 o                         
   3   0   4        350.33        336.56        15.22 o                         
   4   0   4         98.54         97.00         6.18 o                         
   5   0   4        219.80        204.46        10.46 o                         
   6   0   4        546.75        497.25        42.44 o                         
   7   0   4         71.99         59.47        10.24 o                         
 -10   1   4         14.10          6.84         7.60 o                         
  -9   1   4          0.96          6.72         4.77 o                         
  -8   1   4        156.24        157.53        14.97 o                         
  -7   1   4         17.50         18.85         4.57 o                         
  -6   1   4        293.34        331.95        17.74 o                         
  -5   1   4        538.09        584.96        29.12 o                         
  -4   1   4        544.41        537.76        23.95 o                         
  -3   1   4        288.41        299.61        13.48 o                         
  -2   1   4       1481.54       1489.88        47.23 o                         
  -1   1   4        332.76        335.72        13.56 o                         
   0   1   4       2299.72       2167.78        74.63 o                         
   1   1   4       3035.36       2912.51        81.98 o                         
   2   1   4       1203.36       1058.93        32.33 o                         
   3   1   4         80.77         79.04         4.64 o                         
   4   1   4        101.34        111.92         6.83 o                         
   5   1   4        222.48        217.78        14.08 o                         
   6   1   4        535.82        505.06        32.48 o                         
   7   1   4        260.51        273.32        19.97 o                         
 -10   2   4        140.06        132.61        14.90 o                         
  -9   2   4          6.03          4.58         6.37 o                         
  -8   2   4        191.05        188.12        14.62 o                         
  -7   2   4        111.36        132.33        10.71 o                         
  -6   2   4        337.55        293.98        16.48 o                         
  -5   2   4       1229.58       1115.78        50.70 o                         
  -4   2   4        949.90        926.68        42.30 o                         
  -3   2   4         83.74         82.82         5.20 o                         
  -2   2   4        116.00        114.77         7.17 o                         
  -1   2   4        208.11        192.29         7.96 o                         
   0   2   4       1332.74       1330.03        43.43 o                         
   1   2   4       1184.22       1146.39        37.08 o                         
   2   2   4       1249.43       1127.21        40.67 o                         
   3   2   4         27.21         31.41         2.66 o                         
   4   2   4          0.37         -1.03         2.62 o                         
   5   2   4         60.07         79.85         8.61 o                         
   6   2   4        174.66        214.60        22.31 o                         
   7   2   4        205.68        197.41        19.00 o                         
 -10   3   4        212.35        210.04        37.40 o                         
  -9   3   4          0.60         -4.74         4.74 o                         
  -8   3   4         43.39         50.99         7.40 o                         
  -7   3   4        341.87        406.60        23.09 o                         
  -6   3   4        544.67        531.85        24.66 o                         
  -5   3   4       2273.01       2293.54        88.24 o                         
  -4   3   4        782.74        761.62        32.15 o                         
  -3   3   4         12.20          9.43         2.53 o                         
  -2   3   4          3.12         -0.23         1.35 o                         
  -1   3   4        347.55        325.11        10.92 o                         
   0   3   4        993.96        954.75        33.97 o                         
   1   3   4       1551.29       1641.36        62.07 o                         
   2   3   4        367.58        368.75        15.50 o                         
   3   3   4         86.82         81.63         5.64 o                         
   4   3   4         15.97         20.27         4.74 o                         
   5   3   4         36.42         22.79         9.62 o                         
   6   3   4         43.13         36.60         7.84 o                         
  -9   4   4         82.15         63.93        10.52 o                         
  -8   4   4          3.34         -2.34         3.23 o                         
  -7   4   4         48.10         63.92         7.46 o                         
  -6   4   4        187.72        198.95        12.48 o                         
  -5   4   4        626.01        526.17        26.74 o                         
  -4   4   4        962.34        972.83        45.31 o                         
  -3   4   4        450.15        458.39        20.93 o                         
  -2   4   4         95.01        117.92         6.74 o                         
  -1   4   4         32.54         30.23         3.08 o                         
   0   4   4         64.93         65.57         4.72 o                         
   1   4   4        363.07        364.93        24.08 o                         
   2   4   4        156.52        152.63         8.81 o                         
   3   4   4        214.36        218.67        16.02 o                         
   4   4   4          3.97          2.36         4.65 o                         
   5   4   4         74.02         67.87         9.96 o                         
  -9   5   4        123.77        120.16        16.00 o                         
  -8   5   4         24.10         17.32         5.77 o                         
  -7   5   4         30.05         24.52         8.06 o                         
  -6   5   4        200.34        210.86        13.63 o                         
  -5   5   4        100.05         96.17         9.55 o                         
  -4   5   4         12.63          9.01         3.66 o                         
  -3   5   4        377.62        383.96        19.43 o                         
  -2   5   4         32.65         31.84         3.86 o                         
  -1   5   4        129.20        135.94         7.81 o                         
   0   5   4        116.04        110.33         6.80 o                         
   1   5   4          1.76          1.54         2.62 o                         
   2   5   4        181.05        171.36        17.43 o                         
   3   5   4        188.60        175.02        15.92 o                         
   4   5   4         61.24         62.41         9.19 o                         
   5   5   4          3.27          3.25         5.58 o                         
  -8   6   4        196.50        204.95        20.71 o                         
  -7   6   4          1.96         -1.88         4.74 o                         
  -6   6   4        166.08        209.11        16.55 o                         
  -5   6   4          5.64         13.77         4.98 o                         
  -4   6   4          6.80          7.46         4.75 o                         
  -3   6   4        511.38        554.39        29.42 o                         
  -2   6   4        205.30        210.97        14.20 o                         
  -1   6   4         18.99         22.58         4.82 o                         
   0   6   4         36.82         47.14         5.71 o                         
   1   6   4          5.34          6.46         4.09 o                         
   2   6   4        221.07        260.66        18.55 o                         
   3   6   4        161.87        173.89        28.73 o                         
   4   6   4         21.65         22.92         7.12 o                         
  -8   7   4        138.19        158.74        23.96 o                         
  -7   7   4          1.68         11.59         8.07 o                         
  -6   7   4          1.12         -0.46         7.38 o                         
  -5   7   4         51.20         65.32        10.05 o                         
  -4   7   4        122.67        124.31        13.50 o                         
  -3   7   4        511.49        593.30        31.56 o                         
  -2   7   4        340.03        391.03        46.76 o                         
  -1   7   4          1.36          3.12         4.69 o                         
   0   7   4          2.36         -2.53         4.39 o                         
   1   7   4         30.28         32.18         6.80 o                         
   2   7   4        195.46        173.01        29.57 o                         
   3   7   4        437.94        430.81        40.27 o                         
  -7   8   4         15.40         26.30        28.94 o                         
  -6   8   4          7.58          1.65         7.47 o                         
  -5   8   4         53.40         72.99        13.40 o                         
  -4   8   4        182.85        166.60        20.17 o                         
  -3   8   4        224.72        219.09        17.66 o                         
  -2   8   4        322.21        303.77        50.20 o                         
  -1   8   4        130.65        121.08        16.56 o                         
   0   8   4          5.16          8.95         6.14 o                         
   1   8   4         31.28         35.94         8.69 o                         
  -5   9   4         77.38         85.18        18.30 o                         
  -4   9   4        143.77        142.51        31.34 o                         
  -3   9   4         23.36         18.94         8.13 o                         
  -2   9   4          3.55          5.38         6.93 o                         
  -1   9   4         57.92         65.84        15.44 o                         
  -1 -10   5         83.96         90.96        20.13 o                         
   0 -10   5          2.09          0.24         4.40 o                         
   1 -10   5          6.33          4.89         4.44 o                         
   2 -10   5          0.11         -1.41         3.91 o                         
   3 -10   5         18.85          2.91         7.40 o                         
  -3  -9   5         12.77          6.39         4.85 o                         
  -2  -9   5         97.21         89.55        11.26 o                         
  -1  -9   5        309.31        380.18        29.62 o                         
   0  -9   5        163.94        139.67        12.15 o                         
   1  -9   5        254.58        254.90        18.70 o                         
   2  -9   5         37.34         34.13         5.89 o                         
   3  -9   5         33.85         22.22         5.52 o                         
   4  -9   5         79.70         61.85         8.06 o                         
   5  -9   5         71.29         93.39        14.71 o                         
  -5  -8   5        243.89        208.60        17.31 o                         
  -4  -8   5         32.44         23.29         6.36 o                         
  -3  -8   5          0.15         -0.03         3.95 o                         
  -2  -8   5         85.34         78.67         8.73 o                         
  -1  -8   5        350.68        362.25        19.64 o                         
   0  -8   5        683.49        705.65        29.97 o                         
   1  -8   5        311.26        295.30        17.47 o                         
   2  -8   5        171.20        175.99        11.91 o                         
   3  -8   5          8.69          6.23         4.07 o                         
   4  -8   5         73.35         80.37        10.63 o                         
   5  -8   5        254.65        250.25        16.94 o                         
   6  -8   5        135.79        120.78        14.64 o                         
  -6  -7   5        439.48        447.76        27.51 o                         
  -5  -7   5        472.14        440.48        26.60 o                         
  -4  -7   5         35.67         45.98         7.82 o                         
  -3  -7   5         15.50         17.66         4.70 o                         
  -2  -7   5          0.83          2.89         2.80 o                         
  -1  -7   5        251.10        256.85        13.13 o                         
   0  -7   5       1396.39       1397.99        51.11 o                         
   1  -7   5        125.48        133.59         9.65 o                         
   2  -7   5          3.89          3.02         2.44 o                         
   3  -7   5         59.34         47.37         5.80 o                         
   4  -7   5          5.52          6.94         3.84 o                         
   5  -7   5        170.71        169.08        11.72 o                         
   6  -7   5        244.17        217.51        17.27 o                         
  -7  -6   5         62.00         61.71         8.83 o                         
  -6  -6   5        372.88        399.43        24.23 o                         
  -5  -6   5        374.18        375.72        23.12 o                         
  -4  -6   5         56.67         70.50         7.55 o                         
  -3  -6   5         12.29          6.34         2.63 o                         
  -2  -6   5          9.20         12.06         2.26 o                         
  -1  -6   5        260.86        278.27        11.32 o                         
   0  -6   5       1077.34       1138.23        39.91 o                         
   1  -6   5        426.45        452.22        16.62 o                         
   2  -6   5         50.34         58.86         5.97 o                         
   3  -6   5          6.69          4.45         2.91 o                         
   4  -6   5          3.43          4.09         3.02 o                         
   5  -6   5        278.34        264.78        15.53 o                         
   6  -6   5        369.37        346.31        33.84 o                         
   7  -6   5         19.18         18.82         6.13 o                         
  -8  -5   5         20.55         58.09        18.04 o                         
  -7  -5   5          1.17          3.11         3.84 o                         
  -6  -5   5        144.04        154.14        12.81 o                         
  -5  -5   5        258.22        265.73        16.37 o                         
  -4  -5   5        316.03        308.39        14.72 o                         
  -3  -5   5        118.47        122.12         6.43 o                         
  -2  -5   5         67.36         69.73         4.10 o                         
  -1  -5   5        173.83        181.00         7.93 o                         
   0  -5   5        253.59        288.80        11.86 o                         
   1  -5   5        681.82        677.24        22.96 o                         
   2  -5   5        343.60        406.85        17.84 o                         
   3  -5   5        238.96        235.37        12.00 o                         
   4  -5   5         97.21         94.05         7.62 o                         
   5  -5   5         72.52         80.55         8.35 o                         
   6  -5   5        110.70        102.27        11.06 o                         
   7  -5   5        124.12        112.45        14.78 o                         
  -8  -4   5         33.61         26.89         7.42 o                         
  -7  -4   5         22.15         16.16         5.39 o                         
  -6  -4   5         64.43         56.27         6.97 o                         
  -5  -4   5        295.76        289.22        14.95 o                         
  -4  -4   5        264.16        277.51        12.12 o                         
  -3  -4   5        624.00        604.02        20.41 o                         
  -2  -4   5        101.91        113.76         5.01 o                         
  -1  -4   5          0.00         -0.76         1.17 o                         
   0  -4   5        331.54        324.50        11.17 o                         
   1  -4   5        521.78        511.10        17.48 o                         
   2  -4   5       1035.73       1015.92        32.70 o                         
   3  -4   5        520.44        517.27        18.88 o                         
   4  -4   5        128.65        124.74         8.57 o                         
   5  -4   5         43.17         34.86        10.11 o                         
   6  -4   5         10.09          7.36         3.75 o                         
   7  -4   5        203.02        194.78        16.35 o                         
  -9  -3   5        213.83        212.27        29.15 o                         
  -8  -3   5         97.53         85.00        18.37 o                         
  -7  -3   5         49.15         49.20         9.80 o                         
  -6  -3   5         89.86         88.27         7.57 o                         
  -5  -3   5       1661.74       1654.62        64.04 o                         
  -4  -3   5       2581.56       2567.68        85.44 o                         
  -3  -3   5       1925.21       1851.00        58.30 o                         
  -2  -3   5        487.12        511.06        17.08 o                         
  -1  -3   5        479.18        499.03        16.77 o                         
   0  -3   5        263.57        271.39         8.57 o                         
   1  -3   5       1758.51       1731.36        49.75 o                         
   2  -3   5       2705.68       2718.58        80.63 o                         
   3  -3   5        927.55        933.92        34.19 o                         
   4  -3   5         53.99         55.53         7.06 o                         
   5  -3   5        151.57        156.32        10.21 o                         
   6  -3   5          2.84         -2.08         3.63 o                         
   7  -3   5         76.11         94.31        12.02 o                         
  -9  -2   5        442.24        441.71        70.34 o                         
  -8  -2   5        275.06        260.08        26.38 o                         
  -7  -2   5         42.61         44.78         9.23 o                         
  -6  -2   5         40.36         29.29         4.49 o                         
  -5  -2   5        217.60        206.81        15.62 o                         
  -4  -2   5       3510.63       3589.54       133.55 o                         
  -3  -2   5       2110.56       2120.85        79.29 o                         
  -2  -2   5        755.28        767.56        27.11 o                         
  -1  -2   5        174.85        189.83         6.67 o                         
   0  -2   5        222.48        245.28         8.45 o                         
   1  -2   5        827.62        815.14        24.85 o                         
   2  -2   5       1546.78       1502.63        43.39 o                         
   3  -2   5        482.82        502.33        18.65 o                         
   4  -2   5         88.65         82.50         5.28 o                         
   5  -2   5          2.82          2.13         3.38 o                         
   6  -2   5         10.18          6.50         4.38 o                         
   7  -2   5        105.18        104.05        16.08 o                         
  -9  -1   5        507.02        495.00        38.23 o                         
  -8  -1   5        289.48        302.97        22.19 o                         
  -7  -1   5          9.66          8.46         3.86 o                         
  -6  -1   5         32.92         27.67         4.67 o                         
  -5  -1   5          0.69         -0.41         1.64 o                         
  -4  -1   5       1103.46       1055.98        43.74 o                         
  -3  -1   5       1437.38       1390.30        51.29 o                         
  -2  -1   5        157.46        156.55         7.95 o                         
  -1  -1   5         77.74        107.10         7.21 o                         
   0  -1   5        132.18        154.04         7.00 o                         
   1  -1   5        239.82        217.59         8.77 o                         
   2  -1   5        431.65        410.92        13.95 o                         
   3  -1   5         30.59         38.83         2.93 o                         
   4  -1   5         69.01         76.82         5.60 o                         
   5  -1   5         41.48         42.27         5.45 o                         
   6  -1   5         12.18          8.39         4.74 o                         
   7  -1   5         61.53         55.05         8.33 o                         
  -9   0   5        345.43        292.47        26.80 o                         
  -8   0   5        278.47        320.73        23.13 o                         
  -7   0   5         66.52         60.62         7.49 o                         
  -6   0   5         46.32         44.12         5.68 o                         
  -5   0   5         29.98         35.70         3.22 o                         
  -4   0   5         40.41         34.94         3.19 o                         
  -3   0   5       1494.71       1530.57        56.18 o                         
  -2   0   5         57.00         92.42         5.14 o                         
  -1   0   5        106.24        143.17         6.21 o                         
   0   0   5         14.92         10.23         1.57 o                         
   1   0   5          0.30          2.49         1.66 o                         
   2   0   5        526.61        523.04        19.31 o                         
   3   0   5        193.28        172.84         8.00 o                         
   4   0   5         12.92          4.37         2.23 o                         
   5   0   5         13.83         18.33         3.35 o                         
   6   0   5          8.86          9.36         4.26 o                         
   7   0   5          6.03          4.50         5.17 o                         
 -10   1   5          1.22         -1.52         7.86 o                         
  -9   1   5         91.29        119.49        15.48 o                         
  -8   1   5        105.60        130.09        15.36 o                         
  -7   1   5         49.07         56.49         6.98 o                         
  -6   1   5        151.17        172.98        13.67 o                         
  -5   1   5         69.00         57.78         7.71 o                         
  -4   1   5         32.91         37.33         4.61 o                         
  -3   1   5       1413.05       1348.45        49.20 o                         
  -2   1   5        740.54        723.94        30.61 o                         
  -1   1   5        320.40        301.15        12.57 o                         
   0   1   5         84.27         81.42         4.29 o                         
   1   1   5        243.54        277.07        11.64 o                         
   2   1   5        126.77        146.71         6.63 o                         
   3   1   5        835.68        761.49        28.70 o                         
   4   1   5        374.38        409.91        17.01 o                         
   5   1   5        218.95        215.66        12.68 o                         
   6   1   5         56.43         62.75         8.58 o                         
 -10   2   5         14.29          0.36         8.09 o                         
  -9   2   5        105.99        100.25        11.96 o                         
  -8   2   5        405.27        410.78        26.77 o                         
  -7   2   5        469.79        453.19        35.90 o                         
  -6   2   5        255.12        254.51        17.23 o                         
  -5   2   5         32.64         32.37         4.72 o                         
  -4   2   5        266.67        261.50        13.34 o                         
  -3   2   5        127.48        115.57         6.48 o                         
  -2   2   5       2046.50       1889.81        90.98 o                         
  -1   2   5       1663.53       1836.81        66.32 o                         
   0   2   5        586.04        508.13        20.09 o                         
   1   2   5          8.29          8.40         2.02 o                         
   2   2   5          3.33          6.81         1.97 o                         
   3   2   5         56.75         54.80         6.02 o                         
   4   2   5        389.41        451.82        23.69 o                         
   5   2   5        163.15        142.55        14.32 o                         
   6   2   5         74.75         57.77         8.66 o                         
  -9   3   5        103.45        104.10        12.58 o                         
  -8   3   5        481.71        450.72        29.17 o                         
  -7   3   5       1154.69       1147.97        61.37 o                         
  -6   3   5        448.24        443.75        23.53 o                         
  -5   3   5         14.89         15.80         3.62 o                         
  -4   3   5        486.28        464.19        21.46 o                         
  -3   3   5        411.30        427.47        17.40 o                         
  -2   3   5       1578.98       1550.26        62.41 o                         
  -1   3   5       1550.76       1622.46        67.13 o                         
   0   3   5        504.98        488.62        27.26 o                         
   1   3   5         66.52         75.08         5.08 o                         
   2   3   5         82.61         90.95         7.09 o                         
   3   3   5         86.31        108.60         9.52 o                         
   4   3   5        320.60        310.43        27.43 o                         
   5   3   5         74.36         67.16         9.27 o                         
  -9   4   5         42.65         27.11        11.24 o                         
  -8   4   5        363.02        347.74        25.18 o                         
  -7   4   5       1072.40       1076.28        51.69 o                         
  -6   4   5        452.47        436.99        21.42 o                         
  -5   4   5          5.10          8.58         3.54 o                         
  -4   4   5         90.65         87.68         7.87 o                         
  -3   4   5        231.40        209.51        11.98 o                         
  -2   4   5        684.96        704.91        47.11 o                         
  -1   4   5        906.70        899.86        36.10 o                         
   0   4   5         28.68         25.00         3.79 o                         
   1   4   5          2.44          2.62         2.45 o                         
   2   4   5          0.05         -0.03         2.66 o                         
   3   4   5         51.27         49.09        11.11 o                         
   4   4   5        136.96        118.18        13.11 o                         
   5   4   5        100.57         91.45        11.87 o                         
  -9   5   5         12.34         19.14        10.06 o                         
  -8   5   5         81.08         89.52        19.86 o                         
  -7   5   5        367.23        326.62        28.16 o                         
  -6   5   5         51.55         65.58         8.12 o                         
  -5   5   5         47.61         39.38         7.33 o                         
  -4   5   5         46.84         53.14         7.77 o                         
  -3   5   5          2.58          3.89         3.19 o                         
  -2   5   5        271.38        286.58        18.41 o                         
  -1   5   5        265.11        287.32        22.48 o                         
   0   5   5          8.87          3.05         3.24 o                         
   1   5   5          3.50          3.52         3.28 o                         
   2   5   5         11.40          6.27         4.81 o                         
   3   5   5         24.07         27.36         6.86 o                         
   4   5   5         33.84         29.75         7.46 o                         
  -8   6   5         21.19         18.19        10.45 o                         
  -7   6   5        189.42        200.65        35.52 o                         
  -6   6   5        291.96        334.05        25.55 o                         
  -5   6   5        192.54        208.10        18.43 o                         
  -4   6   5          1.02          5.74         4.23 o                         
  -3   6   5          5.31         -0.01         3.60 o                         
  -2   6   5        229.29        230.45        17.25 o                         
  -1   6   5        117.93        116.07        13.26 o                         
   0   6   5        134.45        153.09        12.83 o                         
   1   6   5        139.45        165.63        20.28 o                         
   2   6   5         71.80         72.49        14.23 o                         
   3   6   5          4.84          5.42         5.37 o                         
  -7   7   5         40.18         39.58        13.30 o                         
  -6   7   5        234.92        214.75        27.67 o                         
  -5   7   5        563.13        536.58        35.24 o                         
  -4   7   5        178.84        169.31        18.49 o                         
  -3   7   5          0.17         -3.94         4.22 o                         
  -2   7   5         73.32         67.71         8.93 o                         
  -1   7   5        185.10        205.18        19.01 o                         
   0   7   5        365.35        391.60        24.76 o                         
   1   7   5        270.38        219.58        21.80 o                         
   2   7   5        116.97        125.57        24.21 o                         
  -6   8   5        339.87        318.55        36.83 o                         
  -5   8   5        367.67        351.47        31.66 o                         
  -4   8   5        300.18        251.68        33.91 o                         
  -3   8   5          9.12          9.76         7.62 o                         
  -2   8   5         14.88         17.89         7.44 o                         
  -1   8   5         82.07         96.63        13.75 o                         
   0   8   5        293.18        279.34        36.99 o                         
   0 -10   6         17.43         21.27         8.01 o                         
   1 -10   6          0.02         -1.17         4.34 o                         
  -3  -9   6         69.55         65.26         8.89 o                         
  -2  -9   6        183.82        171.91        16.14 o                         
  -1  -9   6        599.19        568.79        48.60 o                         
   0  -9   6        329.28        305.51        18.86 o                         
   1  -9   6          6.72         -1.93         3.62 o                         
   2  -9   6         67.42         67.32         8.12 o                         
   3  -9   6        129.65        110.50        14.68 o                         
   4  -9   6        170.18        171.79        18.28 o                         
  -5  -8   6         40.45         32.86        10.66 o                         
  -4  -8   6         14.02         16.65         5.04 o                         
  -3  -8   6         42.95         44.38         6.58 o                         
  -2  -8   6        214.29        201.85        14.75 o                         
  -1  -8   6        853.47        808.55        36.53 o                         
   0  -8   6        559.85        584.77        27.75 o                         
   1  -8   6         10.65          5.39         3.46 o                         
   2  -8   6          0.91         -1.10         3.06 o                         
   3  -8   6        124.05        114.96        10.47 o                         
   4  -8   6        370.63        372.88        21.74 o                         
   5  -8   6        505.64        504.59        27.16 o                         
  -6  -7   6        144.39        112.34        12.18 o                         
  -5  -7   6         96.18         87.34         9.95 o                         
  -4  -7   6         11.71         16.37         5.06 o                         
  -3  -7   6         11.54         15.37         5.07 o                         
  -2  -7   6        223.43        266.51        14.00 o                         
  -1  -7   6        779.28        807.88        31.26 o                         
   0  -7   6        603.73        639.47        25.66 o                         
   1  -7   6         47.48         49.64         5.96 o                         
   2  -7   6         11.18         15.16         3.86 o                         
   3  -7   6         23.52         27.40         4.63 o                         
   4  -7   6        119.57        135.79        11.31 o                         
   5  -7   6        257.27        208.55        15.18 o                         
   6  -7   6         46.11         53.39        10.73 o                         
  -7  -6   6        123.89        126.43        12.56 o                         
  -6  -6   6        174.76        169.34        15.73 o                         
  -5  -6   6        235.01        250.22        17.53 o                         
  -4  -6   6         46.81         48.23         5.96 o                         
  -3  -6   6          0.58         -1.52         2.15 o                         
  -2  -6   6         50.89         59.80         4.29 o                         
  -1  -6   6         98.04        110.45         6.57 o                         
   0  -6   6        176.83        184.29         9.09 o                         
   1  -6   6        167.01        163.84        10.41 o                         
   2  -6   6         18.77         12.23         3.76 o                         
   3  -6   6         18.72         21.88         4.00 o                         
   4  -6   6        129.52        103.35         8.68 o                         
   5  -6   6         38.37         50.08         7.96 o                         
   6  -6   6         38.15         45.63         7.96 o                         
  -7  -5   6          3.08          3.34         4.36 o                         
  -6  -5   6        135.66        129.94        12.84 o                         
  -5  -5   6        191.87        176.82        15.69 o                         
  -4  -5   6        448.62        475.95        19.75 o                         
  -3  -5   6          0.01         -1.42         1.46 o                         
  -2  -5   6        100.27        103.40         5.11 o                         
  -1  -5   6        141.56        120.65         6.59 o                         
   0  -5   6        217.67        230.63        10.50 o                         
   1  -5   6        762.61        737.07        24.78 o                         
   2  -5   6        395.93        406.54        17.44 o                         
   3  -5   6         30.28         27.16         3.92 o                         
   4  -5   6        105.19         98.34         8.12 o                         
   5  -5   6        127.90        138.57        11.74 o                         
   6  -5   6        185.47        180.91        15.60 o                         
  -8  -4   6          0.15          0.14         4.53 o                         
  -7  -4   6         10.94         11.93         4.49 o                         
  -6  -4   6         97.94        103.93        10.60 o                         
  -5  -4   6        161.18        175.44         9.14 o                         
  -4  -4   6        335.35        363.95        13.59 o                         
  -3  -4   6        107.93        103.57         5.97 o                         
  -2  -4   6          7.96          5.80         1.23 o                         
  -1  -4   6        198.03        198.84         8.52 o                         
   0  -4   6        429.31        444.60        14.02 o                         
   1  -4   6        530.62        523.58        15.79 o                         
   2  -4   6        565.37        566.87        18.57 o                         
   3  -4   6          2.41          0.20         2.24 o                         
   4  -4   6          3.97          3.10         2.79 o                         
   5  -4   6        119.13        130.60        10.75 o                         
   6  -4   6        266.68        266.04        19.26 o                         
   7  -4   6        298.18        275.01        22.81 o                         
  -9  -3   6         24.63         11.21        11.72 o                         
  -8  -3   6          5.56          1.72         5.34 o                         
  -7  -3   6        200.68        188.64        15.58 o                         
  -6  -3   6        247.62        259.59        15.21 o                         
  -5  -3   6       1084.63       1006.56        43.26 o                         
  -4  -3   6        289.70        289.50        12.49 o                         
  -3  -3   6         32.29         24.58         2.82 o                         
  -2  -3   6        232.88        228.52         8.16 o                         
  -1  -3   6        718.39        748.44        23.25 o                         
   0  -3   6       2007.52       2043.02        60.54 o                         
   1  -3   6       2376.26       2314.06        69.03 o                         
   2  -3   6        601.83        617.60        19.90 o                         
   3  -3   6         60.06         67.70         4.81 o                         
   4  -3   6         42.46         47.15         5.98 o                         
   5  -3   6         93.45         90.47        15.95 o                         
   6  -3   6        220.26        226.77        17.22 o                         
   7  -3   6        206.27        196.56        19.52 o                         
  -9  -2   6        153.04        158.80        18.36 o                         
  -8  -2   6         10.90         16.98         7.00 o                         
  -7  -2   6        151.16        144.63        11.39 o                         
  -6  -2   6        148.53        153.23        10.71 o                         
  -5  -2   6       1175.03       1155.84        45.24 o                         
  -4  -2   6       2314.74       2259.76        85.40 o                         
  -3  -2   6        707.53        721.38        26.02 o                         
  -2  -2   6          2.60          5.87         1.37 o                         
  -1  -2   6        112.99        118.97         5.33 o                         
   0  -2   6        607.89        636.15        20.51 o                         
   1  -2   6       1813.68       1894.13        56.20 o                         
   2  -2   6        568.73        512.72        17.58 o                         
   3  -2   6        218.83        212.64        10.25 o                         
   4  -2   6         13.67         12.41         3.85 o                         
   5  -2   6        116.55        123.76        11.41 o                         
   6  -2   6        268.39        294.62        18.45 o                         
   7  -2   6         73.40         55.01        11.01 o                         
  -9  -1   6        202.49        201.87        23.45 o                         
  -8  -1   6          2.70          1.96         3.53 o                         
  -7  -1   6         55.53         55.32         7.62 o                         
  -6  -1   6        241.89        245.09        14.28 o                         
  -5  -1   6        224.15        245.61        13.17 o                         
  -4  -1   6       1606.13       1573.53        55.13 o                         
  -3  -1   6        481.66        464.02        18.53 o                         
  -2  -1   6         15.85         14.58         1.94 o                         
  -1  -1   6          3.44          4.82         1.33 o                         
   0  -1   6        406.94        357.50        12.53 o                         
   1  -1   6        827.16        843.41        29.11 o                         
   2  -1   6        647.20        608.78        22.84 o                         
   3  -1   6         27.16         31.08         3.70 o                         
   4  -1   6         86.40         97.56         9.16 o                         
   5  -1   6          1.89          2.59         2.61 o                         
   6  -1   6        166.85        147.39        13.40 o                         
  -9   0   6        146.94        154.07        17.53 o                         
  -8   0   6        130.85        129.93        16.19 o                         
  -7   0   6         50.40         31.39         6.90 o                         
  -6   0   6         70.68         64.25        16.32 o                         
  -5   0   6        719.28        663.66        32.20 o                         
  -4   0   6       1043.27       1013.73        35.65 o                         
  -3   0   6        401.95        412.01        16.69 o                         
  -2   0   6        114.01        112.30         6.13 o                         
  -1   0   6         54.95         67.61         3.68 o                         
   0   0   6         43.00         53.18         4.95 o                         
   1   0   6        556.67        523.31        20.64 o                         
   2   0   6        772.36        751.44        30.56 o                         
   3   0   6          4.50          2.57         2.08 o                         
   4   0   6          4.16          2.18         2.52 o                         
   5   0   6          0.05         -2.11         2.60 o                         
   6   0   6         18.35         11.17         5.25 o                         
  -9   1   6         61.08         54.02        10.75 o                         
  -8   1   6        203.49        218.49        23.52 o                         
  -7   1   6        146.01        107.93        13.54 o                         
  -6   1   6         33.80         21.32         6.12 o                         
  -5   1   6        656.40        622.94        35.46 o                         
  -4   1   6        500.64        484.51        23.59 o                         
  -3   1   6        813.24        823.78        29.01 o                         
  -2   1   6        682.26        776.48        34.47 o                         
  -1   1   6          0.21          0.28         1.47 o                         
   0   1   6        200.20        224.67        10.28 o                         
   1   1   6        914.82        864.63        39.56 o                         
   2   1   6        910.15        917.15        36.66 o                         
   3   1   6       1084.70       1095.26        44.29 o                         
   4   1   6        118.92        111.98         8.11 o                         
   5   1   6          0.50         -2.75         3.58 o                         
   6   1   6         28.06         25.59         6.42 o                         
  -9   2   6        174.68        168.04        23.46 o                         
  -8   2   6        277.98        256.66        22.85 o                         
  -7   2   6        156.94        166.49        14.54 o                         
  -6   2   6         25.10         25.57         4.88 o                         
  -5   2   6        314.27        312.06        21.33 o                         
  -4   2   6        443.92        437.86        25.62 o                         
  -3   2   6       1234.74       1201.78        49.17 o                         
  -2   2   6       2098.59       2100.36        82.51 o                         
  -1   2   6        515.39        500.76        20.62 o                         
   0   2   6         48.60         46.37         4.38 o                         
   1   2   6        235.20        254.67        13.84 o                         
   2   2   6        211.55        211.71        13.53 o                         
   3   2   6        953.92       1017.93        42.06 o                         
   4   2   6        405.45        391.35        24.25 o                         
   5   2   6         64.38         54.28         9.36 o                         
  -9   3   6        287.00        321.81        36.13 o                         
  -8   3   6        489.55        502.35        35.64 o                         
  -7   3   6        325.82        300.09        22.12 o                         
  -6   3   6         43.47         45.30         7.58 o                         
  -5   3   6         24.19         25.43         5.54 o                         
  -4   3   6        613.36        651.63        36.47 o                         
  -3   3   6       1373.02       1397.40        56.67 o                         
  -2   3   6       1328.28       1266.42        47.80 o                         
  -1   3   6        309.90        345.23        16.51 o                         
   0   3   6         11.40         11.42         2.89 o                         
   1   3   6         14.74         24.93         4.17 o                         
   2   3   6        395.33        427.64        31.93 o                         
   3   3   6        421.52        412.74        23.56 o                         
   4   3   6        265.64        246.24        20.12 o                         
   5   3   6          3.66          1.06         5.14 o                         
  -9   4   6        300.08        295.98        34.37 o                         
  -8   4   6        861.12        939.88        92.38 o                         
  -7   4   6        336.49        336.49        27.65 o                         
  -6   4   6         83.15         83.05        10.55 o                         
  -5   4   6         84.03        100.81        10.74 o                         
  -4   4   6         89.24         84.92        10.59 o                         
  -3   4   6       1870.00       1703.49        68.85 o                         
  -2   4   6       1690.32       1576.91        60.04 o                         
  -1   4   6        285.87        310.69        25.13 o                         
   0   4   6        122.90        121.43         9.21 o                         
   1   4   6        130.46        121.51        10.76 o                         
   2   4   6        134.48        118.91        10.51 o                         
   3   4   6        343.13        360.32        25.91 o                         
   4   4   6        218.06        237.16        20.06 o                         
  -8   5   6        491.09        489.89        46.25 o                         
  -7   5   6        245.94        274.91        39.39 o                         
  -6   5   6        197.98        186.06        28.21 o                         
  -5   5   6         47.70         49.78         8.30 o                         
  -4   5   6        100.84        101.25        11.86 o                         
  -3   5   6        210.42        210.24        23.78 o                         
  -2   5   6        542.18        585.90        34.50 o                         
  -1   5   6        119.58        131.30        10.17 o                         
   0   5   6         95.65         91.25         8.50 o                         
   1   5   6         17.55          7.20         5.75 o                         
   2   5   6          4.80          2.91         5.18 o                         
   3   5   6        185.25        189.80        22.56 o                         
  -8   6   6         61.73         65.63        15.60 o                         
  -7   6   6        282.62        238.44        30.12 o                         
  -6   6   6        181.83        177.06        20.20 o                         
  -5   6   6          5.19          4.20         5.30 o                         
  -4   6   6         48.49         32.41        14.56 o                         
  -3   6   6         45.41         32.57         6.85 o                         
  -2   6   6        170.94        163.24        21.49 o                         
  -1   6   6        268.90        267.22        26.35 o                         
   0   6   6        121.20        100.28        11.99 o                         
   1   6   6          2.72          4.93         6.01 o                         
   2   6   6          3.16         -2.90         5.37 o                         
  -7   7   6        138.90        122.02        37.76 o                         
  -6   7   6        148.56        154.87        35.09 o                         
  -5   7   6        129.02        141.26        17.81 o                         
  -4   7   6          7.80          2.78         5.74 o                         
  -3   7   6          7.10          1.19         4.88 o                         
  -2   7   6         74.16         78.68        11.86 o                         
  -1   7   6        347.09        345.83        26.93 o                         
   0   7   6         97.24         98.86        25.61 o                         
   1   7   6          4.91         -1.30         7.22 o                         
  -5   8   6         47.93         37.12        11.10 o                         
  -4   8   6         13.11          6.42         7.43 o                         
  -3   8   6          0.38         -6.35         6.35 o                         
  -2   8   6         29.56         30.52         9.30 o                         
  -3  -9   7         15.36         10.24         8.28 o                         
  -2  -9   7         40.37         44.18        10.55 o                         
  -1  -9   7         10.82          7.46         5.14 o                         
   0  -9   7        133.82        137.64        11.50 o                         
   1  -9   7         78.34         77.82         8.94 o                         
   2  -9   7         66.51         80.53         9.04 o                         
   3  -9   7         92.19         84.66        11.87 o                         
  -4  -8   7         69.77         62.20        16.51 o                         
  -3  -8   7         78.98         75.05         8.39 o                         
  -2  -8   7        218.58        216.62        16.98 o                         
  -1  -8   7         35.21         32.83         5.85 o                         
   0  -8   7         18.57         13.67         4.07 o                         
   1  -8   7         63.91         65.24         7.55 o                         
   2  -8   7         23.43         18.30         4.96 o                         
   3  -8   7        308.43        299.68        18.71 o                         
   4  -8   7        269.53        275.42        19.30 o                         
  -6  -7   7          9.45          8.31         7.71 o                         
  -5  -7   7         46.78         37.83         7.05 o                         
  -4  -7   7        186.64        172.47        12.95 o                         
  -3  -7   7        216.45        211.51        13.57 o                         
  -2  -7   7        368.29        393.87        19.55 o                         
  -1  -7   7        176.08        175.46        11.98 o                         
   0  -7   7         38.34         40.74         5.52 o                         
   1  -7   7         61.78         71.03         6.95 o                         
   2  -7   7         30.84         29.85         5.12 o                         
   3  -7   7        115.79        116.88        10.24 o                         
   4  -7   7        283.10        286.11        18.35 o                         
   5  -7   7        118.52        125.61        11.75 o                         
  -7  -6   7        190.03        164.48        33.63 o                         
  -6  -6   7         27.36         21.98         5.50 o                         
  -5  -6   7         13.89          7.73         4.09 o                         
  -4  -6   7        188.41        164.75        12.29 o                         
  -3  -6   7        381.76        384.02        15.24 o                         
  -2  -6   7        129.47        147.91         7.61 o                         
  -1  -6   7        243.65        253.34        11.55 o                         
   0  -6   7        112.30        116.40         8.37 o                         
   1  -6   7          0.95         -0.78         1.98 o                         
   2  -6   7        289.65        291.50        14.96 o                         
   3  -6   7         59.08         65.29         6.77 o                         
   4  -6   7         12.39         10.88         4.22 o                         
   5  -6   7         48.14         31.22        10.29 o                         
  -7  -5   7         98.93         94.78        10.10 o                         
  -6  -5   7         71.39         85.52        10.56 o                         
  -5  -5   7          0.12          3.25         2.87 o                         
  -4  -5   7         78.41         73.12         5.44 o                         
  -3  -5   7        402.32        370.00        13.43 o                         
  -2  -5   7        203.74        198.33         8.59 o                         
  -1  -5   7        211.08        215.83         9.78 o                         
   0  -5   7         95.06         98.48         5.83 o                         
   1  -5   7         19.78         13.99         3.13 o                         
   2  -5   7        287.77        298.39        13.16 o                         
   3  -5   7        300.47        312.95        15.08 o                         
   4  -5   7        107.85        113.27         9.03 o                         
   5  -5   7        210.80        205.43        14.87 o                         
   6  -5   7         84.11         75.05         9.18 o                         
  -8  -4   7        117.21         87.88        11.10 o                         
  -7  -4   7         36.29         52.46         7.96 o                         
  -6  -4   7         84.13         72.77         8.94 o                         
  -5  -4   7         30.36         24.17         3.80 o                         
  -4  -4   7          8.42          8.57         2.48 o                         
  -3  -4   7         18.50         15.62         2.96 o                         
  -2  -4   7        142.86        148.44         6.92 o                         
  -1  -4   7        105.15        121.12         5.79 o                         
   0  -4   7        334.17        330.82        11.15 o                         
   1  -4   7         22.52         23.70         2.37 o                         
   2  -4   7          2.11          3.85         2.16 o                         
   3  -4   7         55.08         44.89         5.02 o                         
   4  -4   7         53.97         63.38         7.77 o                         
   5  -4   7        161.57        157.32        11.49 o                         
   6  -4   7        245.00        249.71        17.00 o                         
  -8  -3   7         80.89         88.92        18.20 o                         
  -7  -3   7         19.70         19.67         5.38 o                         
  -6  -3   7        102.75         99.82         9.03 o                         
  -5  -3   7        219.08        220.53        11.24 o                         
  -4  -3   7         76.97         72.83         5.73 o                         
  -3  -3   7        447.18        444.22        17.17 o                         
  -2  -3   7        228.25        232.21         8.89 o                         
  -1  -3   7        182.75        187.40         7.48 o                         
   0  -3   7       1064.45       1112.33        35.23 o                         
   1  -3   7        312.42        305.81        11.11 o                         
   2  -3   7          0.55         -0.05         1.94 o                         
   3  -3   7        104.07        106.04         7.35 o                         
   4  -3   7        123.17        116.56         8.88 o                         
   5  -3   7        103.15         93.71        10.42 o                         
   6  -3   7        228.49        202.49        15.15 o                         
  -9  -2   7         80.22         65.37        11.48 o                         
  -8  -2   7        188.22        198.31        20.21 o                         
  -7  -2   7        162.85        172.57        12.94 o                         
  -6  -2   7        348.13        358.04        18.90 o                         
  -5  -2   7       1435.53       1488.38        53.02 o                         
  -4  -2   7        553.62        589.98        22.10 o                         
  -3  -2   7        431.09        440.04        16.92 o                         
  -2  -2   7        248.52        238.99         9.14 o                         
  -1  -2   7        472.08        449.16        16.08 o                         
   0  -2   7       1221.89       1224.61        38.98 o                         
   1  -2   7       1814.11       1870.86        58.75 o                         
   2  -2   7        210.32        209.37        10.05 o                         
   3  -2   7          1.21          1.41         2.62 o                         
   4  -2   7         55.46         52.26         6.35 o                         
   5  -2   7        174.69        181.56        13.43 o                         
   6  -2   7        110.79        109.71        13.32 o                         
  -9  -1   7          0.24          4.91         8.23 o                         
  -8  -1   7        141.00        130.11        15.77 o                         
  -7  -1   7        242.40        298.53        25.56 o                         
  -6  -1   7        345.72        350.61        20.28 o                         
  -5  -1   7        539.00        564.45        24.79 o                         
  -4  -1   7        516.82        539.59        21.40 o                         
  -3  -1   7          1.91          2.53         1.82 o                         
  -2  -1   7         86.14         75.18         6.02 o                         
  -1  -1   7        289.13        287.51        11.00 o                         
   0  -1   7        555.17        516.15        16.39 o                         
   1  -1   7        924.62        906.92        34.96 o                         
   2  -1   7        147.57        155.74        12.72 o                         
   3  -1   7          3.84          4.03         2.53 o                         
   4  -1   7          1.73          1.60         3.02 o                         
   5  -1   7        108.48        107.03        10.00 o                         
   6  -1   7        156.50        127.18        14.83 o                         
  -9   0   7          3.20         -1.71         5.49 o                         
  -8   0   7         54.64         47.61        14.75 o                         
  -7   0   7        318.66        387.92        30.56 o                         
  -6   0   7        666.75        677.98        44.84 o                         
  -5   0   7        280.65        300.66        17.04 o                         
  -4   0   7         60.07         61.39         4.57 o                         
  -3   0   7        211.61        229.22         9.83 o                         
  -2   0   7        131.91        126.22         6.04 o                         
  -1   0   7        105.90        102.60         7.31 o                         
   0   0   7        144.89        153.25        10.38 o                         
   1   0   7         58.54         55.97         4.95 o                         
   2   0   7        153.07        166.38        10.18 o                         
   3   0   7          1.20          0.27         2.57 o                         
   4   0   7         35.26         21.23         6.36 o                         
   5   0   7          1.56          2.64         4.18 o                         
  -9   1   7         42.09         40.26         9.84 o                         
  -8   1   7         23.76         23.99         7.41 o                         
  -7   1   7         70.28         73.27        14.01 o                         
  -6   1   7         62.69         60.73         8.39 o                         
  -5   1   7          6.23          3.65         3.62 o                         
  -4   1   7         28.53         26.31         4.22 o                         
  -3   1   7        377.46        372.29        15.61 o                         
  -2   1   7         23.23         38.73         3.96 o                         
  -1   1   7        493.38        542.35        29.24 o                         
   0   1   7         66.34         76.92         7.24 o                         
   1   1   7         37.39         37.24         7.49 o                         
   2   1   7        222.83        235.92        13.78 o                         
   3   1   7        124.73        118.26         9.13 o                         
   4   1   7         97.75         65.82         7.74 o                         
   5   1   7        107.76         93.72        15.51 o                         
  -9   2   7         74.25         65.40        23.34 o                         
  -8   2   7         35.31         60.09        13.27 o                         
  -7   2   7        143.50        141.11        19.28 o                         
  -6   2   7         38.81         62.48         8.77 o                         
  -5   2   7         53.46         37.31        11.75 o                         
  -4   2   7        108.57        126.96        11.03 o                         
  -3   2   7        364.75        376.80        22.95 o                         
  -2   2   7        247.13        245.11        11.06 o                         
  -1   2   7        248.20        256.27        13.48 o                         
   0   2   7         34.30         28.73         5.84 o                         
   1   2   7         32.86         30.20         5.05 o                         
   2   2   7        238.13        231.02        19.22 o                         
   3   2   7        475.75        492.87        44.05 o                         
   4   2   7         67.32         67.92        14.81 o                         
   5   2   7         16.21         22.19        10.56 o                         
  -9   3   7        166.37        178.99        25.77 o                         
  -8   3   7         55.91         24.51        24.31 o                         
  -7   3   7         31.49         26.14         9.33 o                         
  -6   3   7        118.57        112.92        12.09 o                         
  -5   3   7         74.42         83.58         9.71 o                         
  -4   3   7        326.03        332.65        21.28 o                         
  -3   3   7        331.60        327.68        20.41 o                         
  -2   3   7         43.36         41.69         5.61 o                         
  -1   3   7          3.40         11.43         3.17 o                         
   0   3   7          7.44          4.09         2.97 o                         
   1   3   7        198.61        227.68        14.26 o                         
   2   3   7        218.19        246.43        15.24 o                         
   3   3   7        113.65         97.24        11.97 o                         
   4   3   7         24.03         14.32         8.01 o                         
  -9   4   7        133.04         96.40        18.03 o                         
  -8   4   7         42.84         45.13        11.69 o                         
  -7   4   7          5.37          9.07         5.53 o                         
  -6   4   7        206.28        208.03        17.45 o                         
  -5   4   7        494.25        482.72        35.49 o                         
  -4   4   7        640.85        585.23        39.48 o                         
  -3   4   7        902.35        879.09        48.62 o                         
  -2   4   7         33.24         42.83         5.57 o                         
  -1   4   7         11.56          9.38         3.76 o                         
   0   4   7         83.30         84.11         9.01 o                         
   1   4   7        233.82        268.47        18.41 o                         
   2   4   7        368.94        399.42        30.77 o                         
   3   4   7        101.16         92.15        11.57 o                         
  -8   5   7         96.97         74.99        19.97 o                         
  -7   5   7         21.25         16.82         6.42 o                         
  -6   5   7         69.08         52.26        15.61 o                         
  -5   5   7        229.81        176.98        19.29 o                         
  -4   5   7         73.18         46.02        22.71 o                         
  -3   5   7         67.48         77.28        10.31 o                         
  -2   5   7        145.15        156.39        11.82 o                         
  -1   5   7         30.95         30.25         6.03 o                         
   0   5   7         45.08         39.68         6.76 o                         
   1   5   7         77.72         86.10        10.86 o                         
   2   5   7         48.89         36.26        11.03 o                         
  -7   6   7         17.04          6.27         7.99 o                         
  -6   6   7         12.71          3.06         7.06 o                         
  -5   6   7        217.38        223.86        23.12 o                         
  -4   6   7        117.53        130.28        14.80 o                         
  -3   6   7         34.89         17.70         7.21 o                         
  -2   6   7         33.45         38.56         6.62 o                         
  -1   6   7          4.43         -0.46         4.71 o                         
   0   6   7         12.49         12.80         6.63 o                         
   1   6   7         77.13         81.64        11.86 o                         
  -6   7   7         47.22         29.63        10.08 o                         
  -5   7   7          3.28          8.83         9.50 o                         
  -4   7   7         76.74         44.75         9.93 o                         
  -3   7   7         44.40         30.44         9.46 o                         
  -2   7   7         38.16         41.23        10.82 o                         
  -1   7   7         57.11         68.85        23.39 o                         
  -2  -9   8          3.00          4.38        14.47 o                         
  -1  -9   8         61.53         33.23         7.20 o                         
   0  -9   8        192.38        196.11        14.49 o                         
   1  -9   8         93.85         93.76         9.78 o                         
  -4  -8   8        272.72        236.85        18.22 o                         
  -3  -8   8         97.70         88.21        10.93 o                         
  -2  -8   8         17.55         15.30         5.96 o                         
  -1  -8   8          0.67          0.98         3.73 o                         
   0  -8   8        114.71        114.71        11.03 o                         
   1  -8   8        331.28        319.04        19.31 o                         
   2  -8   8        212.66        212.32        14.61 o                         
   3  -8   8        159.81        151.65        16.61 o                         
  -5  -7   8        186.44        161.74        18.97 o                         
  -4  -7   8        519.65        487.58        31.68 o                         
  -3  -7   8        123.99        121.28         9.63 o                         
  -2  -7   8         42.97         33.76         4.42 o                         
  -1  -7   8          1.23          2.31         3.64 o                         
   0  -7   8        111.44        113.05         9.56 o                         
   1  -7   8        625.66        611.84        26.59 o                         
   2  -7   8        433.92        414.42        24.08 o                         
   3  -7   8         86.59         85.12         9.06 o                         
   4  -7   8        107.20        110.95        10.60 o                         
  -6  -6   8         96.29         85.24         9.46 o                         
  -5  -6   8        346.45        329.83        24.36 o                         
  -4  -6   8        727.49        703.95        31.95 o                         
  -3  -6   8        364.72        370.06        15.75 o                         
  -2  -6   8         32.79         32.52         3.16 o                         
  -1  -6   8          5.50          6.08         2.28 o                         
   0  -6   8          4.41          4.05         2.37 o                         
   1  -6   8        258.42        297.43        14.82 o                         
   2  -6   8        402.51        406.54        20.02 o                         
   3  -6   8          1.06          2.72         3.74 o                         
   4  -6   8          0.35         -0.76         3.16 o                         
   5  -6   8          0.78          4.49         4.39 o                         
  -7  -5   8          2.12          3.25         4.60 o                         
  -6  -5   8          1.34          2.06         3.48 o                         
  -5  -5   8         90.79         80.08        12.73 o                         
  -4  -5   8        236.01        255.10        13.24 o                         
  -3  -5   8        528.30        507.91        18.28 o                         
  -2  -5   8          3.49          2.76         1.99 o                         
  -1  -5   8         44.02         38.75         3.32 o                         
   0  -5   8         34.50         34.26         4.05 o                         
   1  -5   8        101.49        120.33         8.72 o                         
   2  -5   8        256.46        267.72        13.80 o                         
   3  -5   8        144.56        138.97        10.07 o                         
   4  -5   8          5.27          3.96         3.54 o                         
   5  -5   8          4.98         -0.07         3.54 o                         
  -8  -4   8         40.21         57.22        19.87 o                         
  -7  -4   8          0.39          0.20         3.74 o                         
  -6  -4   8         11.88          9.12         4.32 o                         
  -5  -4   8          0.55         -1.31         2.76 o                         
  -4  -4   8         92.83         94.53         6.25 o                         
  -3  -4   8        194.12        214.21         9.97 o                         
  -2  -4   8         71.07         59.92         4.46 o                         
  -1  -4   8         14.60         15.78         2.13 o                         
   0  -4   8          3.74          4.54         1.70 o                         
   1  -4   8         10.35          7.72         2.21 o                         
   2  -4   8         18.79         19.89         3.88 o                         
   3  -4   8        128.90        126.14         9.41 o                         
   4  -4   8         20.13         19.05         4.34 o                         
   5  -4   8         28.09         29.51         5.45 o                         
  -8  -3   8         40.99         32.11         6.54 o                         
  -7  -3   8         33.76         31.55         6.68 o                         
  -6  -3   8          7.45         10.99         4.04 o                         
  -5  -3   8          0.36          0.46         2.19 o                         
  -4  -3   8        579.83        581.30        22.22 o                         
  -3  -3   8        151.62        142.09         7.66 o                         
  -2  -3   8         56.24         58.07         4.13 o                         
  -1  -3   8         31.52         33.74         3.05 o                         
   0  -3   8          2.97          4.93         1.74 o                         
   1  -3   8        121.77        122.58         7.19 o                         
   2  -3   8        355.21        371.23        17.63 o                         
   3  -3   8        129.14        146.97        10.74 o                         
   4  -3   8        147.15        184.03        13.58 o                         
   5  -3   8         22.90         20.88         6.36 o                         
  -8  -2   8        332.07        315.48        26.29 o                         
  -7  -2   8        222.30        235.36        16.41 o                         
  -6  -2   8         52.08         52.29         6.42 o                         
  -5  -2   8         29.08         28.54         4.53 o                         
  -4  -2   8        551.35        574.85        21.86 o                         
  -3  -2   8       1351.55       1387.95        46.26 o                         
  -2  -2   8       1328.18       1354.16        42.99 o                         
  -1  -2   8        707.46        700.68        24.18 o                         
   0  -2   8        149.08        163.90         8.74 o                         
   1  -2   8         20.27         19.17         3.51 o                         
   2  -2   8        301.13        297.96        16.92 o                         
   3  -2   8        226.62        218.62        14.27 o                         
   4  -2   8        401.70        372.77        20.73 o                         
   5  -2   8        101.94         82.77         9.79 o                         
  -9  -1   8         70.12         63.91        13.81 o                         
  -8  -1   8        562.63        517.90        39.59 o                         
  -7  -1   8        574.98        609.66        42.37 o                         
  -6  -1   8         69.90         75.43         9.76 o                         
  -5  -1   8        280.42        281.50        15.68 o                         
  -4  -1   8         21.65         24.44         3.72 o                         
  -3  -1   8        516.82        561.29        19.97 o                         
  -2  -1   8       1313.83       1364.72        45.32 o                         
  -1  -1   8        790.09        819.55        29.62 o                         
   0  -1   8         28.49         34.33         4.28 o                         
   1  -1   8         82.79         88.97         7.65 o                         
   2  -1   8         61.37         63.95         6.70 o                         
   3  -1   8        223.14        237.09        15.58 o                         
   4  -1   8        132.39        121.61        10.36 o                         
   5  -1   8        143.90        122.40        14.60 o                         
  -9   0   8        126.77        114.83        16.12 o                         
  -8   0   8        427.51        379.22        76.18 o                         
  -7   0   8        869.31        867.06        68.47 o                         
  -6   0   8         91.87         96.91        12.34 o                         
  -5   0   8        121.59        117.60         9.49 o                         
  -4   0   8        122.25        138.94         8.46 o                         
  -3   0   8        280.59        282.13        13.06 o                         
  -2   0   8        979.17        976.40        37.34 o                         
  -1   0   8        437.68        407.47        21.94 o                         
   0   0   8          5.11          2.57         3.46 o                         
   1   0   8          3.45          2.92         3.96 o                         
   2   0   8          1.59          2.04         3.04 o                         
   3   0   8        207.11        205.86        21.20 o                         
   4   0   8         52.11         71.36         8.68 o                         
   5   0   8          1.71         -2.89         4.59 o                         
  -9   1   8         56.64         62.00        12.96 o                         
  -8   1   8        209.78        270.45        31.14 o                         
  -7   1   8        424.01        467.00        43.06 o                         
  -6   1   8         86.89        104.29        15.03 o                         
  -5   1   8        159.86        153.80        13.87 o                         
  -4   1   8          0.06         -0.23         2.60 o                         
  -3   1   8         55.39         65.33         5.51 o                         
  -2   1   8        636.02        662.68        35.80 o                         
  -1   1   8        203.33        215.86        16.31 o                         
   0   1   8         17.33         15.72         4.74 o                         
   1   1   8          7.58          3.66         3.85 o                         
   2   1   8          2.40          2.64         3.54 o                         
   3   1   8        103.03         79.83        11.70 o                         
   4   1   8        296.38        314.34        22.06 o                         
  -9   2   8          0.99          8.15        12.89 o                         
  -8   2   8        179.32        212.63        42.04 o                         
  -7   2   8        155.75        157.62        40.20 o                         
  -6   2   8        155.71        206.76        31.11 o                         
  -5   2   8        163.51        182.54        20.61 o                         
  -4   2   8         43.80         38.37         7.62 o                         
  -3   2   8        101.62         89.89        11.24 o                         
  -2   2   8        349.47        366.49        23.03 o                         
  -1   2   8        325.30        320.96        21.11 o                         
   0   2   8        428.91        430.21        24.64 o                         
   1   2   8        261.74        297.41        19.35 o                         
   2   2   8         18.39         11.99         4.87 o                         
   3   2   8          4.61         -1.51         3.84 o                         
   4   2   8         89.49        114.10        20.08 o                         
  -8   3   8        141.07        156.35        22.45 o                         
  -7   3   8        230.20        213.32        22.00 o                         
  -6   3   8        598.66        590.97        43.31 o                         
  -5   3   8        304.21        311.72        25.97 o                         
  -4   3   8        142.78        142.17        15.18 o                         
  -3   3   8        173.84        207.98        21.68 o                         
  -2   3   8        175.17        170.92        13.85 o                         
  -1   3   8        143.78        127.21        13.46 o                         
   0   3   8        475.08        514.73        27.21 o                         
   1   3   8        281.65        280.21        18.80 o                         
   2   3   8         30.84         30.64         6.23 o                         
   3   3   8         41.48         47.73        10.57 o                         
  -8   4   8         74.92         66.12        15.44 o                         
  -7   4   8        437.12        483.37        38.00 o                         
  -6   4   8        574.17        576.02        43.24 o                         
  -5   4   8        568.10        520.47        38.17 o                         
  -4   4   8        170.95        167.11        17.91 o                         
  -3   4   8          0.14          1.50         4.34 o                         
  -2   4   8        262.30        296.09        21.88 o                         
  -1   4   8        526.49        475.53        29.53 o                         
   0   4   8        418.09        405.73        28.12 o                         
   1   4   8        248.42        259.85        20.88 o                         
   2   4   8         59.93         25.12         9.42 o                         
  -7   5   8        188.31        186.63        24.32 o                         
  -6   5   8        338.24        312.95        32.08 o                         
  -5   5   8        395.96        455.90        36.15 o                         
  -4   5   8         68.39         72.81        14.65 o                         
  -3   5   8        221.54        215.52        18.52 o                         
  -2   5   8         22.07         24.60         6.50 o                         
  -1   5   8        130.55        140.00        22.87 o                         
   0   5   8        132.00        156.46        15.67 o                         
   1   5   8         48.23         81.32        14.46 o                         
  -6   6   8        158.43        143.37        18.88 o                         
  -5   6   8        161.68        123.56        16.96 o                         
  -4   6   8         31.37         35.86         9.26 o                         
  -3   6   8          1.10         -2.66         6.60 o                         
  -2   6   8         11.40         10.27         6.31 o                         
  -1   6   8         14.23         11.25         6.70 o                         
  -3  -8   9         14.57          7.80         5.70 o                         
  -2  -8   9         40.66         27.01         6.64 o                         
  -1  -8   9        162.73        171.80        14.21 o                         
   0  -8   9        206.50        213.22        14.39 o                         
   1  -8   9        156.23        147.05        11.42 o                         
   2  -8   9          3.03          0.50         4.50 o                         
  -5  -7   9         45.24         34.51         8.96 o                         
  -4  -7   9         54.24         56.26         8.05 o                         
  -3  -7   9          2.97         -1.66         3.34 o                         
  -2  -7   9         55.09         49.96         6.73 o                         
  -1  -7   9        223.08        206.88        13.02 o                         
   0  -7   9        366.57        364.56        19.30 o                         
   1  -7   9        319.89        324.43        18.71 o                         
   2  -7   9         12.42          9.68         4.35 o                         
   3  -7   9          0.54          1.70         4.09 o                         
  -6  -6   9        286.61        270.81        22.06 o                         
  -5  -6   9        284.82        255.13        18.25 o                         
  -4  -6   9        203.39        208.59        14.46 o                         
  -3  -6   9         10.92          8.52         3.14 o                         
  -2  -6   9         89.41         83.95         7.39 o                         
  -1  -6   9         77.42         80.52         6.55 o                         
   0  -6   9        344.34        358.13        17.64 o                         
   1  -6   9        354.99        395.46        22.10 o                         
   2  -6   9        158.83        156.76        12.02 o                         
   3  -6   9          4.49          2.44         4.73 o                         
   4  -6   9          0.65          0.32         5.25 o                         
  -7  -5   9         18.19         18.48         7.39 o                         
  -6  -5   9         95.32         83.52        10.44 o                         
  -5  -5   9        469.40        486.68        30.35 o                         
  -4  -5   9        398.10        388.30        17.53 o                         
  -3  -5   9         84.45         80.89         5.89 o                         
  -2  -5   9         14.93          9.01         2.33 o                         
  -1  -5   9         60.70         67.36         5.41 o                         
   0  -5   9        231.46        248.57        13.49 o                         
   1  -5   9        282.90        276.86        16.31 o                         
   2  -5   9        220.46        242.77        15.80 o                         
   3  -5   9          0.93          2.43         3.01 o                         
   4  -5   9         39.83         32.75         5.61 o                         
  -7  -4   9          2.88         -2.83         4.47 o                         
  -6  -4   9         44.44         49.58        13.10 o                         
  -5  -4   9        478.61        489.81        23.25 o                         
  -4  -4   9        377.71        373.35        14.71 o                         
  -3  -4   9         87.22         88.01         5.92 o                         
  -2  -4   9        165.29        163.22         8.37 o                         
  -1  -4   9          0.49          1.34         1.55 o                         
   0  -4   9        163.56        177.48        10.47 o                         
   1  -4   9        550.65        561.87        24.56 o                         
   2  -4   9        169.58        176.88        11.56 o                         
   3  -4   9        115.35        103.52         9.58 o                         
   4  -4   9         17.86         16.43         5.71 o                         
  -8  -3   9         36.31         10.62         8.26 o                         
  -7  -3   9         27.20         27.73         8.31 o                         
  -6  -3   9         30.33         28.79         6.44 o                         
  -5  -3   9        269.68        260.02        15.38 o                         
  -4  -3   9        309.51        312.22        13.86 o                         
  -3  -3   9         38.64         35.04         3.75 o                         
  -2  -3   9         24.17         25.61         3.24 o                         
  -1  -3   9          1.99          2.21         2.37 o                         
   0  -3   9        133.35        133.37         9.47 o                         
   1  -3   9        510.38        552.69        23.89 o                         
   2  -3   9        207.34        231.43        13.52 o                         
   3  -3   9         89.73         92.07         9.27 o                         
   4  -3   9         16.45         16.91         5.06 o                         
  -8  -2   9         95.59        103.79        14.91 o                         
  -7  -2   9          3.69          3.81         3.92 o                         
  -6  -2   9        120.45        116.83        17.58 o                         
  -5  -2   9        148.57        166.92        12.07 o                         
  -4  -2   9        631.87        653.60        23.20 o                         
  -3  -2   9       1287.69       1304.88        43.29 o                         
  -2  -2   9        198.27        214.53        10.54 o                         
  -1  -2   9          0.05          2.27         2.32 o                         
   0  -2   9        190.37        198.69        11.24 o                         
   1  -2   9        208.59        214.70        13.79 o                         
   2  -2   9        697.64        652.96        34.27 o                         
   3  -2   9        449.95        439.31        25.56 o                         
   4  -2   9        109.85         95.55        10.91 o                         
  -8  -1   9        500.29        610.76        44.51 o                         
  -7  -1   9         36.25         41.22         9.25 o                         
  -6  -1   9         21.42         24.21         5.27 o                         
  -5  -1   9          4.51          5.06         3.29 o                         
  -4  -1   9        164.06        172.90        10.20 o                         
  -3  -1   9       1482.89       1510.43        60.18 o                         
  -2  -1   9       1043.53       1053.80        44.16 o                         
  -1  -1   9         35.67         39.20         6.04 o                         
   0  -1   9          0.32          1.64         3.12 o                         
   1  -1   9          1.28          0.20         3.26 o                         
   2  -1   9        354.92        367.49        26.14 o                         
   3  -1   9        455.80        463.64        36.44 o                         
   4  -1   9        103.12        109.61        11.54 o                         
  -8   0   9        418.05        441.22        36.64 o                         
  -7   0   9         63.58         73.74        15.36 o                         
  -6   0   9          2.17         -4.93         4.93 o                         
  -5   0   9         19.84         15.34         4.82 o                         
  -4   0   9        280.41        304.51        17.46 o                         
  -3   0   9        910.84        987.02        44.85 o                         
  -2   0   9        898.57        898.98        42.86 o                         
  -1   0   9         11.89         10.95         4.07 o                         
   0   0   9         68.33         72.79         8.44 o                         
   1   0   9          6.12          7.87         4.35 o                         
   2   0   9        125.30        133.28        12.27 o                         
   3   0   9        432.64        430.40        30.39 o                         
   4   0   9         42.65         36.40        10.15 o                         
  -8   1   9        354.22        367.00        37.81 o                         
  -7   1   9        247.89        266.45        25.53 o                         
  -6   1   9        112.42        117.29        14.84 o                         
  -5   1   9         34.93         26.24         7.36 o                         
  -4   1   9         96.28        107.17        14.66 o                         
  -3   1   9        560.86        547.36        30.80 o                         
  -2   1   9        446.98        477.19        28.02 o                         
  -1   1   9        115.80        100.67        10.87 o                         
   0   1   9          6.98          3.26         3.45 o                         
   1   1   9          5.52          0.91         4.14 o                         
   2   1   9         37.45         34.67         5.82 o                         
   3   1   9        192.29        163.18        16.83 o                         
  -8   2   9        107.65        161.29        23.81 o                         
  -7   2   9        152.61        164.92        18.90 o                         
  -6   2   9         16.04         21.77         8.46 o                         
  -5   2   9          0.68         -4.03         4.03 o                         
  -4   2   9         11.88         27.00         9.59 o                         
  -3   2   9        123.64        150.57        34.14 o                         
  -2   2   9        114.09        131.25        14.53 o                         
  -1   2   9        450.33        435.69        40.80 o                         
   0   2   9         16.31         18.53         6.27 o                         
   1   2   9         28.66         17.46         5.74 o                         
   2   2   9         96.60         88.00         9.12 o                         
   3   2   9         33.47         36.90         8.86 o                         
  -8   3   9         63.88         37.07        12.70 o                         
  -7   3   9        154.69        152.65        18.57 o                         
  -6   3   9         82.81        105.24        15.56 o                         
  -5   3   9          2.38          5.04         8.72 o                         
  -4   3   9         17.96         13.75         8.11 o                         
  -3   3   9         12.04          4.33         7.18 o                         
  -2   3   9         89.29         79.06        11.55 o                         
  -1   3   9        194.77        179.04        18.50 o                         
   0   3   9        114.55        119.47        12.10 o                         
   1   3   9          0.60          2.44         4.91 o                         
   2   3   9         16.16         13.78         5.80 o                         
  -7   4   9        182.05        196.46        24.36 o                         
  -6   4   9        208.58        209.62        54.22 o                         
  -5   4   9          7.09          5.80         8.10 o                         
  -4   4   9         12.66         19.81        13.03 o                         
  -3   4   9         23.18         19.75        10.32 o                         
  -2   4   9        409.42        441.67        44.93 o                         
  -1   4   9        262.27        254.86        32.77 o                         
   0   4   9        136.99        128.45        16.84 o                         
   1   4   9          0.30          2.29         6.14 o                         
  -6   5   9        516.40        513.51        67.31 o                         
  -5   5   9        127.35        151.29        29.75 o                         
  -4   5   9          3.58         -0.52         7.00 o                         
  -3   5   9          0.36          0.15         8.20 o                         
  -2   5   9         72.56         54.79        20.53 o                         
  -1   5   9        464.18        444.21        36.09 o                         
  -4  -7  10          8.65          8.46         7.05 o                         
  -3  -7  10         98.47         80.58         8.87 o                         
  -2  -7  10         28.76         19.34         5.21 o                         
  -1  -7  10         57.47         67.20        11.20 o                         
   0  -7  10        148.95        144.93        12.92 o                         
   1  -7  10         71.63         60.15         7.44 o                         
  -5  -6  10         90.50         71.85         9.41 o                         
  -4  -6  10          3.84          3.94         3.73 o                         
  -3  -6  10        173.08        167.26        10.53 o                         
  -2  -6  10        165.03        162.22        11.11 o                         
  -1  -6  10        107.53        118.27        15.34 o                         
   0  -6  10        294.27        297.42        18.87 o                         
   1  -6  10        291.23        263.38        16.27 o                         
   2  -6  10         15.84         10.84         4.53 o                         
  -6  -5  10        196.07        184.26        16.96 o                         
  -5  -5  10        276.41        274.57        19.04 o                         
  -4  -5  10          4.92          9.01         3.43 o                         
  -3  -5  10          8.13         13.63         3.32 o                         
  -2  -5  10        199.09        208.98        12.47 o                         
  -1  -5  10        148.92        177.91        15.20 o                         
   0  -5  10        117.31        130.89         9.80 o                         
   1  -5  10         67.00         59.36         6.69 o                         
   2  -5  10          9.13          5.53         4.36 o                         
   3  -5  10         17.02          7.61         5.19 o                         
  -7  -4  10        140.34        122.54        22.83 o                         
  -6  -4  10         90.88         78.97         9.96 o                         
  -5  -4  10         16.47         16.41         4.29 o                         
  -4  -4  10         10.67          7.47         3.11 o                         
  -3  -4  10          4.32          3.10         2.59 o                         
  -2  -4  10         33.81         30.59         4.78 o                         
  -1  -4  10        246.90        268.16        19.41 o                         
   0  -4  10        122.37        118.01         9.20 o                         
   1  -4  10         10.77          4.65         3.23 o                         
   2  -4  10         11.25         12.43         3.85 o                         
   3  -4  10         16.13         13.14         5.34 o                         
  -7  -3  10         78.74         81.34        12.94 o                         
  -6  -3  10         18.21         15.19         4.92 o                         
  -5  -3  10         39.86         40.24         5.65 o                         
  -4  -3  10         37.63         34.58         4.80 o                         
  -3  -3  10          0.08          0.27         2.65 o                         
  -2  -3  10          4.84          1.49         3.19 o                         
  -1  -3  10         30.74         40.27         5.33 o                         
   0  -3  10          6.21          2.21         2.85 o                         
   1  -3  10          6.84          1.95         3.61 o                         
   2  -3  10         14.37         10.00         4.39 o                         
   3  -3  10          0.42         -0.54         3.83 o                         
  -7  -2  10        156.21        154.75        14.94 o                         
  -6  -2  10          8.24         10.68         4.42 o                         
  -5  -2  10          5.05          0.78         3.47 o                         
  -4  -2  10         96.17        108.97        12.01 o                         
  -3  -2  10         83.38         81.40         7.37 o                         
  -2  -2  10        212.94        218.14        23.08 o                         
  -1  -2  10        281.18        290.94        16.24 o                         
   0  -2  10         22.52         14.27        11.10 o                         
   1  -2  10         74.27         72.04        11.42 o                         
   2  -2  10        205.03        190.88        15.13 o                         
   3  -2  10         19.29         19.46         6.39 o                         
  -8  -1  10         13.10         17.07         8.02 o                         
  -7  -1  10        122.62        123.40        19.57 o                         
  -6  -1  10        145.70        173.45        15.02 o                         
  -5  -1  10        170.94        177.53        13.12 o                         
  -4  -1  10        150.51        156.46        13.47 o                         
  -3  -1  10        493.62        543.47        26.92 o                         
  -2  -1  10          3.27          2.00         4.21 o                         
  -1  -1  10         50.40         44.47         8.42 o                         
   0  -1  10         85.03         91.51        10.63 o                         
   1  -1  10        242.47        270.24        21.67 o                         
   2  -1  10        264.38        247.86        29.35 o                         
   3  -1  10         89.55         86.00        10.81 o                         
  -8   0  10          3.33          5.24         9.50 o                         
  -7   0  10         36.59         17.12         8.06 o                         
  -6   0  10        399.09        435.04        38.77 o                         
  -5   0  10        498.84        502.25        30.14 o                         
  -4   0  10        219.10        226.57        17.17 o                         
  -3   0  10         16.09         12.45         6.19 o                         
  -2   0  10          2.66         -0.05         4.40 o                         
  -1   0  10         21.78         26.76         5.63 o                         
   0   0  10        177.20        187.52        20.19 o                         
   1   0  10        228.73        213.12        16.42 o                         
   2   0  10        150.86        132.83        17.70 o                         
   3   0  10         33.33         23.95        13.66 o                         
  -8   1  10          1.68         10.69        15.49 o                         
  -7   1  10         14.04         15.31         6.95 o                         
  -6   1  10        242.33        236.45        32.65 o                         
  -5   1  10        400.92        387.31        41.22 o                         
  -4   1  10        415.83        401.18        33.07 o                         
  -3   1  10          9.36          8.26         5.68 o                         
  -2   1  10         34.35         32.72         6.45 o                         
  -1   1  10          6.84          9.55         4.87 o                         
   0   1  10        162.82        173.45        17.13 o                         
   1   1  10        100.71        110.94        11.69 o                         
   2   1  10         14.00         -0.06         4.63 o                         
  -7   2  10          0.58          6.31         6.74 o                         
  -6   2  10         10.91          9.37         9.72 o                         
  -5   2  10         89.25        104.04        19.24 o                         
  -4   2  10         20.87         23.60        10.88 o                         
  -3   2  10          8.33         16.56         9.16 o                         
  -2   2  10         11.13         11.35         5.46 o                         
  -1   2  10          4.45          6.10         5.41 o                         
   0   2  10         55.66         57.51         9.47 o                         
   1   2  10        145.48        154.95        14.47 o                         
  -7   3  10         12.75         15.10         8.11 o                         
  -6   3  10          1.76         -6.01         8.27 o                         
  -5   3  10         79.68         82.66        18.39 o                         
  -4   3  10         31.33         36.08        12.18 o                         
  -3   3  10        104.87        103.86        26.39 o                         
  -2   3  10         26.28         58.05        14.47 o                         
  -1   3  10         43.57         60.22        11.70 o                         
   0   3  10         17.80         16.86         6.65 o                         
  -6   4  10          0.70         -1.28        10.76 o                         
  -5   4  10         30.05          8.36        12.38 o                         
  -4   4  10        154.20        136.69        23.48 o                         
  -3   4  10        184.85        167.18        33.17 o                         
  -2   4  10        209.48        176.34        33.58 o                         
  -1   4  10         25.78         13.85        19.11 o                         
  -4  -6  11        246.43        241.45        17.94 o                         
  -3  -6  11        190.29        184.66        16.12 o                         
  -2  -6  11        192.36        205.17        15.75 o                         
  -1  -6  11         31.62         22.73         6.51 o                         
   0  -6  11          0.05         -1.29         3.46 o                         
   1  -6  11        103.40         94.78        21.60 o                         
  -5  -5  11         82.35         56.88         8.01 o                         
  -4  -5  11        218.03        216.24        15.83 o                         
  -3  -5  11        305.04        308.20        19.66 o                         
  -2  -5  11        448.62        465.66        29.31 o                         
  -1  -5  11        112.13        129.54        13.29 o                         
   0  -5  11         19.43         11.01         4.74 o                         
   1  -5  11         64.83         62.87         9.96 o                         
  -6  -4  11          0.42         -0.91         5.86 o                         
  -5  -4  11          6.93          4.81         4.60 o                         
  -4  -4  11         61.12         59.52         7.82 o                         
  -3  -4  11        233.51        238.73        16.49 o                         
  -2  -4  11        295.67        306.39        21.60 o                         
  -1  -4  11        195.17        253.39        19.57 o                         
   0  -4  11          1.25          3.02         4.08 o                         
   1  -4  11          5.18          3.34         4.97 o                         
   2  -4  11         57.71         71.09         9.91 o                         
  -6  -3  11         51.13         57.17         8.21 o                         
  -5  -3  11         32.99         27.03         7.69 o                         
  -4  -3  11          0.26         -1.31         3.80 o                         
  -3  -3  11        205.68        214.27        18.28 o                         
  -2  -3  11        133.57        139.16        13.10 o                         
  -1  -3  11          4.07          7.62         4.92 o                         
   0  -3  11         26.99         25.93         6.21 o                         
   1  -3  11         48.01         29.96         6.48 o                         
   2  -3  11         15.97         11.92         5.00 o                         
  -7  -2  11        103.25         96.83        17.95 o                         
  -6  -2  11         76.79         75.01         8.88 o                         
  -5  -2  11         37.76         45.78         9.05 o                         
  -4  -2  11          0.24         -0.53         3.92 o                         
  -3  -2  11        312.02        339.89        23.48 o                         
  -2  -2  11        564.83        558.33        33.63 o                         
  -1  -2  11         56.74         51.87         8.97 o                         
   0  -2  11         81.93         74.32         9.36 o                         
   1  -2  11         32.38         30.14         9.71 o                         
   2  -2  11          6.17          5.91         5.08 o                         
  -7  -1  11        375.48        339.38        37.64 o                         
  -6  -1  11        294.75        285.41        29.81 o                         
  -5  -1  11        145.55        157.33        14.60 o                         
  -4  -1  11          7.85          9.02         4.74 o                         
  -3  -1  11         40.97         59.24        11.42 o                         
  -2  -1  11        277.95        258.22        20.78 o                         
  -1  -1  11        505.70        518.05        31.74 o                         
   0  -1  11        320.78        321.99        21.95 o                         
   1  -1  11        136.26         94.51        13.31 o                         
  -7   0  11        241.14        252.79        26.53 o                         
  -6   0  11        282.81        334.17        38.88 o                         
  -5   0  11        171.03        165.08        19.82 o                         
  -4   0  11          0.20         -1.50         5.88 o                         
  -3   0  11         24.41         16.82         7.21 o                         
  -2   0  11         51.10         43.97         8.35 o                         
  -1   0  11        348.64        364.36        25.48 o                         
   0   0  11        136.16        143.70        13.52 o                         
   1   0  11         60.93         65.30         9.48 o                         
  -7   1  11        235.19        195.51        29.95 o                         
  -6   1  11        387.15        377.68        43.67 o                         
  -5   1  11        246.22        252.79        32.27 o                         
  -4   1  11         98.95         87.84        13.32 o                         
  -3   1  11          8.57          0.71         5.74 o                         
  -2   1  11         47.38         33.30         9.02 o                         
  -1   1  11        191.46        219.90        17.25 o                         
   0   1  11        162.06        171.69        18.64 o                         
  -6   2  11        197.73        168.71        27.30 o                         
  -5   2  11         79.94        112.93        20.98 o                         
  -4   2  11         58.25         83.92        18.31 o                         
  -3   2  11         51.92         32.60        12.26 o                         
  -2   2  11          0.36         -2.53         7.59 o                         
  -1   2  11         30.64         34.40         7.53 o                         
   0   2  11        169.64        147.26        31.29 o                         
  -5   3  11        127.38        140.61        25.21 o                         
  -4   3  11         13.23         11.51        11.05 o                         
  -3   3  11          4.56          5.52         9.46 o                         
  -2   3  11          2.61        -10.10        14.52 o                         
  -3  -5  12        388.00        359.54        49.63 o                         
  -2  -5  12        159.80        148.58        17.97 o                         
  -1  -5  12         10.52         -0.41         7.85 o                         
  -4  -4  12        149.95        162.55        15.31 o                         
  -3  -4  12        407.72        416.95        32.06 o                         
  -2  -4  12        128.13        137.69        13.79 o                         
  -1  -4  12         20.47         11.38         6.09 o                         
   0  -4  12          0.26         12.33         9.17 o                         
  -5  -3  12         14.03         28.92         7.45 o                         
  -4  -3  12         62.29         60.35        13.98 o                         
  -3  -3  12        253.18        255.86        22.34 o                         
  -2  -3  12         36.09         25.05         9.25 o                         
  -1  -3  12         40.73         11.62        15.73 o                         
   0  -3  12         19.51          8.58         5.44 o                         
  -5  -2  12         12.19         15.70         6.96 o                         
  -4  -2  12         16.73          9.93         5.92 o                         
  -3  -2  12         33.45         50.56        27.16 o                         
  -2  -2  12         78.13         78.25        15.18 o                         
  -1  -2  12          0.46         -1.97         5.07 o                         
   0  -2  12         37.29         42.42         9.37 o                         
  -5  -1  12         35.26         31.72        11.51 o                         
  -4  -1  12         37.69         35.72         9.65 o                         
  -3  -1  12          4.82         10.93         6.82 o                         
  -2  -1  12        315.52        351.68        30.13 o                         
  -1  -1  12        214.99        226.51        19.78 o                         
   0  -1  12          6.44         13.35        10.29 o                         
  -5   0  12          1.58         -9.15         9.15 o                         
  -4   0  12         25.57         17.18         9.47 o                         
  -3   0  12         26.50         50.42        11.24 o                         
  -2   0  12         63.31         47.56        19.43 o                         
  -1   0  12        237.00        233.14        23.17 o                         
  -4   1  12         42.35         41.73        13.65 o                         
  -3   1  12        233.74        259.16        26.05 o                         
  -2   1  12        160.94        185.05        30.83 o                         
                                                                                
